# Supplementary material for: Domain architecture of plant eukaryotic translation initiation factor 3 subunit E governs interaction with translational cis-elements to regulate pollen tube growth
Source: Plant Cell. 2026 Feb 17;38(2):koag005. doi: 10.1093/plcell/koag005 (PMC13043079; doi:10.1093/plcell/koag005)
Supplement: koag005_Supplementary_Data [file koag005_supplementary_data.zip]

Archive with 15 entries (15 files):
- Supplementary Figure S7.png
- Supplementary Figure S8.png
- Supplementary Table S1.xlsx
- Supplementary Table S2.xlsx
- Supplementary Video S1 2025.pptx
- Supplementary Video S2 2025.pptx
- TPC-2025-0418R2_Supplementary Video Legends.docx
- Figure S7C_Raw.tif
- Supplementary Data_revised.pdf
- Supplementary Figure S1.png
- Supplementary Figure S2.png
- Supplementary Figure S3.png
- Supplementary Figure S4.png
- Supplementary Figure S5.png
- Supplementary Figure S6.png
