# Supplementary material for: Domain architecture of plant eukaryotic translation initiation factor 3 subunit E governs interaction with translational cis-elements to regulate pollen tube growth
Source: Plant Cell. 2026 Feb 17;38(2):koag005. doi: 10.1093/plcell/koag005 (PMC13043079; doi:10.1093/plcell/koag005)
Supplement: koag005_Supplementary_Data [file koag005_supplementary_data.zip › Supplementary Table S1.xlsx]

## Sheet: Legend
Supplementary Table S1
(A) Table showing output data originated from LC-MS/MS analysis of the total interactome of eIF3E obtained from Arabidopsis dry pollen and pollen tube that express the native construct (peIF3E:eIF3E::GFP) as well as YFP tag alone (peIF3E::YFP). A statistical filter was applied to identify proteins enriched in the bait (eIF3E) compared to control samples with at least 2-fold enrichment.
(B) Table displaying a compiled list of proteins identified by LC-MS/MS in recombinant eIF3E (eIF3E:His::MBP) utilized as bait, together with the control sample (His::MBP) from dry tobacco pollen and pollen tubes. The header, highlighted in magenta, contains the details while the description of the proteins are indicated in green.

## Sheet: HisMBP-Mature pollen-R1
Protein Group	Protein ID	Accession	-10lgP	Coverage (%)	Coverage (%) Sample_1	Intensity Sample_1	#Peptides	#Unique	#Spec Sample_1	PTM	Avg. Mass	Description
4	750	tr|G7L3W1|G7L3W1_MEDTR	225.24	18	18	1.85E3	10	3	24		42654	S-adenosylmethionine synthase OS=Medicago truncatula OX=3880 GN=11432371 PE=1 SV=2
1	126	tr|Q58I24|Q58I24_ACTDE	225.21	26	26	1.68E4	10	8	72		49264	Elongation factor 1-alpha OS=Actinidia deliciosa OX=3627 PE=2 SV=1
8	717	tr|D7KB92|D7KB92_ARALL	217.65	19	19	9.72E2	9	2	20		41461	S-adenosylmethionine synthase OS=Arabidopsis lyrata subsp. lyrata OX=81972 GN=ARALYDRAFT_470210 PE=3 SV=1
8	718	tr|A0A178WES1|A0A178WES1_ARATH	217.65	18	18	9.72E2	9	2	20		43158	S-adenosylmethionine synthase OS=Arabidopsis thaliana OX=3702 GN=AXX17_At1g01660 PE=3 SV=1
8	719	tr|A0A654E6D0|A0A654E6D0_ARATH	217.65	18	18	9.72E2	9	2	20		43144	S-adenosylmethionine synthase OS=Arabidopsis thaliana OX=3702 GN=AN1_LOCUS286 PE=3 SV=1
8	720	P23686|METK1_ARATH	217.65	18	18	9.72E2	9	2	20		43158	S-adenosylmethionine synthase 1 OS=Arabidopsis thaliana OX=3702 GN=SAM1 PE=1 SV=2
14	29985	tr|D6N3G5|D6N3G5_GOSHI	210.17	48	48	1.29E3	9	2	13	Carbamidomethylation	17414	Eukaryotic translation initiation factor 5A OS=Gossypium hirsutum OX=3635 PE=2 SV=1
2	490	tr|A0A2P2CLF9|A0A2P2CLF9_ARATH	209.81	9	9	1.43E4	9	9	27		55103	ATP synthase subunit alpha OS=Arabidopsis thaliana OX=3702 GN=atp1 PE=3 SV=1
2	15074	tr|Q6YSN4|Q6YSN4_BRANA	209.81	9	9	1.43E4	9	9	27		55131	ATP synthase subunit alpha OS=Brassica napus OX=3708 GN=atp1 PE=3 SV=1
2	15072	tr|A4USC2|A4USC2_BRAJU	209.81	9	9	1.43E4	9	9	27		55070	ATP synthase subunit alpha OS=Brassica juncea OX=3707 GN=atpA PE=2 SV=1
2	15069	tr|A7KNE3|A7KNE3_ARATH	209.81	10	10	1.43E4	9	9	27		49816	ATP synthase subunit alpha (Fragment) OS=Arabidopsis thaliana OX=3702 PE=2 SV=1
2	15070	tr|C0KTH5|C0KTH5_DIPCT	209.81	9	9	1.43E4	9	9	27		55057	ATP synthase subunit alpha OS=Diplotaxis catholica OX=230966 GN=atpA PE=3 SV=1
2	15071	tr|H6UH56|H6UH56_9BRAS	209.81	9	9	1.43E4	9	9	27		55057	ATP synthase subunit alpha OS=Diplotaxis berthautii OX=308278 GN=atpA PE=3 SV=1
2	15073	tr|G1C2S9|G1C2S9_ARATH	209.81	9	9	1.43E4	9	9	27		55029	ATP synthase subunit alpha OS=Arabidopsis thaliana OX=3702 GN=atp1 PE=3 SV=1
2	15075	tr|A4USC0|A4USC0_BRAJU	209.81	9	9	1.43E4	9	9	27		55057	ATP synthase subunit alpha OS=Brassica juncea OX=3707 GN=atpA PE=2 SV=1
2	491	tr|A0A178U7B7|A0A178U7B7_ARATH	209.81	9	9	1.43E4	9	9	27		55029	ATP synthase subunit alpha OS=Arabidopsis thaliana OX=3702 GN=AXX17_ATUG03720 PE=3 SV=1
2	493	tr|A0A654GFL7|A0A654GFL7_ARATH	209.81	7	7	1.43E4	9	9	27		75044	ATP synthase subunit alpha mitochondrial OS=Arabidopsis thaliana OX=3702 GN=AN1_LOCUS27138 PE=3 SV=1
2	481	tr|F4IMB5|F4IMB5_ARATH	209.81	6	6	1.43E4	9	9	27		85933	ATP synthase subunit alpha mitochondrial OS=Arabidopsis thaliana OX=3702 GN=At2g07698 PE=1 SV=1
2	482	tr|A0A5S9YHX3|A0A5S9YHX3_ARATH	209.81	6	6	1.43E4	9	9	27		85883	ATP synthase subunit alpha mitochondrial OS=Arabidopsis thaliana OX=3702 GN=C24_LOCUS26937 PE=3 SV=1
11	30001	tr|Q0DND8|Q0DND8_ORYSJ	208.42	35	35	2.19E3	7	1	14	Carbamidomethylation	17545	Eukaryotic translation initiation factor 5A OS=Oryza sativa subsp. japonica OX=39947 GN=Os03g0758800 PE=3 SV=1
15	30002	tr|A0A0P0X8L6|A0A0P0X8L6_ORYSJ	203.39	35	35		7	0	13	Carbamidomethylation	17458	Eukaryotic translation initiation factor 5A OS=Oryza sativa subsp. japonica OX=39947 GN=P0453E05.118 PE=3 SV=1
21	22432	tr|D7LGQ2|D7LGQ2_ARALL	191.15	14	14	6.02E3	7	5	10	Carbamidomethylation	49173	UDP-glucuronate decarboxylase OS=Arabidopsis lyrata subsp. lyrata OX=81972 GN=UXS2 PE=3 SV=1
21	29986	tr|A0A654F802|A0A654F802_ARATH	191.15	14	14	6.02E3	7	5	10	Carbamidomethylation	49376	UDP-glucuronate decarboxylase OS=Arabidopsis thaliana OX=3702 GN=AN1_LOCUS11296 PE=3 SV=1
21	29987	tr|A0A5S9X8D6|A0A5S9X8D6_ARATH	191.15	14	14	6.02E3	7	5	10	Carbamidomethylation	49406	UDP-glucuronate decarboxylase OS=Arabidopsis thaliana OX=3702 GN=AT9943_LOCUS9719 PE=3 SV=1
21	29989	tr|A0A178VT54|A0A178VT54_ARATH	191.15	14	14	6.02E3	7	5	10	Carbamidomethylation	49945	UDP-glucuronate decarboxylase OS=Arabidopsis thaliana OX=3702 GN=AXX17_At2g45440 PE=3 SV=1
21	29988	Q8S8T4|UXS4_ARATH	191.15	14	14	6.02E3	7	5	10	Carbamidomethylation	49945	UDP-glucuronic acid decarboxylase 4 OS=Arabidopsis thaliana OX=3702 GN=UXS4 PE=2 SV=1
21	29990	tr|C0Z2I3|C0Z2I3_ARATH	191.15	14	14	6.02E3	7	5	10	Carbamidomethylation	50676	UDP-glucuronate decarboxylase OS=Arabidopsis thaliana OX=3702 GN=UXS4 PE=1 SV=1
10	15038	tr|Q7F369|Q7F369_ORYSJ	171.77	22	22	1.51E4	7	7	17	Carbamidomethylation	54280	Os01g0711000 protein OS=Oryza sativa subsp. japonica OX=39947 GN=Os01g0711000 PE=3 SV=1
7	30101	tr|A0A0Q4MCP4|A0A0Q4MCP4_9GAMM	184.68	10	10	9.64E3	6	6	21		44362	Maltodextrin-binding protein OS=Serratia sp. Leaf51 OX=1736224 GN=malE PE=3 SV=1
25	4	tr|A0A346D5S7|A0A346D5S7_OENJA	159.79	11	11	2.6E3	6	2	8	Carbamidomethylation	71083	Heat shock protein 70 OS=Oenanthe javanica OX=49556 GN=HSP70 PE=2 SV=1
32	7	tr|A0A6J0M1H7|A0A6J0M1H7_RAPSA	157.20	11	11	7.33E2	6	2	6	Carbamidomethylation	71231	probable mediator of RNA polymerase II transcription subunit 37e OS=Raphanus sativus OX=3726 GN=LOC108837350 PE=3 SV=1
9	769	tr|F4JM86|F4JM86_ARATH	188.32	13	13	1.68E4	5	5	18	Carbamidomethylation
9	770	tr|B9DFK6|B9DFK6_ARATH	188.32	13	13	1.68E4	5	5	18	Carbamidomethylation
9	700	tr|D7MDF9|D7MDF9_ARALL	188.32	13	13	1.68E4	5	5	18	Carbamidomethylation
9	701	tr|A0A178UUD0|A0A178UUD0_ARATH	188.32	13	13	1.68E4	5	5	18	Carbamidomethylation
9	702	tr|A0A1P8B564|A0A1P8B564_ARATH	188.32	13	13	1.68E4	5	5	18	Carbamidomethylation
9	703	tr|A0A5S9XYQ5|A0A5S9XYQ5_ARATH	188.32	13	13	1.68E4	5	5	18	Carbamidomethylation
9	704	tr|Q940G2|Q940G2_ARATH	188.32	13	13	1.68E4	5	5	18	Carbamidomethylation
9	705	P25819|CATA2_ARATH	188.32	13	13	1.68E4	5	5	18	Carbamidomethylation
20	30015	tr|Q1HPC0|Q1HPC0_THECC	173.02	59	59	4.97E3	5	3	10	Carbamidomethylation	8613	UDP-glucuronate decarboxylase (Fragment) OS=Theobroma cacao OX=3641 PE=2 SV=1
26	29991	tr|A1Z3W7|A1Z3W7_ROSCH	166.21	41	41	1.71E3	5	2	8	Carbamidomethylation	17486	Eukaryotic translation initiation factor 5A OS=Rosa chinensis OX=74649 PE=2 SV=1
16	30049	tr|A3CBA0|A3CBA0_ORYSJ	160.80	17	17	6.59E3	5	5	12	Carbamidomethylation	22207	Os11g0482000 protein OS=Oryza sativa subsp. japonica OX=39947 GN=Os11g0482000 PE=3 SV=1
16	30050	tr|Q2HPI4|Q2HPI4_ORYSJ	160.80	17	17	6.59E3	5	5	12	Carbamidomethylation	22227	Os01g0100700 protein OS=Oryza sativa subsp. japonica OX=39947 GN=Os01g0100700 PE=4 SV=1
3	218	tr|E4MVL1|E4MVL1_EUTHA	145.63	13	13	0	5	3	25		49474	Elongation factor 1-alpha OS=Eutrema halophilum OX=98038 PE=2 SV=1
18	25	tr|A0A5S9Y8G8|A0A5S9Y8G8_ARATH	157.19	9	9		4	0	12	Oxidation (M)	73629	Uncharacterized protein OS=Arabidopsis thaliana OX=3702 GN=AN1_LOCUS23580 PE=3 SV=1
18	26	tr|A0A7G2FAT4|A0A7G2FAT4_ARATH	157.19	9	9		4	0	12	Oxidation (M)	73658	(thale cress) hypothetical protein OS=Arabidopsis thaliana OX=3702 GN=AT9943_LOCUS20325 PE=3 SV=1
18	27	Q9LKR3|BIP1_ARATH	157.19	9	9		4	0	12	Oxidation (M)	73629	Heat shock 70 kDa protein BIP1 OS=Arabidopsis thaliana OX=3702 GN=BIP1 PE=1 SV=1
18	21	tr|E4MXI2|E4MXI2_EUTHA	157.19	9	9		4	0	12	Oxidation (M)	73650	mRNA clone: RTFL01-39-D20 OS=Eutrema halophilum OX=98038 PE=2 SV=1
17	94	tr|D7KS87|D7KS87_ARALL	153.00	9	9	1.41E3	4	1	12	Oxidation (M)	73044	Uncharacterized protein OS=Arabidopsis lyrata subsp. lyrata OX=81972 GN=ARALYDRAFT_892955 PE=3 SV=1
40	29	tr|D0EJY9|D0EJY9_NICBE	149.44	6	6	3.74E3	4	4	5		80346	Molecular chaperone Hsp90-3 (Fragment) OS=Nicotiana benthamiana OX=4100 PE=2 SV=1
12	100	P53496|ACT11_ARATH	145.66	19	19	2.08E4	4	4	14		41675	Actin-11 OS=Arabidopsis thaliana OX=3702 GN=ACT11 PE=1 SV=1
12	101	tr|D7KZP4|D7KZP4_ARALL	145.66	19	19	2.08E4	4	4	14		41677	Actin-11 OS=Arabidopsis lyrata subsp. lyrata OX=81972 GN=ACT11 PE=3 SV=1
12	102	tr|A0A384KGP1|A0A384KGP1_ARATH	145.66	19	19	2.08E4	4	4	14		41675	(thale cress) hypothetical protein OS=Arabidopsis thaliana OX=3702 GN=AXX17_At3g12090 PE=3 SV=1
12	103	tr|Q541W9|Q541W9_ARATH	145.66	19	19	2.08E4	4	4	14		41675	Uncharacterized protein At3g12110/T21B14_108 OS=Arabidopsis thaliana OX=3702 GN=At3g12110/T21B14_108 PE=2 SV=1
41	30635	tr|B4YYC2|B4YYC2_EUTHA	131.32	38	38	1.55E3	3	1	5	Carbamidomethylation	14534	Eukaryotic translation initiation factor 5A (Fragment) OS=Eutrema halophilum OX=98038 PE=2 SV=1
47	30004	tr|A0A178UH02|A0A178UH02_ARATH	126.35	8	8	8.41E2	3	3	4	Carbamidomethylation	54411	Pyruvate kinase OS=Arabidopsis thaliana OX=3702 GN=AXX17_At5g55530 PE=3 SV=1
47	30006	tr|Q9FM97|Q9FM97_ARATH	126.35	8	8	8.41E2	3	3	4	Carbamidomethylation	54411	Pyruvate kinase OS=Arabidopsis thaliana OX=3702 GN=MCD7.8 PE=1 SV=1
47	30005	tr|D7MLQ2|D7MLQ2_ARALL	126.35	8	8	8.41E2	3	3	4	Carbamidomethylation	54411	Pyruvate kinase OS=Arabidopsis lyrata subsp. lyrata OX=81972 GN=ARALYDRAFT_495726 PE=3 SV=1
42	31496	tr|A0A5S6RDJ1|A0A5S6RDJ1_ORYSJ	126.21	6	6	6.72E3	3	3	5		29181	OSJNBa0033G05.3 protein OS=Oryza sativa subsp. japonica OX=39947 GN=Os04g0643100 PE=3 SV=1
30	30058	tr|Q0D907|Q0D907_ORYSJ	125.00	13	13	3.54E3	3	3	7		39342	Casein kinase II alpha subunit OS=Oryza sativa subsp. japonica OX=39947 GN=OJ1513_F02.134 PE=3 SV=1
30	30637	tr|A0A178UCK1|A0A178UCK1_ARATH	125.00	10	10	3.54E3	3	3	7		47582	CKA1 OS=Arabidopsis thaliana OX=3702 GN=AXX17_At5g67460 PE=3 SV=1
30	30639	Q08467|CSK21_ARATH	125.00	10	10	3.54E3	3	3	7		47640	Casein kinase II subunit alpha-1 OS=Arabidopsis thaliana OX=3702 GN=CKA1 PE=1 SV=3
30	30638	tr|A0A5S9YIY2|A0A5S9YIY2_ARATH	125.00	10	10	3.54E3	3	3	7		47643	Protein kinase domain-containing protein OS=Arabidopsis thaliana OX=3702 GN=C24_LOCUS26904 PE=3 SV=1
30	30636	tr|D7MV49|D7MV49_ARALL	125.00	11	11	3.54E3	3	3	7		42805	Protein kinase domain-containing protein OS=Arabidopsis lyrata subsp. lyrata OX=81972 GN=ARALYDRAFT_496862 PE=4 SV=1
30	30323	tr|A0A7G2FJI5|A0A7G2FJI5_ARATH	125.00	6	6	3.54E3	3	3	7		85592	(thale cress) hypothetical protein OS=Arabidopsis thaliana OX=3702 GN=AT9943_LOCUS23319 PE=4 SV=1
57	30165	tr|D7LFZ7|D7LFZ7_ARALL	123.37	25	25	4.41E2	3	3	3		20608	ADP-ribosylation factor A1E OS=Arabidopsis lyrata subsp. lyrata OX=81972 GN=ATARFA1E PE=3 SV=1
57	30167	tr|Q9M1P5|Q9M1P5_ARATH	123.37	25	25	4.41E2	3	3	3		20608	ADP-ribosylation factor A1E OS=Arabidopsis thaliana OX=3702 GN=T17J13.250 PE=1 SV=1
57	30168	tr|A0A384L6Z1|A0A384L6Z1_ARATH	123.37	25	25	4.41E2	3	3	3		20608	(thale cress) hypothetical protein OS=Arabidopsis thaliana OX=3702 GN=At3g62290 PE=3 SV=1
57	30622	tr|A0A178WFN4|A0A178WFN4_ARATH	123.37	25	25	4.41E2	3	3	3		20593	(thale cress) hypothetical protein OS=Arabidopsis thaliana OX=3702 GN=AXX17_At1g24710 PE=3 SV=1
57	30626	tr|A0A1P8BDK6|A0A1P8BDK6_ARATH	123.37	25	25	4.41E2	3	3	3		20694	ADP-ribosylation factor A1B OS=Arabidopsis thaliana OX=3702 GN=ARFA1B PE=1 SV=1
57	30169	P36397|ARF1_ARATH	123.37	25	25	4.41E2	3	3	3		20609	ADP-ribosylation factor 1 OS=Arabidopsis thaliana OX=3702 GN=ARF1 PE=1 SV=2
57	30166	tr|A0A178VXE5|A0A178VXE5_ARATH	123.37	25	25	4.41E2	3	3	3		20609	(thale cress) hypothetical protein OS=Arabidopsis thaliana OX=3702 GN=AXX17_At2g44910 PE=3 SV=1
57	30627	tr|A0A0P0W556|A0A0P0W556_ORYSJ	123.37	25	25	4.41E2	3	3	3		20654	ADP-ribosylation factor OS=Oryza sativa subsp. japonica OX=39947 GN=Os03g0811900 PE=3 SV=1
57	725	tr|A0A0P0V1B9|A0A0P0V1B9_ORYSJ	123.37	25	25	4.41E2	3	3	3		20697	Os01g0265100 protein OS=Oryza sativa subsp. japonica OX=39947 GN=Os01g0265100 PE=3 SV=1
57	30623	tr|A0A384LQJ7|A0A384LQJ7_ARATH	123.37	25	25	4.41E2	3	3	3		20623	(thale cress) hypothetical protein OS=Arabidopsis thaliana OX=3702 GN=At1g10630 PE=3 SV=1
57	30628	tr|A0A0P0X407|A0A0P0X407_ORYSJ	123.37	25	25	4.41E2	3	3	3		20580	ADP-ribosylation factor 1 OS=Oryza sativa subsp. japonica OX=39947 GN=OJ1118_B03.103 PE=3 SV=1
57	30624	P0DH91|ARF2B_ARATH	123.37	25	25	4.41E2	3	3	3		20593	ADP-ribosylation factor 2-B OS=Arabidopsis thaliana OX=3702 GN=ARF2-B PE=2 SV=1
57	30625	Q9LQC8|ARF2A_ARATH	123.37	25	25	4.41E2	3	3	3		20593	ADP-ribosylation factor 2-A OS=Arabidopsis thaliana OX=3702 GN=ARF2-A PE=2 SV=2
57	30629	tr|Q6ID97|Q6ID97_ARATH	123.37	25	25	4.41E2	3	3	3		20623	ADP-ribosylation factor A1F OS=Arabidopsis thaliana OX=3702 GN=ARFA1F PE=2 SV=1
57	30630	tr|A0A5S9Y456|A0A5S9Y456_ARATH	123.37	25	25	4.41E2	3	3	3		20827	Uncharacterized protein OS=Arabidopsis thaliana OX=3702 GN=C24_LOCUS22127 PE=3 SV=1
57	30631	tr|D7KY32|D7KY32_ARALL	123.37	25	25	4.41E2	3	3	3		20722	Uncharacterized protein OS=Arabidopsis lyrata subsp. lyrata OX=81972 GN=ARALYDRAFT_476172 PE=3 SV=1
57	30632	tr|A0A654G139|A0A654G139_ARATH	123.37	25	25	4.41E2	3	3	3		20813	Uncharacterized protein OS=Arabidopsis thaliana OX=3702 GN=AN1_LOCUS22237 PE=3 SV=1
57	30633	tr|D7M6L8|D7M6L8_ARALL	123.37	25	25	4.41E2	3	3	3		20936	ADP-ribosylation factor A1B OS=Arabidopsis lyrata subsp. lyrata OX=81972 GN=ATARFA1B PE=3 SV=1
57	30634	tr|Q9LYJ3|Q9LYJ3_ARATH	123.37	24	24	4.41E2	3	3	3		21535	ADP-ribosylation factor A1B OS=Arabidopsis thaliana OX=3702 GN=ADP-ribosylation factor A1B PE=1 SV=1
57	30170	tr|D7LSV8|D7LSV8_ARALL	123.37	24	24	4.41E2	3	3	3		21585	ADP-ribosylation factor OS=Arabidopsis lyrata subsp. lyrata OX=81972 GN=ARALYDRAFT_486735 PE=3 SV=1
22	30083	tr|D7MXQ1|D7MXQ1_ARALL	121.57	2	2	3.23E3	3	3	10		67286	Glycerol-3-phosphate dehydrogenase OS=Arabidopsis lyrata subsp. lyrata OX=81972 GN=ARALYDRAFT_497460 PE=3 SV=1
22	30084	tr|D7L8Y0|D7L8Y0_ARALL	121.57	2	2	3.23E3	3	3	10		67162	Glycerol-3-phosphate dehydrogenase OS=Arabidopsis lyrata subsp. lyrata OX=81972 GN=ARALYDRAFT_478367 PE=3 SV=1
22	30233	tr|A0A178VGW1|A0A178VGW1_ARATH	121.57	2	2	3.23E3	3	3	10		68451	Glycerol-3-phosphate dehydrogenase OS=Arabidopsis thaliana OX=3702 GN=AXX17_At3g10160 PE=3 SV=1
22	30232	Q9SS48|SDP6_ARATH	121.57	2	2	3.23E3	3	3	10		68451	Glycerol-3-phosphate dehydrogenase SDP6 mitochondrial OS=Arabidopsis thaliana OX=3702 GN=SDP6 PE=1 SV=1
55	30017	Q9ASR1|EF2_ARATH	119.83	4	4	1.82E3	3	2	3		93891	Elongation factor 2 OS=Arabidopsis thaliana OX=3702 GN=LOS1 PE=1 SV=1
55	30019	tr|A0A178WBS0|A0A178WBS0_ARATH	119.83	4	4	1.82E3	3	2	3		93891	(thale cress) hypothetical protein OS=Arabidopsis thaliana OX=3702 GN=AXX17_At1g50740 PE=3 SV=1
55	30018	tr|E4MVY3|E4MVY3_EUTHA	119.83	4	4	1.82E3	3	2	3		93939	mRNA clone: RTFL01-01-M18 OS=Eutrema halophilum OX=98038 PE=2 SV=1
24	71767	tr|D7MQD3|D7MQD3_ARALL	118.61	14	14	7.62E3	3	3	8		29826	40S ribosomal protein S4 OS=Arabidopsis lyrata subsp. lyrata OX=81972 GN=ARALYDRAFT_495959 PE=3 SV=1
24	71748	tr|D7L9D5|D7L9D5_ARALL	118.61	14	14	7.62E3	3	3	8		29771	40S ribosomal protein S4 OS=Arabidopsis lyrata subsp. lyrata OX=81972 GN=ARALYDRAFT_900077 PE=3 SV=1
27	145265	P17093|RS11_SOYBN	117.83	17	17	3.26E3	3	3	8	Carbamidomethylation	17833	40S ribosomal protein S11 OS=Glycine max OX=3847 GN=RPS11 PE=2 SV=2
27	105555	tr|Q0D5F2|Q0D5F2_ORYSJ	117.83	17	17	3.26E3	3	3	8	Carbamidomethylation	17836	Os04g0613600 protein OS=Oryza sativa subsp. japonica OX=39947 GN=OJ1773_H01.103 PE=4 SV=1
28	30033	tr|Q0DBI3|Q0DBI3_ORYSJ	117.59	8	8	8.59E3	3	3	8	Carbamidomethylation	59131	CCT-epsilon OS=Oryza sativa subsp. japonica OX=39947 GN=Os06g0562600 PE=3 SV=1
19	30051	tr|A0A178VEJ5|A0A178VEJ5_ARATH	117.40	4	4	6.01E3	3	3	11	Carbamidomethylation	74914	RHM3 OS=Arabidopsis thaliana OX=3702 GN=AXX17_At3g15420 PE=4 SV=1
19	30052	Q9LH76|RHM3_ARATH	117.40	4	4	6.01E3	3	3	11	Carbamidomethylation	74914	Trifunctional UDP-glucose 4 6-dehydratase/UDP-4-keto-6-deoxy-D-glucose 3 5-epimerase/UDP-4-keto-L-rhamnose-reductase RHM3 OS=Arabidopsis thaliana OX=3702 GN=RHM3 PE=2 SV=1
19	30053	tr|A0A1I9LN83|A0A1I9LN83_ARATH	117.40	4	4	6.01E3	3	3	11	Carbamidomethylation	75287	Rhamnose biosynthesis 3 OS=Arabidopsis thaliana OX=3702 GN=RHM3 PE=1 SV=1
19	30054	tr|A0A5S9XDL2|A0A5S9XDL2_ARATH	117.40	4	4	6.01E3	3	3	11	Carbamidomethylation	75509	Uncharacterized protein OS=Arabidopsis thaliana OX=3702 GN=C24_LOCUS12680 PE=4 SV=1
53	551	tr|A0A7G2EJ02|A0A7G2EJ02_ARATH	111.03	11	11	5.95E2	3	3	3		31578	Glyceraldehyde-3-phosphate dehydrogenase OS=Arabidopsis thaliana OX=3702 GN=AT9943_LOCUS10057 PE=3 SV=1
53	557	tr|D7L218|D7L218_ARALL	111.03	9	9	5.95E2	3	3	3		36886	Glyceraldehyde-3-phosphate dehydrogenase OS=Arabidopsis lyrata subsp. lyrata OX=81972 GN=GAPC PE=3 SV=1
53	559	tr|A0A654F3Y9|A0A654F3Y9_ARATH	111.03	9	9	5.95E2	3	3	3		36914	Glyceraldehyde-3-phosphate dehydrogenase OS=Arabidopsis thaliana OX=3702 GN=AN1_LOCUS11698 PE=3 SV=1
53	560	P25858|G3PC1_ARATH	111.03	9	9	5.95E2	3	3	3		36914	Glyceraldehyde-3-phosphate dehydrogenase GAPC1 cytosolic OS=Arabidopsis thaliana OX=3702 GN=GAPC1 PE=1 SV=2
53	552	tr|A0A178VKK2|A0A178VKK2_ARATH	111.03	11	11	5.95E2	3	3	3		31591	Glyceraldehyde-3-phosphate dehydrogenase OS=Arabidopsis thaliana OX=3702 GN=AXX17_At3g03530 PE=3 SV=1
53	558	tr|A0A5S9X911|A0A5S9X911_ARATH	111.03	9	9	5.95E2	3	3	3		36928	Glyceraldehyde-3-phosphate dehydrogenase OS=Arabidopsis thaliana OX=3702 GN=C24_LOCUS11535 PE=3 SV=1
53	711	tr|S5U8A6|S5U8A6_9ROSI	111.03	16	16	5.95E2	3	3	3		21170	Glyceraldehyde 3 phosphate dehydrogenase (Fragment) OS=Aglaia odorata OX=210347 PE=3 SV=1
53	715	tr|A0A168L4G8|A0A168L4G8_ARATH	111.03	14	14	5.95E2	3	3	3		23993	Glyceraldehyde-3-phosphate dehydrogenase (Fragment) OS=Arabidopsis thaliana OX=3702 GN=GAPDH PE=3 SV=1
53	553	tr|E4MXB0|E4MXB0_EUTHA	111.03	11	11	5.95E2	3	3	3		31995	Glyceraldehyde-3-phosphate dehydrogenase OS=Eutrema halophilum OX=98038 PE=2 SV=1
53	554	tr|A0A178W4Q5|A0A178W4Q5_ARATH	111.03	9	9	5.95E2	3	3	3		36913	Glyceraldehyde-3-phosphate dehydrogenase OS=Arabidopsis thaliana OX=3702 GN=AXX17_At1g13910 PE=3 SV=1
53	555	tr|D7KQF9|D7KQF9_ARALL	111.03	9	9	5.95E2	3	3	3		36909	Glyceraldehyde-3-phosphate dehydrogenase OS=Arabidopsis lyrata subsp. lyrata OX=81972 GN=ARALYDRAFT_471499 PE=3 SV=1
53	556	Q9FX54|G3PC2_ARATH	111.03	9	9	5.95E2	3	3	3		36913	Glyceraldehyde-3-phosphate dehydrogenase GAPC2 cytosolic OS=Arabidopsis thaliana OX=3702 GN=GAPC2 PE=1 SV=1
53	561	tr|E4MWE3|E4MWE3_EUTHA	111.03	9	9	5.95E2	3	3	3		36797	Glyceraldehyde-3-phosphate dehydrogenase OS=Eutrema halophilum OX=98038 PE=2 SV=1
53	562	tr|C0Z2I0|C0Z2I0_ARATH	111.03	9	9	5.95E2	3	3	3		37347	Glyceraldehyde-3-phosphate dehydrogenase (Fragment) OS=Arabidopsis thaliana OX=3702 GN=At1g13440 PE=2 SV=1
6	161	tr|B9FQC6|B9FQC6_ORYSJ	148.13	4	4	2.57E4	2	2	22		68469	Os06g0662000 protein OS=Oryza sativa subsp. japonica OX=39947 GN=Os06g0662000 PE=3 SV=1
6	125	tr|B9F3C0|B9F3C0_ORYSJ	148.13	4	4	2.57E4	2	2	22		68591	Os02g0175400 protein OS=Oryza sativa subsp. japonica OX=39947 GN=Os02g0175400 PE=3 SV=1
48	53820	tr|A0A6J0LV31|A0A6J0LV31_RAPSA	129.85	6	6	1.87E3	2	2	4		45846	Uridine kinase OS=Raphanus sativus OX=3726 GN=LOC108834878 PE=3 SV=1
48	53178	tr|A0A178VKR8|A0A178VKR8_ARATH	129.85	5	5	1.87E3	2	2	4		54210	Uridine kinase OS=Arabidopsis thaliana OX=3702 GN=AXX17_At3g29630 PE=3 SV=1
48	53179	Q9LK34|UKL2_ARATH	129.85	5	5	1.87E3	2	2	4		54210	Uridine/cytidine kinase UKL1 chloroplastic OS=Arabidopsis thaliana OX=3702 GN=UKL2 PE=1 SV=1
48	30228	tr|A0A0P0XIQ3|A0A0P0XIQ3_ORYSJ	129.85	5	5	1.87E3	2	2	4		54447	Uridine kinase OS=Oryza sativa subsp. japonica OX=39947 GN=Os08g0530000 PE=3 SV=1
48	53824	Q9FKS0|UKL1_ARATH	129.85	5	5	1.87E3	2	2	4		54430	Uridine/cytidine kinase UKL1 chloroplastic OS=Arabidopsis thaliana OX=3702 GN=UKL1 PE=1 SV=1
48	53822	tr|A0A178UHR6|A0A178UHR6_ARATH	129.85	5	5	1.87E3	2	2	4		54430	Uridine kinase OS=Arabidopsis thaliana OX=3702 GN=AXX17_At5g38600 PE=3 SV=1
48	53823	tr|A0A654G7T9|A0A654G7T9_ARATH	129.85	5	5	1.87E3	2	2	4		54416	Uridine kinase OS=Arabidopsis thaliana OX=3702 GN=AN1_LOCUS24261 PE=3 SV=1
48	52564	tr|D7MJ16|D7MJ16_ARALL	129.85	5	5	1.87E3	2	2	4		54737	Uridine kinase OS=Arabidopsis lyrata subsp. lyrata OX=81972 GN=ARALYDRAFT_493890 PE=3 SV=1
48	53821	tr|D7LLX3|D7LLX3_ARALL	129.85	5	5	1.87E3	2	2	4		54214	Uridine kinase OS=Arabidopsis lyrata subsp. lyrata OX=81972 GN=ARALYDRAFT_904933 PE=3 SV=1
33	82	tr|D7KVW2|D7KVW2_ARALL	117.30	7	7	7.05E3	2	2	6		68767	V-ATPase 69 kDa subunit OS=Arabidopsis lyrata subsp. lyrata OX=81972 GN=ARALYDRAFT_477055 PE=3 SV=1
33	83	O23654|VATA_ARATH	117.30	7	7	7.05E3	2	2	6		68813	V-type proton ATPase catalytic subunit A OS=Arabidopsis thaliana OX=3702 GN=VHA-A PE=1 SV=1
33	84	tr|Q0WLF6|Q0WLF6_ARATH	117.30	7	7	7.05E3	2	2	6		68813	V-ATPase 69 kDa subunit OS=Arabidopsis thaliana OX=3702 GN=At1g78900 PE=2 SV=1
33	85	tr|A0A384LM33|A0A384LM33_ARATH	117.30	7	7	7.05E3	2	2	6		68813	V-ATPase 69 kDa subunit OS=Arabidopsis thaliana OX=3702 GN=AXX17_At1g73590 PE=3 SV=1
38	496	tr|D7KIY0|D7KIY0_ARALL	110.93	5	5	1.02E3	2	1	5		71993	Uncharacterized protein OS=Arabidopsis lyrata subsp. lyrata OX=81972 GN=ARALYDRAFT_311954 PE=3 SV=1
38	608	tr|A0A178WHW4|A0A178WHW4_ARATH	110.93	5	5	1.02E3	2	1	5		74075	(thale cress) hypothetical protein OS=Arabidopsis thaliana OX=3702 GN=At1g09080 PE=3 SV=1
38	609	Q8H1B3|BIP3_ARATH	110.93	4	4	1.02E3	2	1	5		75150	Heat shock 70 kDa protein BIP3 OS=Arabidopsis thaliana OX=3702 GN=BIP3 PE=1 SV=1
62	31398	tr|A0A6J0NVK4|A0A6J0NVK4_RAPSA	109.77	9	9	4.66E3	2	2	3		17076	40S ribosomal protein S13-2 OS=Raphanus sativus OX=3726 GN=LOC108859102 PE=3 SV=1
62	31396	tr|D7LRU2|D7LRU2_ARALL	109.77	9	9	4.66E3	2	2	3		17067	40S ribosomal protein S13 OS=Arabidopsis lyrata subsp. lyrata OX=81972 GN=ARALYDRAFT_907607 PE=3 SV=1
62	31397	tr|A0A178VM26|A0A178VM26_ARATH	109.77	9	9	4.66E3	2	2	3		17095	(thale cress) hypothetical protein OS=Arabidopsis thaliana OX=3702 GN=AXX17_At3g55140 PE=3 SV=1
62	31395	P59223|RS131_ARATH	109.77	9	9	4.66E3	2	2	3		17095	40S ribosomal protein S13-1 OS=Arabidopsis thaliana OX=3702 GN=RPS13A PE=2 SV=1
62	31393	P59224|RS132_ARATH	109.77	9	9	4.66E3	2	2	3		17085	40S ribosomal protein S13-2 OS=Arabidopsis thaliana OX=3702 GN=RPS13B PE=2 SV=1
62	31394	tr|A0A178UZQ9|A0A178UZQ9_ARATH	109.77	9	9	4.66E3	2	2	3		17085	RPS13A OS=Arabidopsis thaliana OX=3702 GN=AXX17_At4g00120 PE=3 SV=1
50	30817	tr|A0A0Q4MTP6|A0A0Q4MTP6_9GAMM	109.22	6	6	0	2	2	4		43811	Dihydrolipoyllysine-residue succinyltransferase component of 2-oxoglutarate dehydrogenase complex OS=Erwinia sp. Leaf53 OX=1736225 GN=ASF13_12375 PE=3 SV=1
60	72398	tr|A0A0P0XVK3|A0A0P0XVK3_ORYSJ	108.57	18	18	4.47E2	2	1	3		15031	60S ribosomal protein L17 OS=Oryza sativa subsp. japonica OX=39947 GN=OSJNBa0006L06.7 PE=3 SV=1
49	30459	tr|B9FZL0|B9FZL0_ORYSJ	108.08	2	2	2.63E3	2	2	4		64651	Os08g0206600 protein OS=Oryza sativa subsp. japonica OX=39947 GN=OJ1119_C05.21-2 PE=3 SV=1
29	30641	tr|Q0DNN4|Q0DNN4_ORYSJ	107.73	10	10	1.39E3	2	2	8		23652	Os03g0744800 protein OS=Oryza sativa subsp. japonica OX=39947 GN=OSJNBb0036F07.15 PE=3 SV=1
77	72396	tr|F4J3P1|F4J3P1_ARATH	107.68	27	27	4.37E2	2	1	2		13406	Ribosomal protein L14p/L23e family protein OS=Arabidopsis thaliana OX=3702 GN=emb2171 PE=1 SV=1
77	72397	tr|D7KDF3|D7KDF3_ARALL	107.68	24	24	4.37E2	2	1	2		15027	60S ribosomal protein L23 OS=Arabidopsis lyrata subsp. lyrata OX=81972 GN=ARALYDRAFT_470426 PE=3 SV=1
77	72399	P49690|RL23_ARATH	107.68	24	24	4.37E2	2	1	2		15027	60S ribosomal protein L23 OS=Arabidopsis thaliana OX=3702 GN=RPL23A PE=2 SV=3
77	72400	tr|A0A178VEM4|A0A178VEM4_ARATH	107.68	24	24	4.37E2	2	1	2		15027	At2g33370 OS=Arabidopsis thaliana OX=3702 PE=2 SV=1
77	72401	tr|A0A384L7B8|A0A384L7B8_ARATH	107.68	24	24	4.37E2	2	1	2		15027	(thale cress) hypothetical protein OS=Arabidopsis thaliana OX=3702 GN=AXX17_At1g03760 PE=3 SV=1
77	72402	tr|O22686|O22686_ARATH	107.68	22	22	4.37E2	2	1	2		16998	F19P19.5 protein OS=Arabidopsis thaliana OX=3702 GN=F19P19.5 PE=3 SV=1
82	579	tr|A3CA68|A3CA68_ORYSJ	107.57	8	8	8.6E2	2	2	2		49737	Tubulin alpha chain OS=Oryza sativa subsp. japonica OX=39947 GN=Os11g0247300 PE=3 SV=1
82	580	tr|Q6AU01|Q6AU01_ORYSJ	107.57	8	8	8.6E2	2	2	2		49819	Alpha tubulin OS=Oryza sativa subsp. japonica OX=39947 GN=OSJNBb0122C16.10 PE=4 SV=1
76	30034	tr|B9FMF5|B9FMF5_ORYSJ	105.50	8	8	2.4E3	2	2	2		59233	Os05g0147400 protein OS=Oryza sativa subsp. japonica OX=39947 GN=Os05g0147400 PE=4 SV=1
35	7182	tr|A0A5S6RBX8|A0A5S6RBX8_ORYSJ	102.85	3	3	5.29E3	2	2	6		65081	Eukaryotic translation initiation factor 3 subunit D OS=Oryza sativa subsp. japonica OX=39947 GN=Os05g0566500 PE=3 SV=1
35	5237	tr|A0A4P8J2U5|A0A4P8J2U5_MANIN	102.85	3	3	5.29E3	2	2	6		65306	Eukaryotic translation initiation factor 3 subunit D OS=Mangifera indica OX=29780 GN=eIF3sD PE=2 SV=1
36	30321	tr|D9Z895|D9Z895_SETIT	100.47	3	3	3.43E3	2	2	6		92038	Phospholipase D OS=Setaria italica OX=4555 GN=PLDalpha1 PE=2 SV=1
36	52047	tr|Q84WM2|Q84WM2_ARATH	100.47	4	4	3.43E3	2	2	6		59564	Phospholipase D OS=Arabidopsis thaliana OX=3702 GN=At3g15730 PE=2 SV=1
36	30140	Q38882|PLDA1_ARATH	100.47	3	3	3.43E3	2	2	6		91848	Phospholipase D alpha 1 OS=Arabidopsis thaliana OX=3702 GN=PLDALPHA1 PE=1 SV=2
36	30141	tr|A0A178VKX2|A0A178VKX2_ARATH	100.47	3	3	3.43E3	2	2	6		91848	Phospholipase D OS=Arabidopsis thaliana OX=3702 GN=AXX17_At3g16510 PE=3 SV=1
36	30142	tr|A0A7G2EMX8|A0A7G2EMX8_ARATH	100.47	3	3	3.43E3	2	2	6		91822	Phospholipase D OS=Arabidopsis thaliana OX=3702 GN=AT9943_LOCUS11152 PE=3 SV=1
36	30111	tr|D7L4X2|D7L4X2_ARALL	100.47	3	3	3.43E3	2	2	6		91910	Phospholipase D OS=Arabidopsis lyrata subsp. lyrata OX=81972 GN=ARALYDRAFT_479029 PE=3 SV=1
75	30348	tr|D7KLA9|D7KLA9_ARALL	100.14	5	5	6.05E2	2	2	2		47803	Regulatory particle triple-a 1A OS=Arabidopsis lyrata subsp. lyrata OX=81972 GN=RPT1A PE=3 SV=1
75	30349	tr|A0A178W3N8|A0A178W3N8_ARATH	100.14	5	5	6.05E2	2	2	2		47803	(thale cress) hypothetical protein OS=Arabidopsis thaliana OX=3702 GN=AXX17_At1g48180 PE=3 SV=1
75	30347	Q9SSB5|PRS7A_ARATH	100.14	5	5	6.05E2	2	2	2		47803	26S proteasome regulatory subunit 7 homolog A OS=Arabidopsis thaliana OX=3702 GN=RPT1A PE=1 SV=1
84	34442	tr|A0A220QKC7|A0A220QKC7_PANGI	99.52	10	10	8.41E2	2	2	2		27527	Ascorbate peroxidase OS=Panax ginseng OX=4054 PE=2 SV=1
43	850	tr|A0A5S9WVT0|A0A5S9WVT0_ARATH	98.25	9	9	5.56E2	2	2	4	Carbamidomethylation	42148	Phosphoglycerate kinase OS=Arabidopsis thaliana OX=3702 GN=AT9943_LOCUS5928 PE=3 SV=1
43	851	tr|A0A178WHC3|A0A178WHC3_ARATH	98.25	9	9	5.56E2	2	2	4	Carbamidomethylation	42132	Phosphoglycerate kinase OS=Arabidopsis thaliana OX=3702 GN=AXX17_At1g74350 PE=3 SV=1
43	852	Q9SAJ4|PGKY3_ARATH	98.25	9	9	5.56E2	2	2	4	Carbamidomethylation	42132	Phosphoglycerate kinase 3 cytosolic OS=Arabidopsis thaliana OX=3702 GN=PGK3 PE=1 SV=1
43	849	tr|D7KWJ1|D7KWJ1_ARALL	98.25	9	9	5.56E2	2	2	4	Carbamidomethylation	42121	Phosphoglycerate kinase OS=Arabidopsis lyrata subsp. lyrata OX=81972 GN=ARALYDRAFT_477124 PE=3 SV=1
67	30077	tr|Q0JFB6|Q0JFB6_ORYSJ	96.85	3	3	2.1E2	2	1	2		93973	OSJNBa0020P07.3 protein OS=Oryza sativa subsp. japonica OX=39947 GN=Os04g0118400 PE=4 SV=1
67	30082	tr|A3A7F2|A3A7F2_ORYSJ	96.85	3	3	2.1E2	2	1	2		94022	Os02g0519900 protein OS=Oryza sativa subsp. japonica OX=39947 GN=Os02g0519900 PE=3 SV=1
51	22262	tr|A0A7G2F0N3|A0A7G2F0N3_ARATH	95.75	1	1	1.25E3	2	2	3		135856	Citrulline--aspartate ligase OS=Arabidopsis thaliana OX=3702 GN=AT9943_LOCUS16582 PE=3 SV=1
51	30380	tr|D7MGM3|D7MGM3_ARALL	95.75	3	3	1.25E3	2	2	3		53946	Citrulline--aspartate ligase OS=Arabidopsis lyrata subsp. lyrata OX=81972 GN=ARALYDRAFT_914101 PE=3 SV=1
51	30562	Q9SZX3|ASSY_ARATH	95.75	3	3	1.25E3	2	2	3		53846	Argininosuccinate synthase chloroplastic OS=Arabidopsis thaliana OX=3702 GN=At4g24830 PE=1 SV=3
51	30563	tr|A0A178V0L0|A0A178V0L0_ARATH	95.75	3	3	1.25E3	2	2	3		53846	Citrulline--aspartate ligase OS=Arabidopsis thaliana OX=3702 GN=AXX17_At4g28730 PE=3 SV=1
51	30561	tr|B3H778|B3H778_ARATH	95.75	3	3	1.25E3	2	2	3		49029	Citrulline--aspartate ligase OS=Arabidopsis thaliana OX=3702 GN=At4g24830 PE=1 SV=1
51	30475	tr|A3CG54|A3CG54_ORYSJ	95.75	3	3	1.25E3	2	2	3		52193	Citrulline--aspartate ligase OS=Oryza sativa subsp. japonica OX=39947 GN=Os12g0235800 PE=3 SV=1
52	30272	tr|E4MY70|E4MY70_EUTHA	94.92	8	8	2.05E3	2	2	3	Carbamidomethylation	44671	mRNA clone: RTFL01-37-J18 OS=Eutrema halophilum OX=98038 PE=2 SV=1
52	30269	tr|Q0IUC6|Q0IUC6_ORYSJ	94.92	8	8	2.05E3	2	2	3	Carbamidomethylation	44491	Os11g0168200 protein OS=Oryza sativa subsp. japonica OX=39947 GN=LOC_Os11g06750 PE=4 SV=1
52	30092	tr|A0A178WD22|A0A178WD22_ARATH	94.92	8	8	2.05E3	2	2	3	Carbamidomethylation	44549	RPL3B OS=Arabidopsis thaliana OX=3702 GN=AXX17_At1g54810 PE=3 SV=1
52	30093	P22738|RL32_ARATH	94.92	8	8	2.05E3	2	2	3	Carbamidomethylation	44546	60S ribosomal protein L3-2 OS=Arabidopsis thaliana OX=3702 GN=ARP2 PE=2 SV=4
52	30094	tr|A0A7G2E3C6|A0A7G2E3C6_ARATH	94.92	8	8	2.05E3	2	2	3	Carbamidomethylation	44532	(thale cress) hypothetical protein OS=Arabidopsis thaliana OX=3702 GN=AT9943_LOCUS4347 PE=3 SV=1
52	30091	tr|A0A5S9WR84|A0A5S9WR84_ARATH	94.92	8	8	2.05E3	2	2	3	Carbamidomethylation	44568	Uncharacterized protein OS=Arabidopsis thaliana OX=3702 GN=C24_LOCUS5020 PE=3 SV=1
52	30095	tr|A0A654EVU0|A0A654EVU0_ARATH	94.92	8	8	2.05E3	2	2	3	Carbamidomethylation	44539	Uncharacterized protein OS=Arabidopsis thaliana OX=3702 GN=AN1_LOCUS5145 PE=3 SV=1
52	30271	P17094|RL31_ARATH	94.92	8	8	2.05E3	2	2	3	Carbamidomethylation	44559	60S ribosomal protein L3-1 OS=Arabidopsis thaliana OX=3702 GN=ARP1 PE=1 SV=5
52	30274	tr|Q8H154|Q8H154_ARATH	94.92	8	8	2.05E3	2	2	3	Carbamidomethylation	44593	Putative ribosomal protein OS=Arabidopsis thaliana OX=3702 GN=At1g43170 PE=2 SV=1
52	30273	tr|A0A178WDT7|A0A178WDT7_ARATH	94.92	8	8	2.05E3	2	2	3	Carbamidomethylation	44559	RPL3A OS=Arabidopsis thaliana OX=3702 GN=AXX17_At1g39210 PE=3 SV=1
52	30097	tr|D7KVJ1|D7KVJ1_ARALL	94.92	8	8	2.05E3	2	2	3	Carbamidomethylation	44604	ARP2/RPL3B OS=Arabidopsis lyrata subsp. lyrata OX=81972 GN=ARALYDRAFT_475169 PE=3 SV=1
52	30270	tr|D7KMW4|D7KMW4_ARALL	94.92	8	8	2.05E3	2	2	3	Carbamidomethylation	44456	Uncharacterized protein OS=Arabidopsis lyrata subsp. lyrata OX=81972 GN=ARALYDRAFT_473757 PE=3 SV=1
52	30202	tr|A0A178UNJ2|A0A178UNJ2_ARATH	94.92	8	8	2.05E3	2	2	3	Carbamidomethylation	44601	Uncharacterized protein OS=Arabidopsis thaliana OX=3702 GN=AXX17_At5g40310 PE=3 SV=1
52	30201	tr|A0A5S9YA71|A0A5S9YA71_ARATH	94.92	8	8	2.05E3	2	2	3	Carbamidomethylation	42068	Uncharacterized protein OS=Arabidopsis thaliana OX=3702 GN=C24_LOCUS24254 PE=3 SV=1
68	30185	tr|A0A178WPL8|A0A178WPL8_ARATH	93.34	2	2	3.75E3	2	2	2		94625	AT5PTASE13 OS=Arabidopsis thaliana OX=3702 GN=At1g05630 PE=3 SV=1
68	30186	tr|A0A178WNH1|A0A178WNH1_ARATH	93.34	2	2	3.75E3	2	2	2		98411	AT5PTASE13 OS=Arabidopsis thaliana OX=3702 GN=At1g05630 PE=3 SV=1
68	30080	tr|A0A1P8AU01|A0A1P8AU01_ARATH	93.34	2	2	3.75E3	2	2	2		101331	Endonuclease/exonuclease/phosphatase family protein OS=Arabidopsis thaliana OX=3702 GN=5PTASE13 PE=1 SV=1
68	30081	tr|A0A178WMF7|A0A178WMF7_ARATH	93.34	1	1	3.75E3	2	2	2		105118	AT5PTASE13 OS=Arabidopsis thaliana OX=3702 GN=At1g05630 PE=3 SV=1
68	30072	tr|A0A178WQP4|A0A178WQP4_ARATH	93.34	1	1	3.75E3	2	2	2		120969	AT5PTASE13 OS=Arabidopsis thaliana OX=3702 GN=AXX17_At1g05100 PE=3 SV=1
68	30068	Q9SYK4|IP5PD_ARATH	93.34	1	1	3.75E3	2	2	2		125698	Type I inositol polyphosphate 5-phosphatase 13 OS=Arabidopsis thaliana OX=3702 GN=IP5P13 PE=1 SV=1
68	30069	tr|A0A654E8H6|A0A654E8H6_ARATH	93.34	1	1	3.75E3	2	2	2		125648	IPPc domain-containing protein OS=Arabidopsis thaliana OX=3702 GN=AN1_LOCUS615 PE=3 SV=1
68	30070	tr|A0A7G2DS33|A0A7G2DS33_ARATH	93.34	1	1	3.75E3	2	2	2		125676	(thale cress) hypothetical protein OS=Arabidopsis thaliana OX=3702 GN=AT9943_LOCUS420 PE=3 SV=1
68	30071	tr|A0A5S9STM4|A0A5S9STM4_ARATH	93.34	1	1	3.75E3	2	2	2		125662	IPPc domain-containing protein OS=Arabidopsis thaliana OX=3702 GN=C24_LOCUS531 PE=3 SV=1
68	30073	tr|D7KF66|D7KF66_ARALL	93.34	1	1	3.75E3	2	2	2		129358	5PTASE13/AT5PTASE13 OS=Arabidopsis lyrata subsp. lyrata OX=81972 GN=ARALYDRAFT_470566 PE=3 SV=1
68	30196	tr|A0A0P0XIA7|A0A0P0XIA7_ORYSJ	93.34	1	1	3.75E3	2	2	2		122072	Os08g0524100 protein OS=Oryza sativa subsp. japonica OX=39947 GN=Os08g0524100 PE=3 SV=1
64	97166	tr|A3AX13|A3AX13_ORYSJ	90.85	13	13	9.16E2	2	2	3		17748	OSJNba0093F12.16 protein OS=Oryza sativa subsp. japonica OX=39947 GN=Os04g0598200 PE=3 SV=1
64	97167	tr|A3AAF1|A3AAF1_ORYSJ	90.85	13	13	9.16E2	2	2	3		17717	Os02g0699600 protein OS=Oryza sativa subsp. japonica OX=39947 GN=Os02g0699600 PE=3 SV=1
73	32639	tr|F9FS43|F9FS43_FUSOF	88.88	3	3	0	2	2	2		65549	Glutamine amidotransferase type-2 domain-containing protein OS=Fusarium oxysporum (strain Fo5176) OX=660025 GN=FOXB_09224 PE=4 SV=1
73	32640	tr|A0A8H6LFB4|A0A8H6LFB4_FUSOX	88.88	3	3	0	2	2	2		65549	Uncharacterized protein OS=Fusarium oxysporum f. sp. conglutinans OX=100902 GN=HZS61_004063 PE=4 SV=1
56	30745	tr|A0A5S9WW46|A0A5S9WW46_ARATH	87.10	4	4	0	2	2	3	Carbamidomethylation	102147	Uncharacterized protein OS=Arabidopsis thaliana OX=3702 GN=AN1_LOCUS7089 PE=4 SV=1
56	30744	tr|D7KX61|D7KX61_ARALL	87.10	4	4	0	2	2	3	Carbamidomethylation	102223	EMB2753 OS=Arabidopsis lyrata subsp. lyrata OX=81972 GN=ARALYDRAFT_477212 PE=4 SV=1
56	30746	Q8VZM1|NAA15_ARATH	87.10	4	4	0	2	2	3	Carbamidomethylation	102147	N-terminal acetyltransferase A complex auxiliary subunit NAA15 OS=Arabidopsis thaliana OX=3702 GN=NAA15 PE=1 SV=1
56	30747	tr|F4HS68|F4HS68_ARATH	87.10	4	4	0	2	2	3	Carbamidomethylation	103942	Tetratricopeptide repeat (TPR)-containing protein OS=Arabidopsis thaliana OX=3702 GN=EMB2753 PE=1 SV=1
56	45170	tr|A0A7G2E7L8|A0A7G2E7L8_ARATH	87.10	4	4	0	2	2	3	Carbamidomethylation	94279	(thale cress) hypothetical protein OS=Arabidopsis thaliana OX=3702 GN=AT9943_LOCUS6008 PE=4 SV=1
56	34219	tr|A0A178W823|A0A178W823_ARATH	87.10	4	4	0	2	2	3	Carbamidomethylation	96959	OMA OS=Arabidopsis thaliana OX=3702 GN=At1g80410 PE=4 SV=1
78	30781	P49201|RS232_ARATH	86.04	27	27	6.84E2	2	2	2		15736	40S ribosomal protein S23-2 OS=Arabidopsis thaliana OX=3702 GN=RPS23B PE=2 SV=2
78	30783	tr|C7IY10|C7IY10_ORYSJ	86.04	27	27	6.84E2	2	2	2		15660	40S ribosomal protein S23 OS=Oryza sativa subsp. japonica OX=39947 GN=OJ1754_E06.3 PE=3 SV=1
78	30782	tr|D7M7Y0|D7M7Y0_ARALL	86.04	27	27	6.84E2	2	2	2		15736	40S ribosomal protein S23 OS=Arabidopsis lyrata subsp. lyrata OX=81972 GN=ARALYDRAFT_487072 PE=3 SV=1
78	30784	tr|A0A178UNB4|A0A178UNB4_ARATH	86.04	27	27	6.84E2	2	2	2		15736	(thale cress) hypothetical protein OS=Arabidopsis thaliana OX=3702 GN=AXX17_At5g02130 PE=3 SV=1
46	31467	tr|D7KJD2|D7KJD2_ARALL	84.11	7	7	2.21E3	2	2	4		17545	Uncharacterized protein OS=Arabidopsis lyrata subsp. lyrata OX=81972 GN=ARALYDRAFT_472522 PE=3 SV=1
46	31468	tr|A0A384KT69|A0A384KT69_ARATH	84.11	7	7	2.21E3	2	2	4		17545	(thale cress) hypothetical protein OS=Arabidopsis thaliana OX=3702 GN=AXX17_At1g23910 PE=3 SV=1
46	31469	P34788|RS18_ARATH	84.11	7	7	2.21E3	2	2	4		17545	40S ribosomal protein S18 OS=Arabidopsis thaliana OX=3702 GN=RPS18A PE=1 SV=1
46	31471	tr|Q5PNZ9|Q5PNZ9_ARATH	84.11	7	7	2.21E3	2	2	4		17545	At1g22780 OS=Arabidopsis thaliana OX=3702 GN=PFL PE=2 SV=1
46	31472	tr|A0A654FMU5|A0A654FMU5_ARATH	84.11	7	7	2.21E3	2	2	4		18681	Uncharacterized protein OS=Arabidopsis thaliana OX=3702 GN=AN1_LOCUS17563 PE=3 SV=1
46	31470	tr|A0A178W302|A0A178W302_ARATH	84.11	7	7	2.21E3	2	2	4		17561	Uncharacterized protein OS=Arabidopsis thaliana OX=3702 GN=AXX17_At1g34840 PE=3 SV=1
71	52076	tr|A0A1P8AXL7|A0A1P8AXL7_ARATH	82.21	8	8	7.5E2	2	2	2	Carbamidomethylation	28083	Casein kinase II subunit beta OS=Arabidopsis thaliana OX=3702 GN=CKB4 PE=1 SV=1
71	52077	tr|A0A7G2EKF0|A0A7G2EKF0_ARATH	82.21	7	7	7.5E2	2	2	2	Carbamidomethylation	31575	Casein kinase II subunit beta OS=Arabidopsis thaliana OX=3702 GN=AT9943_LOCUS9445 PE=3 SV=1
71	52345	tr|A0A178VQG5|A0A178VQG5_ARATH	82.21	7	7	7.5E2	2	2	2	Carbamidomethylation	31623	Casein kinase II subunit beta OS=Arabidopsis thaliana OX=3702 GN=AXX17_At2g42250 PE=3 SV=1
71	52079	O80507|CSK2E_ARATH	82.21	7	7	7.5E2	2	2	2	Carbamidomethylation	31631	Putative casein kinase II subunit beta-4 OS=Arabidopsis thaliana OX=3702 GN=CKB4 PE=1 SV=1
71	52348	tr|A0A178VNS3|A0A178VNS3_ARATH	82.21	7	7	7.5E2	2	2	2	Carbamidomethylation	31679	Casein kinase II subunit beta OS=Arabidopsis thaliana OX=3702 GN=AXX17_At2g42250 PE=3 SV=1
71	52346	tr|D7LLP6|D7LLP6_ARALL	82.21	7	7	7.5E2	2	2	2	Carbamidomethylation	31698	Casein kinase II subunit beta OS=Arabidopsis lyrata subsp. lyrata OX=81972 GN=ARALYDRAFT_483599 PE=3 SV=1
71	52078	tr|A0A5S9X707|A0A5S9X707_ARATH	82.21	7	7	7.5E2	2	2	2	Carbamidomethylation	31631	Casein kinase II subunit beta OS=Arabidopsis thaliana OX=3702 GN=AN1_LOCUS10989 PE=3 SV=1
71	52350	tr|Q0D6B6|Q0D6B6_ORYSJ	82.21	7	7	7.5E2	2	2	2	Carbamidomethylation	31391	Casein kinase II subunit beta OS=Oryza sativa subsp. japonica OX=39947 GN=OJ1058_B11.121 PE=3 SV=1
66	30223	tr|A0A7G2FJ14|A0A7G2FJ14_ARATH	81.33	4	4	5.07E2	2	2	2	Carbamidomethylation	73077	Phosphoenolpyruvate carboxykinase (ATP) OS=Arabidopsis thaliana OX=3702 GN=AT9943_LOCUS23160 PE=3 SV=1
66	30222	tr|A0A1P8BDX2|A0A1P8BDX2_ARATH	81.33	5	5	5.07E2	2	2	2	Carbamidomethylation	62897	Phosphoenolpyruvate carboxykinase (ATP) OS=Arabidopsis thaliana OX=3702 GN=PCK2 PE=1 SV=1
66	30240	tr|D7MUK6|D7MUK6_ARALL	81.33	4	4	5.07E2	2	2	2	Carbamidomethylation	72941	Phosphoenolpyruvate carboxykinase (ATP) OS=Arabidopsis lyrata subsp. lyrata OX=81972 GN=ARALYDRAFT_496802 PE=3 SV=1
66	30224	tr|A0A178UC26|A0A178UC26_ARATH	81.33	4	4	5.07E2	2	2	2	Carbamidomethylation	72936	Phosphoenolpyruvate carboxykinase (ATP) OS=Arabidopsis thaliana OX=3702 GN=AXX17_At5g65540 PE=3 SV=1
66	30225	B5X574|PCKA2_ARATH	81.33	4	4	5.07E2	2	2	2	Carbamidomethylation	72892	Phosphoenolpyruvate carboxykinase (ATP) 2 OS=Arabidopsis thaliana OX=3702 GN=PCK2 PE=1 SV=1
66	30226	tr|A0A5S9YHV0|A0A5S9YHV0_ARATH	81.33	4	4	5.07E2	2	2	2	Carbamidomethylation	72982	Phosphoenolpyruvate carboxykinase (ATP) OS=Arabidopsis thaliana OX=3702 GN=C24_LOCUS26722 PE=3 SV=1
66	30218	tr|A0A654GEF6|A0A654GEF6_ARATH	81.33	4	4	5.07E2	2	2	2	Carbamidomethylation	72919	Phosphoenolpyruvate carboxykinase (ATP) OS=Arabidopsis thaliana OX=3702 GN=AN1_LOCUS26897 PE=3 SV=1
66	30227	tr|A0A1P8BDT8|A0A1P8BDT8_ARATH	81.33	4	4	5.07E2	2	2	2	Carbamidomethylation	76562	Phosphoenolpyruvate carboxykinase (ATP) OS=Arabidopsis thaliana OX=3702 GN=PCK2 PE=1 SV=1
34	34030	O23404|PPDK1_ARATH	89.10	2	2	8.41E3	1	1	6		105138	Pyruvate phosphate dikinase 1 chloroplastic OS=Arabidopsis thaliana OX=3702 GN=PPDK PE=1 SV=2
34	37554	tr|A0A5S9XSP5|A0A5S9XSP5_ARATH	89.10	2	2	8.41E3	1	1	6		104171	Pyruvate phosphate dikinase OS=Arabidopsis thaliana OX=3702 GN=C24_LOCUS18107 PE=3 SV=1
34	37553	tr|A0A654FPJ2|A0A654FPJ2_ARATH	89.10	2	2	8.41E3	1	1	6		104205	Pyruvate phosphate dikinase OS=Arabidopsis thaliana OX=3702 GN=AN1_LOCUS18221 PE=3 SV=1
34	40115	tr|B9DHM5|B9DHM5_ARATH	89.10	2	2	8.41E3	1	1	6		95393	Pyruvate phosphate dikinase OS=Arabidopsis thaliana OX=3702 GN=At4g15530 PE=2 SV=1
34	40116	tr|A0A178UZQ3|A0A178UZQ3_ARATH	89.10	2	2	8.41E3	1	1	6		95359	Pyruvate phosphate dikinase OS=Arabidopsis thaliana OX=3702 GN=AXX17_At4g18140 PE=3 SV=1
34	53261	tr|Q0WLY6|Q0WLY6_ARATH	89.10	5	5	8.41E3	1	1	6		46507	Pyruvate phosphate dikinase (Fragment) OS=Arabidopsis thaliana OX=3702 GN=At4g15530 PE=2 SV=1
63	32579	tr|D7KBP8|D7KBP8_ARALL	88.32	9	9	1.92E3	1	1	3		19898	60S ribosomal protein L17 (Fragment) OS=Arabidopsis lyrata subsp. lyrata OX=81972 GN=ARALYDRAFT_472943 PE=3 SV=1
63	32571	tr|F4HRW5|F4HRW5_ARATH	88.32	12	12	1.92E3	1	1	3		14767	Ribosomal protein L22p/L17e family protein OS=Arabidopsis thaliana OX=3702 GN=At1g67430 PE=1 SV=1
63	32573	tr|D7KV33|D7KV33_ARALL	88.32	9	9	1.92E3	1	1	3		19854	60S ribosomal protein L17 OS=Arabidopsis lyrata subsp. lyrata OX=81972 GN=ARALYDRAFT_475841 PE=3 SV=1
63	32574	tr|A0A384L9X3|A0A384L9X3_ARATH	88.32	9	9	1.92E3	1	1	3		19854	(thale cress) hypothetical protein OS=Arabidopsis thaliana OX=3702 GN=AXX17_At1g61350 PE=3 SV=1
63	32572	P51413|RL172_ARATH	88.32	9	9	1.92E3	1	1	3		19854	60S ribosomal protein L17-2 OS=Arabidopsis thaliana OX=3702 GN=RPL17B PE=2 SV=2
63	32575	tr|Q0WRE5|Q0WRE5_ARATH	88.32	9	9	1.92E3	1	1	3		19854	Ribosomal protein L17-like protein OS=Arabidopsis thaliana OX=3702 GN=At1g67430 PE=2 SV=1
63	32578	Q93VI3|RL171_ARATH	88.32	9	9	1.92E3	1	1	3		19897	60S ribosomal protein L17-1 OS=Arabidopsis thaliana OX=3702 GN=RPL17A PE=2 SV=1
63	32576	tr|A0A654EDB7|A0A654EDB7_ARATH	88.32	9	9	1.92E3	1	1	3		19897	(thale cress) hypothetical protein OS=Arabidopsis thaliana OX=3702 GN=AN1_LOCUS2801 PE=3 SV=1
63	32577	tr|A0A178WJT1|A0A178WJT1_ARATH	88.32	9	9	1.92E3	1	1	3		19925	Uncharacterized protein OS=Arabidopsis thaliana OX=3702 GN=AXX17_At1g27830 PE=3 SV=1
97	26080	tr|D7M301|D7M301_ARALL	87.38	6	6	3.51E2	1	1	1	Carbamidomethylation	30974	Catalytic/ coenzyme binding protein OS=Arabidopsis lyrata subsp. lyrata OX=81972 GN=ARALYDRAFT_909031 PE=4 SV=1
97	31953	tr|A0A178UIN4|A0A178UIN4_ARATH	87.38	6	6	3.51E2	1	1	1	Carbamidomethylation	31045	NAD(P)-bd_dom domain-containing protein OS=Arabidopsis thaliana OX=3702 GN=AXX17_At5g10380 PE=4 SV=1
97	31954	tr|Q93VH5|Q93VH5_ARATH	87.38	6	6	3.51E2	1	1	1	Carbamidomethylation	31045	AT5g10730/MAJ23_90 OS=Arabidopsis thaliana OX=3702 GN=MAJ23.90 PE=1 SV=1
97	31955	tr|Q9FT59|Q9FT59_ARATH	87.38	5	5	3.51E2	1	1	1	Carbamidomethylation	32663	Uncharacterized protein AT5g10730 OS=Arabidopsis thaliana OX=3702 GN=At5g10730 PE=4 SV=1
97	30266	tr|A0A7G2F6K7|A0A7G2F6K7_ARATH	87.38	2	2	3.51E2	1	1	1	Carbamidomethylation	74760	Protein-serine/threonine phosphatase OS=Arabidopsis thaliana OX=3702 GN=AT9943_LOCUS18827 PE=3 SV=1
97	31321	tr|B9F0J7|B9F0J7_ORYSJ	87.38	5	5	3.51E2	1	1	1	Carbamidomethylation	31206	Dehydrogenase-like protein OS=Oryza sativa subsp. japonica OX=39947 GN=Os02g0556100 PE=4 SV=1
13	31232	tr|D7MHB4|D7MHB4_ARALL	84.62	2	2	6.04E3	1	1	14		90067	Methionyl-tRNA synthetase OS=Arabidopsis lyrata subsp. lyrata OX=81972 GN=ARALYDRAFT_493536 PE=3 SV=1
13	31228	tr|A0A5S9XS09|A0A5S9XS09_ARATH	84.62	2	2	6.04E3	1	1	14		89826	Methionyl-tRNA synthetase OS=Arabidopsis thaliana OX=3702 GN=C24_LOCUS17880 PE=3 SV=1
13	31231	tr|A0A178V5A6|A0A178V5A6_ARATH	84.62	2	2	6.04E3	1	1	14		89972	Methionyl-tRNA synthetase OS=Arabidopsis thaliana OX=3702 GN=AXX17_At4g15730 PE=3 SV=1
13	31229	Q9SVN5|SYMC_ARATH	84.62	2	2	6.04E3	1	1	14		89854	Methionine--tRNA ligase cytoplasmic OS=Arabidopsis thaliana OX=3702 GN=At4g13780 PE=2 SV=1
13	31230	tr|A0A654FNW3|A0A654FNW3_ARATH	84.62	2	2	6.04E3	1	1	14		89853	Methionyl-tRNA synthetase OS=Arabidopsis thaliana OX=3702 GN=AN1_LOCUS17993 PE=3 SV=1
13	31233	tr|A0A7G2F2M6|A0A7G2F2M6_ARATH	84.62	2	2	6.04E3	1	1	14		90582	Methionyl-tRNA synthetase OS=Arabidopsis thaliana OX=3702 GN=AT9943_LOCUS15505 PE=3 SV=1
13	30920	tr|D7KY75|D7KY75_ARALL	84.62	2	2	6.04E3	1	1	14		81626	Methionyl-tRNA synthetase OS=Arabidopsis lyrata subsp. lyrata OX=81972 GN=ARALYDRAFT_315394 PE=3 SV=1
5	30127	tr|D7KSD4|D7KSD4_ARALL	82.34	1	1	1.15E4	1	1	24		121969	IPPc domain-containing protein OS=Arabidopsis lyrata subsp. lyrata OX=81972 GN=ARALYDRAFT_475657 PE=3 SV=1
5	30102	tr|A0A178WER9|A0A178WER9_ARATH	82.34	1	1	1.15E4	1	1	24		121687	FRA3 OS=Arabidopsis thaliana OX=3702 GN=AXX17_At1g59230 PE=3 SV=1
5	30103	tr|A0A654EMQ5|A0A654EMQ5_ARATH	82.34	1	1	1.15E4	1	1	24		121711	IPPc domain-containing protein OS=Arabidopsis thaliana OX=3702 GN=AN1_LOCUS5566 PE=3 SV=1
5	30105	Q84W55|IP5PF_ARATH	82.34	1	1	1.15E4	1	1	24		121711	Type II inositol polyphosphate 5-phosphatase 15 OS=Arabidopsis thaliana OX=3702 GN=IP5P15 PE=1 SV=2
5	30104	tr|A0A7G2E302|A0A7G2E302_ARATH	82.34	1	1	1.15E4	1	1	24		121677	(thale cress) hypothetical protein OS=Arabidopsis thaliana OX=3702 GN=AT9943_LOCUS4697 PE=3 SV=1
5	30110	tr|A0A1P8AR99|A0A1P8AR99_ARATH	82.34	2	2	1.15E4	1	1	24		92508	Endonuclease/exonuclease/phosphatase family protein OS=Arabidopsis thaliana OX=3702 GN=FRA3 PE=1 SV=1
23	32567	tr|D7L2G0|D7L2G0_ARALL	81.23	6	6	7.99E3	1	1	9		24276	GOLD domain-containing protein OS=Arabidopsis lyrata subsp. lyrata OX=81972 GN=ARALYDRAFT_479795 PE=3 SV=1
81	32581	Q42564|APX3_ARATH	80.20	7	7	2.38E3	1	1	2		31572	L-ascorbate peroxidase 3 OS=Arabidopsis thaliana OX=3702 GN=APX3 PE=1 SV=1
81	32583	tr|A0A5S9XYP8|A0A5S9XYP8_ARATH	80.20	7	7	2.38E3	1	1	2		31572	L-ascorbate peroxidase OS=Arabidopsis thaliana OX=3702 GN=AN1_LOCUS20339 PE=3 SV=1
81	31388	tr|D7MDG8|D7MDG8_ARALL	80.20	7	7	2.38E3	1	1	2		31471	L-ascorbate peroxidase OS=Arabidopsis lyrata subsp. lyrata OX=81972 GN=ARALYDRAFT_491157 PE=3 SV=1
81	32582	tr|A0A178UXW7|A0A178UXW7_ARATH	80.20	7	7	2.38E3	1	1	2		31586	L-ascorbate peroxidase OS=Arabidopsis thaliana OX=3702 GN=AXX17_At4g39980 PE=3 SV=1
45	30117	tr|D7LAE5|D7LAE5_ARALL	79.34	9	9	3.25E3	1	1	4		27886	Predicted protein OS=Arabidopsis lyrata subsp. lyrata OX=81972 GN=ARALYDRAFT_674570 PE=3 SV=1
45	30139	tr|D7MBP3|D7MBP3_ARALL	79.34	9	9	3.25E3	1	1	4		27934	60S ribosomal protein L8 OS=Arabidopsis lyrata subsp. lyrata OX=81972 GN=ARALYDRAFT_491018 PE=3 SV=1
45	30118	tr|A0A178VSS0|A0A178VSS0_ARATH	79.34	9	9	3.25E3	1	1	4		27859	EMB2296 OS=Arabidopsis thaliana OX=3702 GN=AXX17_At2g13340 PE=3 SV=1
45	30119	P46286|RL81_ARATH	79.34	9	9	3.25E3	1	1	4		27859	60S ribosomal protein L8-1 OS=Arabidopsis thaliana OX=3702 GN=RPL8A PE=1 SV=2
45	31100	tr|A0A178UYN8|A0A178UYN8_ARATH	79.34	9	9	3.25E3	1	1	4		27948	(thale cress) hypothetical protein OS=Arabidopsis thaliana OX=3702 GN=AXX17_At4g41290 PE=3 SV=1
45	31101	Q42064|RL83_ARATH	79.34	9	9	3.25E3	1	1	4		27948	60S ribosomal protein L8-3 OS=Arabidopsis thaliana OX=3702 GN=RPL8C PE=2 SV=2
45	32607	tr|Q41960|Q41960_ARATH	79.34	19	19	3.25E3	1	1	4		13879	60S ribosomal protein KD4/L2 (Fragment) OS=Arabidopsis thaliana OX=3702 PE=2 SV=1
106	15171	tr|D2WK25|D2WK25_GOSHI	78.02	3	3	3.61E2	1	1	1		53066	UDP-glucose 6-dehydrogenase OS=Gossypium hirsutum OX=3635 GN=UGD3 PE=2 SV=1
106	15156	Q9LF33|UGDH3_ARATH	78.02	3	3	3.61E2	1	1	1		53117	UDP-glucose 6-dehydrogenase 3 OS=Arabidopsis thaliana OX=3702 GN=UGD3 PE=1 SV=1
106	15157	tr|A0A178UJW9|A0A178UJW9_ARATH	78.02	3	3	3.61E2	1	1	1		53117	UDP-glucose 6-dehydrogenase OS=Arabidopsis thaliana OX=3702 GN=AXX17_At5g15000 PE=3 SV=1
106	15214	Q9LIA8|UGDH2_ARATH	78.02	3	3	3.61E2	1	1	1		53173	UDP-glucose 6-dehydrogenase 2 OS=Arabidopsis thaliana OX=3702 GN=UGD2 PE=1 SV=1
106	15216	tr|A0A178VPC3|A0A178VPC3_ARATH	78.02	3	3	3.61E2	1	1	1		53174	UDP-glucose 6-dehydrogenase OS=Arabidopsis thaliana OX=3702 GN=AXX17_At3g32260 PE=3 SV=1
106	15203	tr|D7LNY0|D7LNY0_ARALL	78.02	3	3	3.61E2	1	1	1		55529	UDP-glucose 6-dehydrogenase OS=Arabidopsis lyrata subsp. lyrata OX=81972 GN=ARALYDRAFT_905242 PE=3 SV=1
106	15155	tr|D7M7D1|D7M7D1_ARALL	78.02	3	3	3.61E2	1	1	1		53100	UDP-glucose 6-dehydrogenase OS=Arabidopsis lyrata subsp. lyrata OX=81972 GN=ARALYDRAFT_488394 PE=3 SV=1
106	15215	tr|D7LAK1|D7LAK1_ARALL	78.02	3	3	3.61E2	1	1	1		53206	UDP-glucose 6-dehydrogenase OS=Arabidopsis lyrata subsp. lyrata OX=81972 GN=ARALYDRAFT_896165 PE=3 SV=1
102	30267	tr|V9M4V2|V9M4V2_MANES	76.94	2	2	5.74E2	1	1	1		80140	Delta-1-pyrroline-5-carboxylate synthase OS=Manihot esculenta OX=3983 GN=P5CS PE=2 SV=1
114	30356	O65583|UKL4_ARATH	75.57	3	3	3.83E2	1	1	1		52639	Uridine kinase-like protein 4 OS=Arabidopsis thaliana OX=3702 GN=UKL4 PE=2 SV=2
114	30357	tr|D7MF90|D7MF90_ARALL	75.57	3	3	3.83E2	1	1	1		52673	Uridine kinase OS=Arabidopsis lyrata subsp. lyrata OX=81972 GN=ARALYDRAFT_329032 PE=3 SV=1
114	30358	tr|A0A178UWP6|A0A178UWP6_ARATH	75.57	3	3	3.83E2	1	1	1		52639	Uridine kinase OS=Arabidopsis thaliana OX=3702 GN=AXX17_At4g30590 PE=3 SV=1
74	30693	tr|A0A7G2EB68|A0A7G2EB68_ARATH	74.41	2	2	3.96E3	1	1	2		74671	(thale cress) hypothetical protein OS=Arabidopsis thaliana OX=3702 GN=AT9943_LOCUS7709 PE=4 SV=1
74	30692	tr|A0A178VUZ4|A0A178VUZ4_ARATH	74.41	4	4	3.96E3	1	1	2		33448	Uncharacterized protein OS=Arabidopsis thaliana OX=3702 GN=At2g25970 PE=4 SV=1
74	30505	tr|O82762|O82762_ARATH	74.41	2	2	3.96E3	1	1	2		64607	F17H15.1/F17H15.1 OS=Arabidopsis thaliana OX=3702 GN=At2g25970 PE=1 SV=1
74	30504	tr|A0A654F6X2|A0A654F6X2_ARATH	74.41	2	2	3.96E3	1	1	2		64607	Uncharacterized protein OS=Arabidopsis thaliana OX=3702 GN=AN1_LOCUS8989 PE=4 SV=1
74	30507	tr|A0A5S9X187|A0A5S9X187_ARATH	74.41	2	2	3.96E3	1	1	2		65053	Uncharacterized protein OS=Arabidopsis thaliana OX=3702 GN=C24_LOCUS8841 PE=4 SV=1
74	30506	tr|D7LC28|D7LC28_ARALL	74.41	2	2	3.96E3	1	1	2		64931	Uncharacterized protein OS=Arabidopsis lyrata subsp. lyrata OX=81972 GN=ARALYDRAFT_481452 PE=4 SV=1
79	99473	tr|D7LGF1|D7LGF1_ARALL	74.37	11	11	1.14E3	1	1	2		11566	Dormancy/auxin associated family protein OS=Arabidopsis lyrata subsp. lyrata OX=81972 GN=ARALYDRAFT_482337 PE=3 SV=1
79	98820	tr|B9G8T0|B9G8T0_ORYSJ	74.37	10	10	1.14E3	1	1	2		13573	Os11g0671000 protein OS=Oryza sativa subsp. japonica OX=39947 GN=Os11g0671000 PE=3 SV=1
31	31696	P49693|RL193_ARATH	73.86	7	7	7.65E3	1	1	7		24202	60S ribosomal protein L19-3 OS=Arabidopsis thaliana OX=3702 GN=RPL19C PE=2 SV=3
31	31697	tr|A0A178UUL5|A0A178UUL5_ARATH	73.86	7	7	7.65E3	1	1	7		24202	Ribosomal protein L19 OS=Arabidopsis thaliana OX=3702 GN=AXX17_At4g02830 PE=3 SV=1
31	31698	tr|D7M432|D7M432_ARALL	73.86	7	7	7.65E3	1	1	7		24218	Ribosomal protein L19 OS=Arabidopsis lyrata subsp. lyrata OX=81972 GN=ARALYDRAFT_490348 PE=3 SV=1
31	31702	tr|D7L670|D7L670_ARALL	73.86	7	7	7.65E3	1	1	7		24274	Ribosomal protein L19 (Fragment) OS=Arabidopsis lyrata subsp. lyrata OX=81972 GN=ARALYDRAFT_479143 PE=3 SV=1
31	30533	tr|A0A654F975|A0A654F975_ARATH	73.86	7	7	7.65E3	1	1	7		24330	Ribosomal protein L19 OS=Arabidopsis thaliana OX=3702 GN=AN1_LOCUS13067 PE=3 SV=1
31	30534	Q9LUQ6|RL192_ARATH	73.86	7	7	7.65E3	1	1	7		24330	60S ribosomal protein L19-2 OS=Arabidopsis thaliana OX=3702 GN=RPL19B PE=2 SV=1
31	31703	tr|A0A5S9XDC2|A0A5S9XDC2_ARATH	73.86	7	7	7.65E3	1	1	7		24512	Ribosomal protein L19 OS=Arabidopsis thaliana OX=3702 GN=C24_LOCUS12899 PE=3 SV=1
31	31704	tr|Q8W101|Q8W101_ARATH	73.86	7	7	7.65E3	1	1	7		24650	Ribosomal protein L19 OS=Arabidopsis thaliana OX=3702 PE=2 SV=1
31	31705	tr|A0A654E7A9|A0A654E7A9_ARATH	73.86	7	7	7.65E3	1	1	7		24606	Ribosomal protein L19 OS=Arabidopsis thaliana OX=3702 GN=AN1_LOCUS313 PE=3 SV=1
31	31706	tr|D7KBB9|D7KBB9_ARALL	73.86	7	7	7.65E3	1	1	7		24679	Ribosomal protein L19 OS=Arabidopsis lyrata subsp. lyrata OX=81972 GN=ARALYDRAFT_470235 PE=3 SV=1
31	31707	tr|A0A178WAH0|A0A178WAH0_ARATH	73.86	7	7	7.65E3	1	1	7		24616	Ribosomal protein L19 OS=Arabidopsis thaliana OX=3702 GN=AXX17_At1g01940 PE=3 SV=1
31	31708	Q9SRX2|RL191_ARATH	73.86	7	7	7.65E3	1	1	7		24606	60S ribosomal protein L19-1 OS=Arabidopsis thaliana OX=3702 GN=RPL19A PE=2 SV=1
59	73817	tr|A0A6J0LYM5|A0A6J0LYM5_RAPSA	73.82	3	3	2.8E2	1	1	3	Carbamidomethylation	57658	cyclin-dependent kinase C-2 OS=Raphanus sativus OX=3726 GN=LOC108836701 PE=4 SV=1
59	21252	Q8W4P1|CDKC2_ARATH	73.82	4	4	2.8E2	1	1	3	Carbamidomethylation	57129	Cyclin-dependent kinase C-2 OS=Arabidopsis thaliana OX=3702 GN=CDKC-2 PE=1 SV=2
59	21253	tr|A0A5S9YHV3|A0A5S9YHV3_ARATH	73.82	4	4	2.8E2	1	1	3	Carbamidomethylation	57129	(thale cress) hypothetical protein OS=Arabidopsis thaliana OX=3702 GN=AN1_LOCUS26816 PE=4 SV=1
59	72585	tr|D7M2V3|D7M2V3_ARALL	73.82	4	4	2.8E2	1	1	3	Carbamidomethylation	56636	Cyclin-dependent kinase C_1 OS=Arabidopsis lyrata subsp. lyrata OX=81972 GN=CDKC_1 PE=4 SV=1
59	72586	tr|A0A178UJP9|A0A178UJP9_ARATH	73.82	4	4	2.8E2	1	1	3	Carbamidomethylation	56729	(thale cress) hypothetical protein OS=Arabidopsis thaliana OX=3702 GN=AXX17_At5g09900 PE=4 SV=1
59	72584	Q9LFT8|CDKC1_ARATH	73.82	4	4	2.8E2	1	1	3	Carbamidomethylation	56729	Cyclin-dependent kinase C-1 OS=Arabidopsis thaliana OX=3702 GN=CDKC-1 PE=1 SV=1
59	21254	tr|D7MSL7|D7MSL7_ARALL	73.82	4	4	2.8E2	1	1	3	Carbamidomethylation	57113	Cyclin-dependent kinase C_2 OS=Arabidopsis lyrata subsp. lyrata OX=81972 GN=CDKC_2 PE=4 SV=1
59	21250	tr|F4KGG0|F4KGG0_ARATH	73.82	4	4	2.8E2	1	1	3	Carbamidomethylation	51319	Cyclin dependent kinase group C2 OS=Arabidopsis thaliana OX=3702 GN=CDKC2 PE=1 SV=1
59	21251	tr|A0A178UIR6|A0A178UIR6_ARATH	73.82	4	4	2.8E2	1	1	3	Carbamidomethylation	52644	CDKC OS=Arabidopsis thaliana OX=3702 GN=At5g64960 PE=4 SV=1
80	1601	tr|P94010|P94010_ARATH	72.64	13	13	5.05E2	1	1	2	Carbamidomethylation	11311	ELONGATION FACTOR 1-ALPHA (Fragment) OS=Arabidopsis thaliana OX=3702 PE=2 SV=1
44	30502	tr|A0A178WH64|A0A178WH64_ARATH	72.55	2	2	7.9E2	1	1	4		96688	(thale cress) hypothetical protein OS=Arabidopsis thaliana OX=3702 GN=AXX17_At1g06030 PE=3 SV=1
44	30503	Q9LMI0|TPS7_ARATH	72.55	2	2	7.9E2	1	1	4		96688	Probable alpha alpha-trehalose-phosphate synthase [UDP-forming] 7 OS=Arabidopsis thaliana OX=3702 GN=TPS7 PE=1 SV=1
44	31668	tr|D7KG32|D7KG32_ARALL	72.55	2	2	7.9E2	1	1	4		96728	Uncharacterized protein OS=Arabidopsis lyrata subsp. lyrata OX=81972 GN=ARALYDRAFT_470660 PE=3 SV=1
58	72442	tr|A0A654FT89|A0A654FT89_ARATH	72.49	2	2	7.43E2	1	1	3		53907	Thioredoxin domain-containing protein OS=Arabidopsis thaliana OX=3702 GN=AN1_LOCUS19478 PE=4 SV=1
58	72439	tr|A0A5S9XW99|A0A5S9XW99_ARATH	72.49	2	2	7.43E2	1	1	3		53893	Thioredoxin domain-containing protein OS=Arabidopsis thaliana OX=3702 GN=C24_LOCUS19372 PE=4 SV=1
58	72440	Q9T042|PDI54_ARATH	72.49	2	2	7.43E2	1	1	3		53893	Protein disulfide-isomerase 5-4 OS=Arabidopsis thaliana OX=3702 GN=PDIL5-4 PE=2 SV=1
58	72441	tr|D7MEJ3|D7MEJ3_ARALL	72.49	2	2	7.43E2	1	1	3		53837	Thioredoxin domain-containing protein OS=Arabidopsis lyrata subsp. lyrata OX=81972 GN=ARALYDRAFT_492089 PE=4 SV=1
58	73900	tr|F4JIR2|F4JIR2_ARATH	72.49	2	2	7.43E2	1	1	3		59639	PDI-like 5-4 OS=Arabidopsis thaliana OX=3702 GN=PDIL5-4 PE=1 SV=1
58	72443	Q9LJU2|PDI53_ARATH	72.49	2	2	7.43E2	1	1	3		53996	Protein disulfide-isomerase 5-3 OS=Arabidopsis thaliana OX=3702 GN=PDIL5-3 PE=2 SV=1
58	72444	tr|D7LB21|D7LB21_ARALL	72.49	2	2	7.43E2	1	1	3		53951	Thioredoxin domain-containing protein OS=Arabidopsis lyrata subsp. lyrata OX=81972 GN=ARALYDRAFT_479582 PE=4 SV=1
58	72445	tr|A0A654FAC2|A0A654FAC2_ARATH	72.49	2	2	7.43E2	1	1	3		53996	Thioredoxin domain-containing protein OS=Arabidopsis thaliana OX=3702 GN=AN1_LOCUS13485 PE=4 SV=1
58	72446	tr|A0A178VJQ3|A0A178VJQ3_ARATH	72.49	2	2	7.43E2	1	1	3		54010	PDIL5-3 OS=Arabidopsis thaliana OX=3702 GN=AXX17_At3g21930 PE=4 SV=1
115	15626	tr|A0A178VEP3|A0A178VEP3_ARATH	71.44	4	4	0	1	1	1		47010	RPT5A OS=Arabidopsis thaliana OX=3702 GN=AXX17_At3g05090 PE=3 SV=1
115	71719	tr|D7L3V6|D7L3V6_ARALL	71.44	4	4	0	1	1	1		47480	Regulatory particle triple-a 5A OS=Arabidopsis lyrata subsp. lyrata OX=81972 GN=RPT5A PE=3 SV=1
115	15629	Q9SEI2|PS6AA_ARATH	71.44	4	4	0	1	1	1		47480	26S proteasome regulatory subunit 6A homolog A OS=Arabidopsis thaliana OX=3702 GN=RPT5A PE=1 SV=1
115	71720	tr|A0A5S9XA09|A0A5S9XA09_ARATH	71.44	4	4	0	1	1	1		47480	AAA domain-containing protein OS=Arabidopsis thaliana OX=3702 GN=AN1_LOCUS11856 PE=3 SV=1
115	72056	tr|A0A0P0WTN1|A0A0P0WTN1_ORYSJ	71.44	4	4	0	1	1	1		47780	Os06g0173100 protein OS=Oryza sativa subsp. japonica OX=39947 GN=Os06g0173100 PE=3 SV=1
115	15630	tr|A0A7G2EFU3|A0A7G2EFU3_ARATH	71.44	4	4	0	1	1	1		48813	(thale cress) hypothetical protein OS=Arabidopsis thaliana OX=3702 GN=AT9943_LOCUS10191 PE=3 SV=1
83	30640	tr|D7MAV9|D7MAV9_ARALL	70.12	7	7	1.03E3	1	1	2		33207	Protein-serine/threonine phosphatase OS=Arabidopsis lyrata subsp. lyrata OX=81972 GN=ARALYDRAFT_491566 PE=3 SV=1
95	30402	tr|F9FE65|F9FE65_FUSOF	69.98	2	2	5.29E2	1	1	1		99849	26S proteasome regulatory subunit RPN1 OS=Fusarium oxysporum (strain Fo5176) OX=660025 GN=FOXB_04693 PE=3 SV=1
95	6871	tr|A0A8H6GVB7|A0A8H6GVB7_FUSOX	69.98	2	2	5.29E2	1	1	1		99849	Uncharacterized protein OS=Fusarium oxysporum f. sp. conglutinans OX=100902 GN=HZS61_012684 PE=4 SV=1
95	30401	tr|A0A0P0VET4|A0A0P0VET4_ORYSJ	69.98	2	2	5.29E2	1	1	1		98158	26S proteasome non-ATPase regulatory subunit 2 homolog OS=Oryza sativa subsp. japonica OX=39947 GN=Os02g0146700 PE=3 SV=1
95	31776	tr|A0A178UV78|A0A178UV78_ARATH	69.98	2	2	5.29E2	1	1	1		97984	26S proteasome non-ATPase regulatory subunit 2 homolog OS=Arabidopsis thaliana OX=3702 GN=AXX17_At4g32780 PE=3 SV=1
95	32591	tr|A0A654FTN7|A0A654FTN7_ARATH	69.98	2	2	5.29E2	1	1	1		97941	26S proteasome non-ATPase regulatory subunit 2 homolog OS=Arabidopsis thaliana OX=3702 GN=AN1_LOCUS19631 PE=3 SV=1
95	31777	Q6XJG8|PSD2B_ARATH	69.98	2	2	5.29E2	1	1	1		97954	26S proteasome non-ATPase regulatory subunit 2 homolog B OS=Arabidopsis thaliana OX=3702 GN=RPN1B PE=1 SV=1
95	30376	tr|A0A178VZC8|A0A178VZC8_ARATH	69.98	2	2	5.29E2	1	1	1		98144	26S proteasome non-ATPase regulatory subunit 2 homolog OS=Arabidopsis thaliana OX=3702 GN=AXX17_At2g15920 PE=3 SV=1
95	30573	tr|D7L4I0|D7L4I0_ARALL	69.98	2	2	5.29E2	1	1	1		97868	26S proteasome non-ATPase regulatory subunit 2 homolog OS=Arabidopsis lyrata subsp. lyrata OX=81972 GN=ARALYDRAFT_480888 PE=3 SV=1
95	30377	Q9SIV2|PSD2A_ARATH	69.98	2	2	5.29E2	1	1	1		98144	26S proteasome non-ATPase regulatory subunit 2 homolog A OS=Arabidopsis thaliana OX=3702 GN=RPN1A PE=1 SV=2
95	32590	tr|D7MDC1|D7MDC1_ARALL	69.98	2	2	5.29E2	1	1	1		97920	26S proteasome non-ATPase regulatory subunit 2 homolog OS=Arabidopsis lyrata subsp. lyrata OX=81972 GN=ARALYDRAFT_913671 PE=3 SV=1
116	31480	tr|A0A654ENH2|A0A654ENH2_ARATH	69.88	11	11	1.43E3	1	1	1		13343	(thale cress) hypothetical protein OS=Arabidopsis thaliana OX=3702 GN=AN1_LOCUS5788 PE=4 SV=1
116	31481	tr|Q67ZE4|Q67ZE4_ARATH	69.88	11	11	1.43E3	1	1	1		13343	TCP-1/cpn60 chaperonin family protein OS=Arabidopsis thaliana OX=3702 GN=At1g67760 PE=2 SV=1
116	32589	tr|Q9FXD9|Q9FXD9_ARATH	69.88	9	9	1.43E3	1	1	1		15805	F12A21.11 OS=Arabidopsis thaliana OX=3702 PE=4 SV=1
54	145266	tr|A0A7G2DY32|A0A7G2DY32_ARATH	69.22	2	2	9.63E2	1	1	3	Carbamidomethylation	105065	(thale cress) hypothetical protein OS=Arabidopsis thaliana OX=3702 GN=AT9943_LOCUS3990 PE=4 SV=1
54	145267	tr|A0A7G2DY78|A0A7G2DY78_ARATH	69.22	2	2	9.63E2	1	1	3	Carbamidomethylation	106415	(thale cress) hypothetical protein OS=Arabidopsis thaliana OX=3702 GN=AT9943_LOCUS3990 PE=4 SV=1
54	145268	tr|A0A5S9WMK4|A0A5S9WMK4_ARATH	69.22	2	2	9.63E2	1	1	3	Carbamidomethylation	107665	YTH domain-containing protein OS=Arabidopsis thaliana OX=3702 GN=C24_LOCUS4564 PE=4 SV=1
54	145269	tr|D7KMA1|D7KMA1_ARALL	69.22	5	5	9.63E2	1	1	3	Carbamidomethylation	38797	BCDH BETA1 OS=Arabidopsis lyrata subsp. lyrata OX=81972 GN=ARALYDRAFT_892547 PE=4 SV=1
54	145275	tr|A0A178W102|A0A178W102_ARATH	69.22	5	5	9.63E2	1	1	3	Carbamidomethylation	38749	BCDH BETA1 OS=Arabidopsis thaliana OX=3702 GN=AXX17_At1g50120 PE=4 SV=1
54	145276	tr|A0A654EIN6|A0A654EIN6_ARATH	69.22	5	5	9.63E2	1	1	3	Carbamidomethylation	42981	Transket_pyr domain-containing protein OS=Arabidopsis thaliana OX=3702 GN=AN1_LOCUS4678 PE=4 SV=1
54	145297	tr|A0A6J0KUC6|A0A6J0KUC6_RAPSA	69.22	5	5	9.63E2	1	1	3	Carbamidomethylation	39218	2-oxoisovalerate dehydrogenase subunit beta 1 mitochondrial OS=Raphanus sativus OX=3726 GN=LOC108822837 PE=4 SV=1
54	145361	Q9SAV3|ODBB1_ARATH	69.22	5	5	9.63E2	1	1	3	Carbamidomethylation	38735	2-oxoisovalerate dehydrogenase subunit beta 1 mitochondrial OS=Arabidopsis thaliana OX=3702 GN=BCDH BETA1 PE=2 SV=1
98	115279	tr|D7M8F2|D7M8F2_ARALL	66.61	5	5	0	1	1	1	Carbamidomethylation	40598	L-ascorbate peroxidase OS=Arabidopsis lyrata subsp. lyrata OX=81972 GN=ARALYDRAFT_489749 PE=3 SV=1
98	115959	tr|A0A178V0Q5|A0A178V0Q5_ARATH	66.61	5	5	0	1	1	1	Carbamidomethylation	40470	L-ascorbate peroxidase OS=Arabidopsis thaliana OX=3702 GN=AXX17_At4g09460 PE=3 SV=1
39	30064	tr|D2WK32|D2WK32_GOSHI	66.24	4	4	3.87E3	1	1	5		75192	Rhamnose synthase OS=Gossypium hirsutum OX=3635 GN=RHM3 PE=2 SV=1
65	53825	tr|A0A5S9X7W6|A0A5S9X7W6_ARATH	66.13	16	16	0	1	1	3		14871	Ribosomal_L18e/L15P domain-containing protein OS=Arabidopsis thaliana OX=3702 GN=C24_LOCUS11124 PE=3 SV=1
65	53826	tr|A0A654F2U8|A0A654F2U8_ARATH	66.13	14	14	0	1	1	3		18011	Uncharacterized protein OS=Arabidopsis thaliana OX=3702 GN=AN1_LOCUS11288 PE=3 SV=1
65	53328	O22254|RL181_ARATH	66.13	12	12	0	1	1	3		20994	Putative 60S ribosomal protein L18-1 OS=Arabidopsis thaliana OX=3702 GN=RPL18A PE=3 SV=3
61	31690	tr|A0A178W4T8|A0A178W4T8_ARATH	65.54	5	5	5.48E2	1	1	3		49335	(thale cress) hypothetical protein OS=Arabidopsis thaliana OX=3702 GN=AXX17_At1g14520 PE=3 SV=1
61	31691	tr|Q8S9J9|Q8S9J9_ARATH	65.54	5	5	5.48E2	1	1	3		49363	At1g14000/F7A19_9 OS=Arabidopsis thaliana OX=3702 PE=2 SV=1
61	31692	tr|D7KBF8|D7KBF8_ARALL	65.54	5	5	5.48E2	1	1	3		49349	Kinase family protein OS=Arabidopsis lyrata subsp. lyrata OX=81972 GN=ARALYDRAFT_471561 PE=3 SV=1
61	31693	tr|Q9XI87|Q9XI87_ARATH	65.54	5	5	5.48E2	1	1	3		49335	At1g14000 OS=Arabidopsis thaliana OX=3702 GN=VH1-interacting kinase PE=1 SV=1
61	31694	tr|Q9LMF8|Q9LMF8_ARATH	65.54	4	4	5.48E2	1	1	3		50171	F16A14.22 OS=Arabidopsis thaliana OX=3702 PE=3 SV=1
92	73088	tr|D7M5M3|D7M5M3_ARALL	64.69	2	2	3.38E2	1	1	1		66878	Malic enzyme OS=Arabidopsis lyrata subsp. lyrata OX=81972 GN=ARALYDRAFT_912183 PE=3 SV=1
92	78360	tr|A0A7G2EWL7|A0A7G2EWL7_ARATH	64.69	2	2	3.38E2	1	1	1		66369	Malic enzyme OS=Arabidopsis thaliana OX=3702 GN=AT9943_LOCUS14462 PE=3 SV=1
92	78362	Q8L7K9|MAO2_ARATH	64.69	2	2	3.38E2	1	1	1		66641	NAD-dependent malic enzyme 2 mitochondrial OS=Arabidopsis thaliana OX=3702 GN=NAD-ME2 PE=1 SV=1
92	78361	tr|A0A654FKW0|A0A654FKW0_ARATH	64.69	2	2	3.38E2	1	1	1		66641	Malic enzyme OS=Arabidopsis thaliana OX=3702 GN=AN1_LOCUS16825 PE=3 SV=1
92	74794	tr|A0A5S9XNW8|A0A5S9XNW8_ARATH	64.69	2	2	3.38E2	1	1	1		66657	Malic enzyme OS=Arabidopsis thaliana OX=3702 GN=C24_LOCUS16698 PE=3 SV=1
92	78368	tr|A0A178UTQ3|A0A178UTQ3_ARATH	64.69	2	2	3.38E2	1	1	1		72966	Malic enzyme OS=Arabidopsis thaliana OX=3702 GN=At4g00570 PE=3 SV=1
100	72813	tr|A0A0Q7CXD5|A0A0Q7CXD5_9CAUL	64.22	21	21	2.13E3	1	1	1	Phosphorylation (STY)	13034	Uncharacterized protein OS=Phenylobacterium sp. Root1277 OX=1736442 GN=ASC73_14305 PE=4 SV=1
100	72812	tr|A0A0Q7FLR0|A0A0Q7FLR0_9CAUL	64.22	21	21	2.13E3	1	1	1	Phosphorylation (STY)	13034	Uncharacterized protein OS=Phenylobacterium sp. Root1290 OX=1736445 GN=ASC79_07380 PE=4 SV=1
100	72814	tr|A0A0Q8U9P7|A0A0Q8U9P7_9CAUL	64.22	21	21	2.13E3	1	1	1	Phosphorylation (STY)	13034	Uncharacterized protein OS=Phenylobacterium sp. Root77 OX=1736599 GN=ASE17_13330 PE=4 SV=1
111	30285	tr|Q0DX92|Q0DX92_ORYSJ	63.62	3	3	2.82E2	1	1	1		38959	Mitochondrial phosphate transporter OS=Oryza sativa subsp. japonica OX=39947 GN=Os02g0767500 PE=4 SV=1
70	30200	tr|A0A7G2FK42|A0A7G2FK42_ARATH	62.47	1	1	3.18E3	1	1	2		129853	(thale cress) hypothetical protein OS=Arabidopsis thaliana OX=3702 GN=AT9943_LOCUS22042 PE=3 SV=1
70	30312	tr|A0A5S9YE94|A0A5S9YE94_ARATH	62.47	3	3	3.18E3	1	1	2		46870	RRM domain-containing protein OS=Arabidopsis thaliana OX=3702 GN=C24_LOCUS25407 PE=4 SV=1
70	30313	Q9FGL9|PTBP2_ARATH	62.47	3	3	3.18E3	1	1	2		46884	Polypyrimidine tract-binding protein homolog 2 OS=Arabidopsis thaliana OX=3702 GN=At5g53180 PE=1 SV=1
70	30314	tr|A0A654GB15|A0A654GB15_ARATH	62.47	3	3	3.18E3	1	1	2		46884	RRM domain-containing protein OS=Arabidopsis thaliana OX=3702 GN=AN1_LOCUS25578 PE=4 SV=1
70	30302	tr|D7MSV2|D7MSV2_ARALL	62.47	3	3	3.18E3	1	1	2		46655	RRM domain-containing protein OS=Arabidopsis lyrata subsp. lyrata OX=81972 GN=ARALYDRAFT_495390 PE=4 SV=1
70	31264	tr|A0A178UC19|A0A178UC19_ARATH	62.47	9	9	3.18E3	1	1	2		15404	RRM domain-containing protein OS=Arabidopsis thaliana OX=3702 GN=At5g53180 PE=4 SV=1
91	254	tr|A0A6J0LYG5|A0A6J0LYG5_RAPSA	61.93	3	3	4.43E2	1	1	1		40494	ADP/ATP translocase OS=Raphanus sativus OX=3726 GN=LOC108836465 PE=3 SV=1
91	255	tr|B9DGS0|B9DGS0_ARATH	61.93	3	3	4.43E2	1	1	1		41746	ADP/ATP translocase OS=Arabidopsis thaliana OX=3702 GN=At5g13490 PE=2 SV=1
91	256	P40941|ADT2_ARATH	61.93	3	3	4.43E2	1	1	1		41746	ADP ATP carrier protein 2 mitochondrial OS=Arabidopsis thaliana OX=3702 GN=AAC2 PE=1 SV=2
91	257	tr|A0A384L9C1|A0A384L9C1_ARATH	61.93	3	3	4.43E2	1	1	1		41746	ADP/ATP translocase OS=Arabidopsis thaliana OX=3702 GN=AXX17_At5g12920 PE=3 SV=1
91	259	tr|A0A7G2F7N4|A0A7G2F7N4_ARATH	61.93	3	3	4.43E2	1	1	1		41778	ADP/ATP translocase OS=Arabidopsis thaliana OX=3702 GN=AT9943_LOCUS19041 PE=3 SV=1
91	303	tr|A0A384KYV2|A0A384KYV2_ARATH	61.93	3	3	4.43E2	1	1	1		41476	ADP/ATP translocase OS=Arabidopsis thaliana OX=3702 GN=AXX17_At3g08150 PE=3 SV=1
91	304	tr|Q0WVD8|Q0WVD8_ARATH	61.93	3	3	4.43E2	1	1	1		41476	ADP/ATP translocase OS=Arabidopsis thaliana OX=3702 GN=At3g08580 PE=2 SV=1
91	305	P31167|ADT1_ARATH	61.93	3	3	4.43E2	1	1	1		41476	ADP ATP carrier protein 1 mitochondrial OS=Arabidopsis thaliana OX=3702 GN=AAC1 PE=1 SV=2
91	306	tr|D7L755|D7L755_ARALL	61.93	3	3	4.43E2	1	1	1		41545	ADP/ATP translocase OS=Arabidopsis lyrata subsp. lyrata OX=81972 GN=ARALYDRAFT_478157 PE=3 SV=1
91	586	tr|F9F533|F9F533_FUSOF	61.93	4	4	4.43E2	1	1	1		33775	ADP/ATP translocase OS=Fusarium oxysporum (strain Fo5176) OX=660025 GN=FOXB_01508 PE=3 SV=1
91	587	tr|A0A8H6GRR3|A0A8H6GRR3_FUSOX	61.93	4	4	4.43E2	1	1	1		33775	Uncharacterized protein OS=Fusarium oxysporum f. sp. conglutinans OX=100902 GN=HZS61_012056 PE=4 SV=1
91	258	tr|A0A654G150|A0A654G150_ARATH	61.93	3	3	4.43E2	1	1	1		41750	ADP/ATP translocase OS=Arabidopsis thaliana OX=3702 GN=AN1_LOCUS22115 PE=3 SV=1
91	300	tr|A0A178V026|A0A178V026_ARATH	61.93	3	3	4.43E2	1	1	1		40718	ADP/ATP translocase OS=Arabidopsis thaliana OX=3702 GN=AXX17_At4g32670 PE=3 SV=1
91	301	O49447|ADT3_ARATH	61.93	3	3	4.43E2	1	1	1		40718	ADP ATP carrier protein 3 mitochondrial OS=Arabidopsis thaliana OX=3702 GN=AAC3 PE=1 SV=1
91	302	tr|D7MDK1|D7MDK1_ARALL	61.93	3	3	4.43E2	1	1	1		40916	ADP/ATP translocase OS=Arabidopsis lyrata subsp. lyrata OX=81972 GN=ARALYDRAFT_491934 PE=3 SV=1
91	309	tr|E4MX47|E4MX47_EUTHA	61.93	3	3	4.43E2	1	1	1		41631	ADP/ATP translocase OS=Eutrema halophilum OX=98038 PE=2 SV=1
91	1414	tr|B9DI48|B9DI48_ARATH	61.93	6	6	4.43E2	1	1	1		21978	ADP/ATP translocase (Fragment) OS=Arabidopsis thaliana OX=3702 GN=At3g08580 PE=2 SV=1
91	222	tr|D7M5T7|D7M5T7_ARALL	61.93	3	3	4.43E2	1	1	1		41689	ADP/ATP translocase OS=Arabidopsis lyrata subsp. lyrata OX=81972 GN=ARALYDRAFT_488169 PE=3 SV=1
91	1411	tr|Q41970|Q41970_ARATH	61.93	16	16	4.43E2	1	1	1		7913	ADP/ATP translocase (Fragment) OS=Arabidopsis thaliana OX=3702 PE=2 SV=1
91	1412	tr|Q42264|Q42264_ARATH	61.93	15	15	4.43E2	1	1	1		8577	ADP/ATP translocase (Fragment) OS=Arabidopsis thaliana OX=3702 PE=2 SV=1
91	4441	tr|Q56ZI7|Q56ZI7_ARATH	61.93	19	19	4.43E2	1	1	1		6576	ADP/ATP translocase (Fragment) OS=Arabidopsis thaliana OX=3702 GN=At3g08580 PE=2 SV=1
103	30464	tr|Q9M609|Q9M609_MALDO	61.45	3	3	4.69E2	1	1	1		68637	Methyltransferase OS=Malus domestica OX=3750 PE=2 SV=1
103	30477	tr|A0A0P0XLM8|A0A0P0XLM8_ORYSJ	61.45	3	3	4.69E2	1	1	1		69164	Dehydration-responsive protein-like OS=Oryza sativa subsp. japonica OX=39947 GN=Os09g0415700 PE=4 SV=1
93	33338	tr|B9G648|B9G648_ORYSJ	61.28	5	5	0	1	1	1		60850	Mitochondrial chaperonin-60 OS=Oryza sativa subsp. japonica OX=39947 GN=Os10g0462900 PE=3 SV=1
93	33674	P29185|CH61_MAIZE	61.28	5	5	0	1	1	1		61212	Chaperonin CPN60-1 mitochondrial OS=Zea mays OX=4577 GN=CPN60I PE=1 SV=2
37	146688	tr|A0A0Q6VFC5|A0A0Q6VFC5_9ACTN	60.74	5	5	1.07E4	1	1	6		46989	Cyclopropane-fatty-acyl-phospholipid synthase OS=Nocardioides sp. Root122 OX=1736431 GN=ASC64_00880 PE=3 SV=1
88	696	tr|A0A7G2F3S0|A0A7G2F3S0_ARATH	60.58	3	3	3.9E2	1	1	1	Oxidation (M)	72700	(thale cress) hypothetical protein OS=Arabidopsis thaliana OX=3702 GN=AT9943_LOCUS17803 PE=3 SV=1
88	697	Q8GUM2|HSP7I_ARATH	60.58	3	3	3.9E2	1	1	1	Oxidation (M)	73075	Heat shock 70 kDa protein 9 mitochondrial OS=Arabidopsis thaliana OX=3702 GN=HSP70-9 PE=1 SV=1
88	698	tr|A0A178V4S0|A0A178V4S0_ARATH	60.58	3	3	3.9E2	1	1	1	Oxidation (M)	73075	MtHsc70-1 OS=Arabidopsis thaliana OX=3702 GN=AXX17_At4g43220 PE=3 SV=1
108	72822	tr|Q0DHK6|Q0DHK6_ORYSJ	60.36	10	10	4.83E2	1	1	1		12735	Os05g0459900 protein OS=Oryza sativa subsp. japonica OX=39947 GN=Os05g0459900 PE=4 SV=1
104	31276	tr|A2SXR4|A2SXR4_TOBAC	58.19	3	3	2.03E2	1	1	1		34729	Uricase OS=Nicotiana tabacum OX=4097 GN=LOC107813779 PE=2 SV=1
72	30404	tr|A3CIJ6|A3CIJ6_ORYSJ	58.00	7	7	2.18E2	1	1	2		28249	Os12g0567700 protein OS=Oryza sativa subsp. japonica OX=39947 GN=Os12g0567700 PE=3 SV=1
110	15436	tr|D2WK24|D2WK24_GOSHI	55.77	7	7	0	1	1	1		52798	UDP-glucose 6-dehydrogenase OS=Gossypium hirsutum OX=3635 GN=UGD2 PE=2 SV=1
99	30295	tr|D7KEM8|D7KEM8_ARALL	55.19	2	2	1.74E2	1	1	1		81856	Diadenosine tetraphosphate synthetase OS=Arabidopsis lyrata subsp. lyrata OX=81972 GN=ARALYDRAFT_473197 PE=3 SV=1
99	30309	tr|A0A178WM06|A0A178WM06_ARATH	55.19	2	2	1.74E2	1	1	1		81902	Diadenosine tetraphosphate synthetase OS=Arabidopsis thaliana OX=3702 GN=AXX17_At1g30250 PE=3 SV=1
99	31960	tr|D7LNF6|D7LNF6_ARALL	55.19	2	2	1.74E2	1	1	1		75244	Diadenosine tetraphosphate synthetase OS=Arabidopsis lyrata subsp. lyrata OX=81972 GN=ARALYDRAFT_323159 PE=3 SV=1
99	30308	tr|A0A7G2DTW1|A0A7G2DTW1_ARATH	55.19	2	2	1.74E2	1	1	1		81902	Diadenosine tetraphosphate synthetase OS=Arabidopsis thaliana OX=3702 GN=AT9943_LOCUS2497 PE=3 SV=1
99	30310	tr|A0A5S9WF78|A0A5S9WF78_ARATH	55.19	2	2	1.74E2	1	1	1		81916	Diadenosine tetraphosphate synthetase OS=Arabidopsis thaliana OX=3702 GN=C24_LOCUS2939 PE=3 SV=1
99	30311	O23627|SYGM1_ARATH	55.19	2	2	1.74E2	1	1	1		81944	Glycine--tRNA ligase mitochondrial 1 OS=Arabidopsis thaliana OX=3702 GN=At1g29880 PE=1 SV=1
99	31214	tr|Q0WWW1|Q0WWW1_ARATH	55.19	2	2	1.74E2	1	1	1		58182	Diadenosine tetraphosphate synthetase (Fragment) OS=Arabidopsis thaliana OX=3702 GN=At1g29880 PE=2 SV=1
94	650	tr|D7M4H8|D7M4H8_ARALL	54.44	2	2	4.15E2	1	1	1		50586	Tubulin beta chain OS=Arabidopsis lyrata subsp. lyrata OX=81972 GN=ARALYDRAFT_661081 PE=3 SV=1
94	652	tr|Q8GY15|Q8GY15_ARATH	54.44	2	2	4.15E2	1	1	1		50614	Tubulin beta chain OS=Arabidopsis thaliana OX=3702 GN=At5g12250/MXC9_21 PE=2 SV=1
94	653	P29514|TBB6_ARATH	54.44	2	2	4.15E2	1	1	1		50586	Tubulin beta-6 chain OS=Arabidopsis thaliana OX=3702 GN=TUBB6 PE=2 SV=1
94	584	tr|A0A7G2E6B1|A0A7G2E6B1_ARATH	54.44	1	1	4.15E2	1	1	1		110662	(thale cress) hypothetical protein OS=Arabidopsis thaliana OX=3702 GN=AT9943_LOCUS5591 PE=3 SV=1
94	583	tr|A0A7G2FLA8|A0A7G2FLA8_ARATH	54.44	1	1	4.15E2	1	1	1		105713	(thale cress) hypothetical protein OS=Arabidopsis thaliana OX=3702 GN=AT9943_LOCUS22885 PE=3 SV=1
94	591	tr|A0A7G2FJ31|A0A7G2FJ31_ARATH	54.44	2	2	4.15E2	1	1	1		50300	Tubulin beta chain OS=Arabidopsis thaliana OX=3702 GN=AT9943_LOCUS22884 PE=3 SV=1
94	596	tr|E4MVN8|E4MVN8_EUTHA	54.44	2	2	4.15E2	1	1	1		50631	Tubulin beta chain OS=Eutrema halophilum OX=98038 PE=2 SV=1
94	597	Q9ASR0|TBB3_ARATH	54.44	2	2	4.15E2	1	1	1		50734	Tubulin beta-3 chain OS=Arabidopsis thaliana OX=3702 GN=TUBB3 PE=2 SV=2
94	598	tr|A0A178UP81|A0A178UP81_ARATH	54.44	2	2	4.15E2	1	1	1		50734	Tubulin beta chain OS=Arabidopsis thaliana OX=3702 GN=AXX17_At5g62230 PE=3 SV=1
94	600	Q56YW9|TBB2_ARATH	54.44	2	2	4.15E2	1	1	1		50734	Tubulin beta-2 chain OS=Arabidopsis thaliana OX=3702 GN=TUBB2 PE=2 SV=2
94	1129	tr|B9DI08|B9DI08_ARATH	54.44	3	3	4.15E2	1	1	1		35548	Tubulin beta chain (Fragment) OS=Arabidopsis thaliana OX=3702 GN=At4g20890 PE=2 SV=1
94	613	tr|A0A7G2DRV7|A0A7G2DRV7_ARATH	54.44	2	2	4.15E2	1	1	1		47857	Tubulin beta chain OS=Arabidopsis thaliana OX=3702 GN=AT9943_LOCUS1733 PE=3 SV=1
94	757	P29517|TBB9_ARATH	54.44	2	2	4.15E2	1	1	1		49658	Tubulin beta-9 chain OS=Arabidopsis thaliana OX=3702 GN=TUBB9 PE=1 SV=1
94	758	tr|A0A178UGW7|A0A178UGW7_ARATH	54.44	2	2	4.15E2	1	1	1		49823	Tubulin beta chain OS=Arabidopsis thaliana OX=3702 GN=AXX17_At5g42470 PE=3 SV=1
94	759	P24636|TBB4_ARATH	54.44	2	2	4.15E2	1	1	1		49823	Tubulin beta-4 chain OS=Arabidopsis thaliana OX=3702 GN=TUBB4 PE=2 SV=2
94	760	tr|D7MFH3|D7MFH3_ARALL	54.44	2	2	4.15E2	1	1	1		49780	Tubulin beta chain OS=Arabidopsis lyrata subsp. lyrata OX=81972 GN=TUB9 PE=3 SV=1
94	592	tr|D7KT68|D7KT68_ARALL	54.44	2	2	4.15E2	1	1	1		50144	Tubulin beta chain OS=Arabidopsis lyrata subsp. lyrata OX=81972 GN=TUB1 PE=3 SV=1
94	593	P12411|TBB1_ARATH	54.44	2	2	4.15E2	1	1	1		50217	Tubulin beta-1 chain OS=Arabidopsis thaliana OX=3702 GN=TUBB1 PE=2 SV=1
94	594	tr|A0A178WQG2|A0A178WQG2_ARATH	54.44	2	2	4.15E2	1	1	1		50217	Tubulin beta chain OS=Arabidopsis thaliana OX=3702 GN=AXX17_At1g70230 PE=3 SV=1
94	595	tr|E4MW46|E4MW46_EUTHA	54.44	2	2	4.15E2	1	1	1		50103	Tubulin beta chain OS=Eutrema halophilum OX=98038 PE=2 SV=1
94	651	tr|D7M2D7|D7M2D7_ARALL	54.44	2	2	4.15E2	1	1	1		50620	Tubulin beta chain OS=Arabidopsis lyrata subsp. lyrata OX=81972 GN=TUB8 PE=3 SV=1
94	614	tr|D7KI83|D7KI83_ARALL	54.44	2	2	4.15E2	1	1	1		50401	Tubulin beta chain OS=Arabidopsis lyrata subsp. lyrata OX=81972 GN=TUB5 PE=3 SV=1
94	615	P29513|TBB5_ARATH	54.44	2	2	4.15E2	1	1	1		50343	Tubulin beta-5 chain OS=Arabidopsis thaliana OX=3702 GN=TUBB5 PE=2 SV=1
94	843	P29515|TBB7_ARATH	54.44	2	2	4.15E2	1	1	1		50747	Tubulin beta-7 chain OS=Arabidopsis thaliana OX=3702 GN=TUBB7 PE=2 SV=1
94	616	tr|A0A178W9M8|A0A178W9M8_ARATH	54.44	2	2	4.15E2	1	1	1		50343	Tubulin beta chain OS=Arabidopsis thaliana OX=3702 GN=AXX17_At1g20990 PE=3 SV=1
94	654	P29516|TBB8_ARATH	54.44	2	2	4.15E2	1	1	1		50607	Tubulin beta-8 chain OS=Arabidopsis thaliana OX=3702 GN=TUBB8 PE=2 SV=2
94	844	tr|D7LLA4|D7LLA4_ARALL	54.44	2	2	4.15E2	1	1	1		50713	Tubulin beta chain OS=Arabidopsis lyrata subsp. lyrata OX=81972 GN=TUB7 PE=3 SV=1
94	599	tr|A0A178ULE0|A0A178ULE0_ARATH	54.44	2	2	4.15E2	1	1	1		50679	Tubulin beta chain OS=Arabidopsis thaliana OX=3702 GN=AXX17_At5g62240 PE=3 SV=1
94	761	tr|A0A7G2FHH4|A0A7G2FHH4_ARATH	54.44	2	2	4.15E2	1	1	1		56783	Tubulin beta chain OS=Arabidopsis thaliana OX=3702 GN=AT9943_LOCUS21264 PE=3 SV=1
94	2237	tr|Q42060|Q42060_ARATH	54.44	8	8	4.15E2	1	1	1		13796	Tubulin beta chain: TUB5 (Fragment) OS=Arabidopsis thaliana OX=3702 PE=2 SV=1
113	146751	tr|A0A0Q5Q716|A0A0Q5Q716_9FLAO	52.86	4	4	4.24E2	1	1	1	Oxidation (M)	23549	Peptide methionine sulfoxide reductase MsrA OS=Chryseobacterium sp. Leaf180 OX=1736289 GN=msrA PE=3 SV=1
118	30922	tr|A0A0Q4NZG9|A0A0Q4NZG9_9GAMM	52.82	12	12	0	1	1	1		17185	Ferric uptake regulation protein OS=Serratia sp. Leaf51 OX=1736224 GN=fur PE=3 SV=1
109	36198	tr|A0A7G2E2I7|A0A7G2E2I7_ARATH	52.64	3	3	6.69E2	1	1	1		42918	(thale cress) hypothetical protein OS=Arabidopsis thaliana OX=3702 GN=AT9943_LOCUS3272 PE=4 SV=1
109	36199	tr|A0A7G2DZ95|A0A7G2DZ95_ARATH	52.64	2	2	6.69E2	1	1	1		46764	(thale cress) hypothetical protein OS=Arabidopsis thaliana OX=3702 GN=AT9943_LOCUS3274 PE=4 SV=1
109	36200	tr|A0A654EGH7|A0A654EGH7_ARATH	52.64	2	2	6.69E2	1	1	1		48498	Uncharacterized protein OS=Arabidopsis thaliana OX=3702 GN=AN1_LOCUS3860 PE=4 SV=1
109	36201	tr|A0A178W4G6|A0A178W4G6_ARATH	52.64	2	2	6.69E2	1	1	1		48457	RBP47C OS=Arabidopsis thaliana OX=3702 GN=AXX17_At1g41510 PE=4 SV=1
109	36202	Q9SX79|RB47C_ARATH	52.64	2	2	6.69E2	1	1	1		48498	Polyadenylate-binding protein RBP47C OS=Arabidopsis thaliana OX=3702 GN=RBP47C PE=2 SV=1
109	36203	Q9SX80|R47CP_ARATH	52.64	2	2	6.69E2	1	1	1		48632	Polyadenylate-binding protein RBP47C' OS=Arabidopsis thaliana OX=3702 GN=RBP47C' PE=2 SV=1
109	36204	tr|A0A178WAH9|A0A178WAH9_ARATH	52.64	2	2	6.69E2	1	1	1		48800	RBP47C OS=Arabidopsis thaliana OX=3702 GN=AXX17_At1g41530 PE=4 SV=1
109	36206	tr|A0A5S9WMQ0|A0A5S9WMQ0_ARATH	52.64	2	2	6.69E2	1	1	1		53453	Uncharacterized protein OS=Arabidopsis thaliana OX=3702 GN=C24_LOCUS3754 PE=4 SV=1
69	146817	tr|A0A0T1W821|A0A0T1W821_9MYCO	50.16	4	4	9.33E3	1	1	2		34551	Acyl-CoA dehydrogenase OS=Mycobacterium sp. Root135 OX=1736457 GN=ASD37_19870 PE=4 SV=1
105	145389	tr|A0A0Q6A7T1|A0A0Q6A7T1_9SPHN	48.55	4	4	1.61E2	1	1	1	Phosphorylation (STY)	39687	Pseudouridine synthase OS=Sphingomonas sp. Leaf407 OX=1736369 GN=ASG37_14385 PE=3 SV=1
105	145390	tr|A0A0Q4LL48|A0A0Q4LL48_9SPHN	48.55	4	4	1.61E2	1	1	1	Phosphorylation (STY)	39687	Pseudouridine synthase OS=Sphingomonas sp. Leaf42 OX=1736219 GN=ASE97_13640 PE=3 SV=1
105	145391	tr|A0A0Q4IZQ4|A0A0Q4IZQ4_9SPHN	48.55	4	4	1.61E2	1	1	1	Phosphorylation (STY)	39701	Pseudouridine synthase OS=Sphingomonas sp. Leaf25 OX=1735692 GN=ASE78_00290 PE=3 SV=1
89	145277	tr|A0A0Q6N4B9|A0A0Q6N4B9_9HYPH	48.46	2	2	0	1	1	1		69353	Propionate--CoA ligase OS=Mesorhizobium sp. Root102 OX=1736422 GN=prpE PE=4 SV=1
87	7462	tr|A0A7G2FCI8|A0A7G2FCI8_ARATH	48.22	1	1	0	1	1	1		135019	Asparagine synthase (glutamine-hydrolyzing) OS=Arabidopsis thaliana OX=3702 GN=AT9943_LOCUS18787 PE=3 SV=1
87	52023	tr|F4KGS3|F4KGS3_ARATH	48.22	3	3	0	1	1	1		65033	Asparagine synthetase [glutamine-hydrolyzing] OS=Arabidopsis thaliana OX=3702 GN=ASN3 PE=1 SV=1
87	52024	Q9LFU1|ASNS3_ARATH	48.22	3	3	0	1	1	1		65227	Asparagine synthetase [glutamine-hydrolyzing] 3 OS=Arabidopsis thaliana OX=3702 GN=ASN3 PE=2 SV=1
87	52025	tr|A0A178UAJ4|A0A178UAJ4_ARATH	48.22	3	3	0	1	1	1		65257	Asparagine synthetase [glutamine-hydrolyzing] OS=Arabidopsis thaliana OX=3702 GN=AXX17_At5g09870 PE=4 SV=1
87	52026	tr|D7M2V0|D7M2V0_ARALL	48.22	3	3	0	1	1	1		65211	Asparagine synthetase [glutamine-hydrolyzing] OS=Arabidopsis lyrata subsp. lyrata OX=81972 GN=ARALYDRAFT_908981 PE=4 SV=1
87	52027	tr|B7U9R8|B7U9R8_ARAAE	48.22	4	4	0	1	1	1		47991	AT5G10240-like protein (Fragment) OS=Arabidopsis arenosa OX=38785 PE=4 SV=1
112	146288	tr|Q9FMT0|Q9FMT0_ARATH	46.62	2	2	2.25E3	1	1	1	Phosphorylation (STY)	89843	Receptor protein kinase-like protein OS=Arabidopsis thaliana OX=3702 PE=4 SV=1
96	145300	tr|A0A0Q9KIC2|A0A0Q9KIC2_9MICO	45.58	2	2	0	1	1	1		40696	D-inositol 3-phosphate glycosyltransferase OS=Knoellia sp. Soil729 OX=1736394 GN=ASG74_12135 PE=4 SV=1
90	54666	tr|A0A0N0FS33|A0A0N0FS33_PSEYM	45.27	6	6	7.7E3	1	1	1	Carbamidomethylation

## Sheet: HisMBP-Mature pollen-R2
Protein Group	Protein ID	Accession	-10lgP	Coverage (%)	Coverage (%) Sample_2	Intensity Sample_2	#Peptides	#Unique	#Spec Sample_2	PTM	Avg. Mass	Description
1	717	tr|D7KB92|D7KB92_ARALL	224.12	22	22	1.54E3	9	3	20		41461	S-adenosylmethionine synthase OS=Arabidopsis lyrata subsp. lyrata OX=81972 GN=ARALYDRAFT_470210 PE=3 SV=1
1	718	tr|A0A178WES1|A0A178WES1_ARATH	224.12	21	21	1.54E3	9	3	20		43158	S-adenosylmethionine synthase OS=Arabidopsis thaliana OX=3702 GN=AXX17_At1g01660 PE=3 SV=1
1	719	tr|A0A654E6D0|A0A654E6D0_ARATH	224.12	21	21	1.54E3	9	3	20		43144	S-adenosylmethionine synthase OS=Arabidopsis thaliana OX=3702 GN=AN1_LOCUS286 PE=3 SV=1
1	720	P23686|METK1_ARATH	224.12	21	21	1.54E3	9	3	20		43158	S-adenosylmethionine synthase 1 OS=Arabidopsis thaliana OX=3702 GN=SAM1 PE=1 SV=2
3	493	tr|A0A654GFL7|A0A654GFL7_ARATH	216.89	7	7	9.98E3	7	7	19		75044	ATP synthase subunit alpha mitochondrial OS=Arabidopsis thaliana OX=3702 GN=AN1_LOCUS27138 PE=3 SV=1
3	481	tr|F4IMB5|F4IMB5_ARATH	216.89	6	6	9.98E3	7	7	19		85933	ATP synthase subunit alpha mitochondrial OS=Arabidopsis thaliana OX=3702 GN=At2g07698 PE=1 SV=1
3	482	tr|A0A5S9YHX3|A0A5S9YHX3_ARATH	216.89	6	6	9.98E3	7	7	19		85883	ATP synthase subunit alpha mitochondrial OS=Arabidopsis thaliana OX=3702 GN=C24_LOCUS26937 PE=3 SV=1
3	15072	tr|A4USC2|A4USC2_BRAJU	216.89	9	9	9.98E3	7	7	19		55070	ATP synthase subunit alpha OS=Brassica juncea OX=3707 GN=atpA PE=2 SV=1
3	490	tr|A0A2P2CLF9|A0A2P2CLF9_ARATH	216.89	9	9	9.98E3	7	7	19		55103	ATP synthase subunit alpha OS=Arabidopsis thaliana OX=3702 GN=atp1 PE=3 SV=1
3	15074	tr|Q6YSN4|Q6YSN4_BRANA	216.89	9	9	9.98E3	7	7	19		55131	ATP synthase subunit alpha OS=Brassica napus OX=3708 GN=atp1 PE=3 SV=1
3	15069	tr|A7KNE3|A7KNE3_ARATH	216.89	10	10	9.98E3	7	7	19		49816	ATP synthase subunit alpha (Fragment) OS=Arabidopsis thaliana OX=3702 PE=2 SV=1
3	15070	tr|C0KTH5|C0KTH5_DIPCT	216.89	9	9	9.98E3	7	7	19		55057	ATP synthase subunit alpha OS=Diplotaxis catholica OX=230966 GN=atpA PE=3 SV=1
3	15071	tr|H6UH56|H6UH56_9BRAS	216.89	9	9	9.98E3	7	7	19		55057	ATP synthase subunit alpha OS=Diplotaxis berthautii OX=308278 GN=atpA PE=3 SV=1
3	15073	tr|G1C2S9|G1C2S9_ARATH	216.89	9	9	9.98E3	7	7	19		55029	ATP synthase subunit alpha OS=Arabidopsis thaliana OX=3702 GN=atp1 PE=3 SV=1
3	15075	tr|A4USC0|A4USC0_BRAJU	216.89	9	9	9.98E3	7	7	19		55057	ATP synthase subunit alpha OS=Brassica juncea OX=3707 GN=atpA PE=2 SV=1
3	491	tr|A0A178U7B7|A0A178U7B7_ARATH	216.89	9	9	9.98E3	7	7	19		55029	ATP synthase subunit alpha OS=Arabidopsis thaliana OX=3702 GN=AXX17_ATUG03720 PE=3 SV=1
4	750	tr|G7L3W1|G7L3W1_MEDTR	205.37	18	18	0	7	1	18		42654	S-adenosylmethionine synthase OS=Medicago truncatula OX=3880 GN=11432371 PE=1 SV=2
4	751	tr|A0A178V3V9|A0A178V3V9_ARATH	205.37	18	18	0	7	1	18		43255	S-adenosylmethionine synthase OS=Arabidopsis thaliana OX=3702 GN=AXX17_At4g02310 PE=3 SV=1
4	752	tr|A0A5S9XP07|A0A5S9XP07_ARATH	205.37	18	18	0	7	1	18		43327	S-adenosylmethionine synthase OS=Arabidopsis thaliana OX=3702 GN=C24_LOCUS16842 PE=3 SV=1
4	753	P17562|METK2_ARATH	205.37	18	18	0	7	1	18		43255	S-adenosylmethionine synthase 2 OS=Arabidopsis thaliana OX=3702 GN=SAM2 PE=1 SV=1
4	754	tr|D7M483|D7M483_ARALL	205.37	18	18	0	7	1	18		43408	S-adenosylmethionine synthase OS=Arabidopsis lyrata subsp. lyrata OX=81972 GN=ARALYDRAFT_912047 PE=3 SV=1
4	749	tr|B9DHQ7|B9DHQ7_ARATH	205.37	23	23	0	7	1	18		33670	S-adenosylmethionine synthase (Fragment) OS=Arabidopsis thaliana OX=3702 GN=At4g01850 PE=2 SV=1
12	769	tr|F4JM86|F4JM86_ARATH	202.34	19	19	3.88E3	6	3	8	Carbamidomethylation	54995	Catalase OS=Arabidopsis thaliana OX=3702 GN=CAT2 PE=1 SV=1
12	770	tr|B9DFK6|B9DFK6_ARATH	202.34	19	19	3.88E3	6	3	8	Carbamidomethylation	55025	Catalase OS=Arabidopsis thaliana OX=3702 GN=At4g35090 PE=2 SV=1
12	700	tr|D7MDF9|D7MDF9_ARALL	202.34	18	18	3.88E3	6	3	8	Carbamidomethylation	56900	Catalase OS=Arabidopsis lyrata subsp. lyrata OX=81972 GN=ARALYDRAFT_491144 PE=3 SV=1
12	701	tr|A0A178UUD0|A0A178UUD0_ARATH	202.34	18	18	3.88E3	6	3	8	Carbamidomethylation	56917	Catalase OS=Arabidopsis thaliana OX=3702 GN=AXX17_At4g40070 PE=3 SV=1
12	703	tr|A0A5S9XYQ5|A0A5S9XYQ5_ARATH	202.34	18	18	3.88E3	6	3	8	Carbamidomethylation	56931	Catalase OS=Arabidopsis thaliana OX=3702 GN=AN1_LOCUS20349 PE=3 SV=1
12	704	tr|Q940G2|Q940G2_ARATH	202.34	18	18	3.88E3	6	3	8	Carbamidomethylation	56888	Catalase OS=Arabidopsis thaliana OX=3702 GN=At4g35090/M4E13.140 PE=2 SV=1
12	705	P25819|CATA2_ARATH	202.34	18	18	3.88E3	6	3	8	Carbamidomethylation	56931	Catalase-2 OS=Arabidopsis thaliana OX=3702 GN=CAT2 PE=1 SV=3
12	702	tr|A0A1P8B564|A0A1P8B564_ARATH	202.34	18	18	3.88E3	6	3	8	Carbamidomethylation	56950	Catalase OS=Arabidopsis thaliana OX=3702 GN=CAT2 PE=1 SV=1
11	29989	tr|A0A178VT54|A0A178VT54_ARATH	193.40	17	17	2.87E3	6	6	9	Carbamidomethylation	49945	UDP-glucuronate decarboxylase OS=Arabidopsis thaliana OX=3702 GN=AXX17_At2g45440 PE=3 SV=1
11	29988	Q8S8T4|UXS4_ARATH	193.40	17	17	2.87E3	6	6	9	Carbamidomethylation	49945	UDP-glucuronic acid decarboxylase 4 OS=Arabidopsis thaliana OX=3702 GN=UXS4 PE=2 SV=1
11	29990	tr|C0Z2I3|C0Z2I3_ARATH	193.40	17	17	2.87E3	6	6	9	Carbamidomethylation	50676	UDP-glucuronate decarboxylase OS=Arabidopsis thaliana OX=3702 GN=UXS4 PE=1 SV=1
11	29986	tr|A0A654F802|A0A654F802_ARATH	193.40	17	17	2.87E3	6	6	9	Carbamidomethylation	49376	UDP-glucuronate decarboxylase OS=Arabidopsis thaliana OX=3702 GN=AN1_LOCUS11296 PE=3 SV=1
11	29987	tr|A0A5S9X8D6|A0A5S9X8D6_ARATH	193.40	17	17	2.87E3	6	6	9	Carbamidomethylation	49406	UDP-glucuronate decarboxylase OS=Arabidopsis thaliana OX=3702 GN=AT9943_LOCUS9719 PE=3 SV=1
11	22432	tr|D7LGQ2|D7LGQ2_ARALL	193.40	17	17	2.87E3	6	6	9	Carbamidomethylation	49173	UDP-glucuronate decarboxylase OS=Arabidopsis lyrata subsp. lyrata OX=81972 GN=UXS2 PE=3 SV=1
7	30001	tr|Q0DND8|Q0DND8_ORYSJ	210.77	35	35	3.92E3	5	2	10	Carbamidomethylation	17545	Eukaryotic translation initiation factor 5A OS=Oryza sativa subsp. japonica OX=39947 GN=Os03g0758800 PE=3 SV=1
2	126	tr|Q58I24|Q58I24_ACTDE	206.57	11	11	1.9E3	5	2	19		49264	Elongation factor 1-alpha OS=Actinidia deliciosa OX=3627 PE=2 SV=1
8	15038	tr|Q7F369|Q7F369_ORYSJ	176.45	18	18	9000	5	5	10	Carbamidomethylation	54280	Os01g0711000 protein OS=Oryza sativa subsp. japonica OX=39947 GN=Os01g0711000 PE=3 SV=1
13	94	tr|D7KS87|D7KS87_ARALL	162.50	9	9	6.8E2	4	1	7	Oxidation (M)	73044	Uncharacterized protein OS=Arabidopsis lyrata subsp. lyrata OX=81972 GN=ARALYDRAFT_892955 PE=3 SV=1
9	29985	tr|D6N3G5|D6N3G5_GOSHI	180.52	31	31	6.74E2	4	1	9	Carbamidomethylation	17414	Eukaryotic translation initiation factor 5A OS=Gossypium hirsutum OX=3635 PE=2 SV=1
8	15043	tr|D7KT90|D7KT90_ARALL	166.28	16	16	5.69E3	4	4	9	Carbamidomethylation	54064	Vacuolar proton pump subunit B OS=Arabidopsis lyrata subsp. lyrata OX=81972 GN=ARALYDRAFT_476752 PE=3 SV=1
8	15044	tr|A0A178WGH9|A0A178WGH9_ARATH	166.28	16	16	5.69E3	4	4	9	Carbamidomethylation	54108	Vacuolar proton pump subunit B OS=Arabidopsis thaliana OX=3702 GN=AXX17_At1g70470 PE=3 SV=1
8	15045	P11574|VATB1_ARATH	166.28	16	16	5.69E3	4	4	9	Carbamidomethylation	54108	V-type proton ATPase subunit B1 OS=Arabidopsis thaliana OX=3702 GN=VHA-B1 PE=2 SV=2
8	15046	tr|D7KIA8|D7KIA8_ARALL	166.28	16	16	5.69E3	4	4	9	Carbamidomethylation	54282	Vacuolar proton pump subunit B OS=Arabidopsis lyrata subsp. lyrata OX=81972 GN=ARALYDRAFT_472256 PE=3 SV=1
8	15047	tr|A0A178WCF6|A0A178WCF6_ARATH	166.28	16	16	5.69E3	4	4	9	Carbamidomethylation	54312	Vacuolar proton pump subunit B OS=Arabidopsis thaliana OX=3702 GN=AXX17_At1g21230 PE=3 SV=1
8	15048	Q8W4E2|VATB3_ARATH	166.28	16	16	5.69E3	4	4	9	Carbamidomethylation	54312	V-type proton ATPase subunit B3 OS=Arabidopsis thaliana OX=3702 GN=VHA-B3 PE=2 SV=1
21	4892	tr|Q0WUH6|Q0WUH6_ARATH	125.21	11	11	4.47E2	4	1	4		56762	Catalase OS=Arabidopsis thaliana OX=3702 GN=At1g20630 PE=2 SV=1
21	4893	Q96528|CATA1_ARATH	125.21	11	11	4.47E2	4	1	4		56762	Catalase-1 OS=Arabidopsis thaliana OX=3702 GN=CAT1 PE=1 SV=3
21	4894	tr|A0A384KXY6|A0A384KXY6_ARATH	125.21	11	11	4.47E2	4	1	4		56762	Catalase OS=Arabidopsis thaliana OX=3702 GN=AXX17_At1g21610 PE=3 SV=1
21	4896	tr|A0A7G2DUD0|A0A7G2DUD0_ARATH	125.21	10	10	4.47E2	4	1	4		62661	Catalase OS=Arabidopsis thaliana OX=3702 GN=AT9943_LOCUS1783 PE=3 SV=1
16	4	tr|A0A346D5S7|A0A346D5S7_OENJA	146.04	8	8	1.49E3	4	4	6	Carbamidomethylation	71083	Heat shock protein 70 OS=Oenanthe javanica OX=49556 GN=HSP70 PE=2 SV=1
16	7	tr|A0A6J0M1H7|A0A6J0M1H7_RAPSA	146.04	8	8	1.49E3	4	4	6	Carbamidomethylation	71231	probable mediator of RNA polymerase II transcription subunit 37e OS=Raphanus sativus OX=3726 GN=LOC108837350 PE=3 SV=1
16	20	tr|A2ZZF3|A2ZZF3_ORYSJ	146.04	8	8	1.49E3	4	4	6	Carbamidomethylation	70952	Os01g0840100 protein OS=Oryza sativa subsp. japonica OX=39947 GN=Os01g0840100 PE=3 SV=1
20	7462	tr|A0A7G2FCI8|A0A7G2FCI8_ARATH	154.09	4	4	1.1E3	4	4	4	Carbamidomethylation	135019	Asparagine synthase (glutamine-hydrolyzing) OS=Arabidopsis thaliana OX=3702 GN=AT9943_LOCUS18787 PE=3 SV=1
20	52023	tr|F4KGS3|F4KGS3_ARATH	154.09	9	9	1.1E3	4	4	4	Carbamidomethylation	65033	Asparagine synthetase [glutamine-hydrolyzing] OS=Arabidopsis thaliana OX=3702 GN=ASN3 PE=1 SV=1
20	52024	Q9LFU1|ASNS3_ARATH	154.09	9	9	1.1E3	4	4	4	Carbamidomethylation	65227	Asparagine synthetase [glutamine-hydrolyzing] 3 OS=Arabidopsis thaliana OX=3702 GN=ASN3 PE=2 SV=1
20	52025	tr|A0A178UAJ4|A0A178UAJ4_ARATH	154.09	9	9	1.1E3	4	4	4	Carbamidomethylation	65257	Asparagine synthetase [glutamine-hydrolyzing] OS=Arabidopsis thaliana OX=3702 GN=AXX17_At5g09870 PE=4 SV=1
20	52026	tr|D7M2V0|D7M2V0_ARALL	154.09	9	9	1.1E3	4	4	4	Carbamidomethylation	65211	Asparagine synthetase [glutamine-hydrolyzing] OS=Arabidopsis lyrata subsp. lyrata OX=81972 GN=ARALYDRAFT_908981 PE=4 SV=1
20	52027	tr|B7U9R8|B7U9R8_ARAAE	154.09	12	12	1.1E3	4	4	4	Carbamidomethylation	47991	AT5G10240-like protein (Fragment) OS=Arabidopsis arenosa OX=38785 PE=4 SV=1
10	78	tr|M4WH59|M4WH59_DIOMU	165.02	18	18	1.06E4	4	4	9		41722	Actin 1 OS=Dionaea muscipula OX=4362 PE=2 SV=1
10	75	tr|E4MY15|E4MY15_EUTHA	165.02	18	18	1.06E4	4	4	9		41706	mRNA clone: RTFL01-26-A14 OS=Eutrema halophilum OX=98038 PE=2 SV=1
10	108	tr|A0A0P0WH16|A0A0P0WH16_ORYSJ	165.02	18	18	1.06E4	4	4	9		41696	Os05g0106600 protein OS=Oryza sativa subsp. japonica OX=39947 GN=Os05g0106600 PE=3 SV=1
10	76	tr|A0A178UEW4|A0A178UEW4_ARATH	165.02	18	18	1.06E4	4	4	9		41736	(thale cress) hypothetical protein OS=Arabidopsis thaliana OX=3702 GN=AXX17_At5g09370 PE=3 SV=1
10	77	tr|D7M276|D7M276_ARALL	165.02	18	18	1.06E4	4	4	9		41736	Uncharacterized protein OS=Arabidopsis lyrata subsp. lyrata OX=81972 GN=ARALYDRAFT_487803 PE=3 SV=1
10	99	tr|Q53PP1|Q53PP1_ORYSJ	165.02	18	18	1.06E4	4	4	9		41623	Actin OS=Oryza sativa subsp. japonica OX=39947 GN=LOC_Os11g06390 PE=4 SV=1
10	79	P53492|ACT7_ARATH	165.02	18	18	1.06E4	4	4	9		41736	Actin-7 OS=Arabidopsis thaliana OX=3702 GN=ACT7 PE=1 SV=1
10	100	P53496|ACT11_ARATH	165.02	18	18	1.06E4	4	4	9		41675	Actin-11 OS=Arabidopsis thaliana OX=3702 GN=ACT11 PE=1 SV=1
10	101	tr|D7KZP4|D7KZP4_ARALL	165.02	18	18	1.06E4	4	4	9		41677	Actin-11 OS=Arabidopsis lyrata subsp. lyrata OX=81972 GN=ACT11 PE=3 SV=1
10	102	tr|A0A384KGP1|A0A384KGP1_ARATH	165.02	18	18	1.06E4	4	4	9		41675	(thale cress) hypothetical protein OS=Arabidopsis thaliana OX=3702 GN=AXX17_At3g12090 PE=3 SV=1
10	103	tr|Q541W9|Q541W9_ARATH	165.02	18	18	1.06E4	4	4	9		41675	Uncharacterized protein At3g12110/T21B14_108 OS=Arabidopsis thaliana OX=3702 GN=At3g12110/T21B14_108 PE=2 SV=1
6	188	tr|A0A0Q5D2S3|A0A0Q5D2S3_9BURK	181.27	9	9	0	4	1	11		49329	Elongation factor 1-alpha OS=Duganella sp. Leaf126 OX=1736266 GN=tuf PE=3 SV=1
15	25	tr|A0A5S9Y8G8|A0A5S9Y8G8_ARATH	156.33	9	9		4	0	6	Oxidation (M)	73629	Uncharacterized protein OS=Arabidopsis thaliana OX=3702 GN=AN1_LOCUS23580 PE=3 SV=1
15	26	tr|A0A7G2FAT4|A0A7G2FAT4_ARATH	156.33	9	9		4	0	6	Oxidation (M)	73658	(thale cress) hypothetical protein OS=Arabidopsis thaliana OX=3702 GN=AT9943_LOCUS20325 PE=3 SV=1
15	27	Q9LKR3|BIP1_ARATH	156.33	9	9		4	0	6	Oxidation (M)	73629	Heat shock 70 kDa protein BIP1 OS=Arabidopsis thaliana OX=3702 GN=BIP1 PE=1 SV=1
15	21	tr|E4MXI2|E4MXI2_EUTHA	156.33	9	9		4	0	6	Oxidation (M)	73650	mRNA clone: RTFL01-39-D20 OS=Eutrema halophilum OX=98038 PE=2 SV=1
32	30034	tr|B9FMF5|B9FMF5_ORYSJ	141.61	10	10	1.4E3	3	3	3		59233	Os05g0147400 protein OS=Oryza sativa subsp. japonica OX=39947 GN=Os05g0147400 PE=4 SV=1
23	30323	tr|A0A7G2FJI5|A0A7G2FJI5_ARATH	130.40	6	6	1.42E3	3	3	4		85592	(thale cress) hypothetical protein OS=Arabidopsis thaliana OX=3702 GN=AT9943_LOCUS23319 PE=4 SV=1
23	30636	tr|D7MV49|D7MV49_ARALL	130.40	11	11	1.42E3	3	3	4		42805	Protein kinase domain-containing protein OS=Arabidopsis lyrata subsp. lyrata OX=81972 GN=ARALYDRAFT_496862 PE=4 SV=1
23	30637	tr|A0A178UCK1|A0A178UCK1_ARATH	130.40	10	10	1.42E3	3	3	4		47582	CKA1 OS=Arabidopsis thaliana OX=3702 GN=AXX17_At5g67460 PE=3 SV=1
23	30639	Q08467|CSK21_ARATH	130.40	10	10	1.42E3	3	3	4		47640	Casein kinase II subunit alpha-1 OS=Arabidopsis thaliana OX=3702 GN=CKA1 PE=1 SV=3
23	30638	tr|A0A5S9YIY2|A0A5S9YIY2_ARATH	130.40	10	10	1.42E3	3	3	4		47643	Protein kinase domain-containing protein OS=Arabidopsis thaliana OX=3702 GN=C24_LOCUS26904 PE=3 SV=1
23	30058	tr|Q0D907|Q0D907_ORYSJ	130.40	13	13	1.42E3	3	3	4		39342	Casein kinase II alpha subunit OS=Oryza sativa subsp. japonica OX=39947 GN=OJ1513_F02.134 PE=3 SV=1
22	30049	tr|A3CBA0|A3CBA0_ORYSJ	130.03	26	26	1.1E3	3	3	4	Carbamidomethylation	22207	Os11g0482000 protein OS=Oryza sativa subsp. japonica OX=39947 GN=Os11g0482000 PE=3 SV=1
22	30050	tr|Q2HPI4|Q2HPI4_ORYSJ	130.03	26	26	1.1E3	3	3	4	Carbamidomethylation	22227	Os01g0100700 protein OS=Oryza sativa subsp. japonica OX=39947 GN=Os01g0100700 PE=4 SV=1
29	30233	tr|A0A178VGW1|A0A178VGW1_ARATH	92.88	2	2	9.91E2	2	2	3		68451	Glycerol-3-phosphate dehydrogenase OS=Arabidopsis thaliana OX=3702 GN=AXX17_At3g10160 PE=3 SV=1
29	30232	Q9SS48|SDP6_ARATH	92.88	2	2	9.91E2	2	2	3		68451	Glycerol-3-phosphate dehydrogenase SDP6 mitochondrial OS=Arabidopsis thaliana OX=3702 GN=SDP6 PE=1 SV=1
29	30083	tr|D7MXQ1|D7MXQ1_ARALL	92.88	2	2	9.91E2	2	2	3		67286	Glycerol-3-phosphate dehydrogenase OS=Arabidopsis lyrata subsp. lyrata OX=81972 GN=ARALYDRAFT_497460 PE=3 SV=1
29	30084	tr|D7L8Y0|D7L8Y0_ARALL	92.88	2	2	9.91E2	2	2	3		67162	Glycerol-3-phosphate dehydrogenase OS=Arabidopsis lyrata subsp. lyrata OX=81972 GN=ARALYDRAFT_478367 PE=3 SV=1
38	30240	tr|D7MUK6|D7MUK6_ARALL	112.93	3	3	9.8E2	2	2	2		72941	Phosphoenolpyruvate carboxykinase (ATP) OS=Arabidopsis lyrata subsp. lyrata OX=81972 GN=ARALYDRAFT_496802 PE=3 SV=1
36	30745	tr|A0A5S9WW46|A0A5S9WW46_ARATH	99.98	5	5	9.36E2	2	2	2		102147	Uncharacterized protein OS=Arabidopsis thaliana OX=3702 GN=AN1_LOCUS7089 PE=4 SV=1
36	30746	Q8VZM1|NAA15_ARATH	99.98	5	5	9.36E2	2	2	2		102147	N-terminal acetyltransferase A complex auxiliary subunit NAA15 OS=Arabidopsis thaliana OX=3702 GN=NAA15 PE=1 SV=1
36	30747	tr|F4HS68|F4HS68_ARATH	99.98	5	5	9.36E2	2	2	2		103942	Tetratricopeptide repeat (TPR)-containing protein OS=Arabidopsis thaliana OX=3702 GN=EMB2753 PE=1 SV=1
36	30744	tr|D7KX61|D7KX61_ARALL	99.98	5	5	9.36E2	2	2	2		102223	EMB2753 OS=Arabidopsis lyrata subsp. lyrata OX=81972 GN=ARALYDRAFT_477212 PE=4 SV=1
40	30037	tr|Q42021|Q42021_ARATH	117.60	36	36	9.14E2	2	1	2	Carbamidomethylation	9519	Eukaryotic translation initiation factor 5A (Fragment) OS=Arabidopsis thaliana OX=3702 PE=2 SV=1
40	30038	Q93VP3|IF5A2_ARATH	117.60	19	19	9.14E2	2	1	2	Carbamidomethylation	17140	Eukaryotic translation initiation factor 5A-2 OS=Arabidopsis thaliana OX=3702 GN=ELF5A-2 PE=1 SV=1
40	30040	tr|A0A178WC68|A0A178WC68_ARATH	117.60	19	19	9.14E2	2	1	2	Carbamidomethylation	17140	Eukaryotic translation initiation factor 5A OS=Arabidopsis thaliana OX=3702 GN=AXX17_At1g27010 PE=3 SV=1
40	32556	tr|A0A7G2DWR9|A0A7G2DWR9_ARATH	117.60	21	21	9.14E2	2	1	2	Carbamidomethylation	16024	Eukaryotic translation initiation factor 5A OS=Arabidopsis thaliana OX=3702 GN=AT9943_LOCUS2235 PE=3 SV=1
39	29991	tr|A1Z3W7|A1Z3W7_ROSCH	135.43	26	26	7.42E2	2	1	2	Carbamidomethylation	17486	Eukaryotic translation initiation factor 5A OS=Rosa chinensis OX=74649 PE=2 SV=1
5	30102	tr|A0A178WER9|A0A178WER9_ARATH	128.74	3	3	6.76E3	2	2	15		121687	FRA3 OS=Arabidopsis thaliana OX=3702 GN=AXX17_At1g59230 PE=3 SV=1
5	30103	tr|A0A654EMQ5|A0A654EMQ5_ARATH	128.74	3	3	6.76E3	2	2	15		121711	IPPc domain-containing protein OS=Arabidopsis thaliana OX=3702 GN=AN1_LOCUS5566 PE=3 SV=1
5	30105	Q84W55|IP5PF_ARATH	128.74	3	3	6.76E3	2	2	15		121711	Type II inositol polyphosphate 5-phosphatase 15 OS=Arabidopsis thaliana OX=3702 GN=IP5P15 PE=1 SV=2
5	30104	tr|A0A7G2E302|A0A7G2E302_ARATH	128.74	3	3	6.76E3	2	2	15		121677	(thale cress) hypothetical protein OS=Arabidopsis thaliana OX=3702 GN=AT9943_LOCUS4697 PE=3 SV=1
5	30110	tr|A0A1P8AR99|A0A1P8AR99_ARATH	128.74	3	3	6.76E3	2	2	15		92508	Endonuclease/exonuclease/phosphatase family protein OS=Arabidopsis thaliana OX=3702 GN=FRA3 PE=1 SV=1
5	30127	tr|D7KSD4|D7KSD4_ARALL	128.74	3	3	6.76E3	2	2	15		121969	IPPc domain-containing protein OS=Arabidopsis lyrata subsp. lyrata OX=81972 GN=ARALYDRAFT_475657 PE=3 SV=1
45	72396	tr|F4J3P1|F4J3P1_ARATH	110.40	27	27	6.5E2	2	2	2		13406	Ribosomal protein L14p/L23e family protein OS=Arabidopsis thaliana OX=3702 GN=emb2171 PE=1 SV=1
45	72397	tr|D7KDF3|D7KDF3_ARALL	110.40	24	24	6.5E2	2	2	2		15027	60S ribosomal protein L23 OS=Arabidopsis lyrata subsp. lyrata OX=81972 GN=ARALYDRAFT_470426 PE=3 SV=1
45	72399	P49690|RL23_ARATH	110.40	24	24	6.5E2	2	2	2		15027	60S ribosomal protein L23 OS=Arabidopsis thaliana OX=3702 GN=RPL23A PE=2 SV=3
45	72400	tr|A0A178VEM4|A0A178VEM4_ARATH	110.40	24	24	6.5E2	2	2	2		15027	At2g33370 OS=Arabidopsis thaliana OX=3702 PE=2 SV=1
45	72401	tr|A0A384L7B8|A0A384L7B8_ARATH	110.40	24	24	6.5E2	2	2	2		15027	(thale cress) hypothetical protein OS=Arabidopsis thaliana OX=3702 GN=AXX17_At1g03760 PE=3 SV=1
45	72402	tr|O22686|O22686_ARATH	110.40	22	22	6.5E2	2	2	2		16998	F19P19.5 protein OS=Arabidopsis thaliana OX=3702 GN=F19P19.5 PE=3 SV=1
35	711	tr|S5U8A6|S5U8A6_9ROSI	113.02	12	12	4.4E2	2	2	3		21170	Glyceraldehyde 3 phosphate dehydrogenase (Fragment) OS=Aglaia odorata OX=210347 PE=3 SV=1
35	715	tr|A0A168L4G8|A0A168L4G8_ARATH	113.02	11	11	4.4E2	2	2	3		23993	Glyceraldehyde-3-phosphate dehydrogenase (Fragment) OS=Arabidopsis thaliana OX=3702 GN=GAPDH PE=3 SV=1
35	551	tr|A0A7G2EJ02|A0A7G2EJ02_ARATH	113.02	8	8	4.4E2	2	2	3		31578	Glyceraldehyde-3-phosphate dehydrogenase OS=Arabidopsis thaliana OX=3702 GN=AT9943_LOCUS10057 PE=3 SV=1
35	552	tr|A0A178VKK2|A0A178VKK2_ARATH	113.02	8	8	4.4E2	2	2	3		31591	Glyceraldehyde-3-phosphate dehydrogenase OS=Arabidopsis thaliana OX=3702 GN=AXX17_At3g03530 PE=3 SV=1
35	553	tr|E4MXB0|E4MXB0_EUTHA	113.02	8	8	4.4E2	2	2	3		31995	Glyceraldehyde-3-phosphate dehydrogenase OS=Eutrema halophilum OX=98038 PE=2 SV=1
35	554	tr|A0A178W4Q5|A0A178W4Q5_ARATH	113.02	7	7	4.4E2	2	2	3		36913	Glyceraldehyde-3-phosphate dehydrogenase OS=Arabidopsis thaliana OX=3702 GN=AXX17_At1g13910 PE=3 SV=1
35	555	tr|D7KQF9|D7KQF9_ARALL	113.02	7	7	4.4E2	2	2	3		36909	Glyceraldehyde-3-phosphate dehydrogenase OS=Arabidopsis lyrata subsp. lyrata OX=81972 GN=ARALYDRAFT_471499 PE=3 SV=1
35	556	Q9FX54|G3PC2_ARATH	113.02	7	7	4.4E2	2	2	3		36913	Glyceraldehyde-3-phosphate dehydrogenase GAPC2 cytosolic OS=Arabidopsis thaliana OX=3702 GN=GAPC2 PE=1 SV=1
35	557	tr|D7L218|D7L218_ARALL	113.02	7	7	4.4E2	2	2	3		36886	Glyceraldehyde-3-phosphate dehydrogenase OS=Arabidopsis lyrata subsp. lyrata OX=81972 GN=GAPC PE=3 SV=1
35	558	tr|A0A5S9X911|A0A5S9X911_ARATH	113.02	7	7	4.4E2	2	2	3		36928	Glyceraldehyde-3-phosphate dehydrogenase OS=Arabidopsis thaliana OX=3702 GN=C24_LOCUS11535 PE=3 SV=1
35	559	tr|A0A654F3Y9|A0A654F3Y9_ARATH	113.02	7	7	4.4E2	2	2	3		36914	Glyceraldehyde-3-phosphate dehydrogenase OS=Arabidopsis thaliana OX=3702 GN=AN1_LOCUS11698 PE=3 SV=1
35	560	P25858|G3PC1_ARATH	113.02	7	7	4.4E2	2	2	3		36914	Glyceraldehyde-3-phosphate dehydrogenase GAPC1 cytosolic OS=Arabidopsis thaliana OX=3702 GN=GAPC1 PE=1 SV=2
35	561	tr|E4MWE3|E4MWE3_EUTHA	113.02	7	7	4.4E2	2	2	3		36797	Glyceraldehyde-3-phosphate dehydrogenase OS=Eutrema halophilum OX=98038 PE=2 SV=1
35	562	tr|C0Z2I0|C0Z2I0_ARATH	113.02	7	7	4.4E2	2	2	3		37347	Glyceraldehyde-3-phosphate dehydrogenase (Fragment) OS=Arabidopsis thaliana OX=3702 GN=At1g13440 PE=2 SV=1
28	30196	tr|A0A0P0XIA7|A0A0P0XIA7_ORYSJ	124.45	1	1	4.15E3	2	2	3		122072	Os08g0524100 protein OS=Oryza sativa subsp. japonica OX=39947 GN=Os08g0524100 PE=3 SV=1
28	30073	tr|D7KF66|D7KF66_ARALL	124.45	1	1	4.15E3	2	2	3		129358	5PTASE13/AT5PTASE13 OS=Arabidopsis lyrata subsp. lyrata OX=81972 GN=ARALYDRAFT_470566 PE=3 SV=1
28	30072	tr|A0A178WQP4|A0A178WQP4_ARATH	124.45	1	1	4.15E3	2	2	3		120969	AT5PTASE13 OS=Arabidopsis thaliana OX=3702 GN=AXX17_At1g05100 PE=3 SV=1
28	30068	Q9SYK4|IP5PD_ARATH	124.45	1	1	4.15E3	2	2	3		125698	Type I inositol polyphosphate 5-phosphatase 13 OS=Arabidopsis thaliana OX=3702 GN=IP5P13 PE=1 SV=1
28	30069	tr|A0A654E8H6|A0A654E8H6_ARATH	124.45	1	1	4.15E3	2	2	3		125648	IPPc domain-containing protein OS=Arabidopsis thaliana OX=3702 GN=AN1_LOCUS615 PE=3 SV=1
28	30070	tr|A0A7G2DS33|A0A7G2DS33_ARATH	124.45	1	1	4.15E3	2	2	3		125676	(thale cress) hypothetical protein OS=Arabidopsis thaliana OX=3702 GN=AT9943_LOCUS420 PE=3 SV=1
28	30071	tr|A0A5S9STM4|A0A5S9STM4_ARATH	124.45	1	1	4.15E3	2	2	3		125662	IPPc domain-containing protein OS=Arabidopsis thaliana OX=3702 GN=C24_LOCUS531 PE=3 SV=1
28	30080	tr|A0A1P8AU01|A0A1P8AU01_ARATH	124.45	2	2	4.15E3	2	2	3		101331	Endonuclease/exonuclease/phosphatase family protein OS=Arabidopsis thaliana OX=3702 GN=5PTASE13 PE=1 SV=1
28	30081	tr|A0A178WMF7|A0A178WMF7_ARATH	124.45	1	1	4.15E3	2	2	3		105118	AT5PTASE13 OS=Arabidopsis thaliana OX=3702 GN=At1g05630 PE=3 SV=1
28	30185	tr|A0A178WPL8|A0A178WPL8_ARATH	124.45	2	2	4.15E3	2	2	3		94625	AT5PTASE13 OS=Arabidopsis thaliana OX=3702 GN=At1g05630 PE=3 SV=1
28	30186	tr|A0A178WNH1|A0A178WNH1_ARATH	124.45	2	2	4.15E3	2	2	3		98411	AT5PTASE13 OS=Arabidopsis thaliana OX=3702 GN=At1g05630 PE=3 SV=1
48	31496	tr|A0A5S6RDJ1|A0A5S6RDJ1_ORYSJ	116.62	4	4	3.53E3	2	2	2		29181	OSJNBa0033G05.3 protein OS=Oryza sativa subsp. japonica OX=39947 GN=Os04g0643100 PE=3 SV=1
43	29	tr|D0EJY9|D0EJY9_NICBE	87.27	5	5	3.09E2	2	2	2		80346	Molecular chaperone Hsp90-3 (Fragment) OS=Nicotiana benthamiana OX=4100 PE=2 SV=1
34	30228	tr|A0A0P0XIQ3|A0A0P0XIQ3_ORYSJ	122.42	8	8	1.97E3	2	2	3		54447	Uridine kinase OS=Oryza sativa subsp. japonica OX=39947 GN=Os08g0530000 PE=3 SV=1
19	31393	P59224|RS132_ARATH	117.94	9	9	1.8E3	2	2	5		17085	40S ribosomal protein S13-2 OS=Arabidopsis thaliana OX=3702 GN=RPS13B PE=2 SV=1
19	31394	tr|A0A178UZQ9|A0A178UZQ9_ARATH	117.94	9	9	1.8E3	2	2	5		17085	RPS13A OS=Arabidopsis thaliana OX=3702 GN=AXX17_At4g00120 PE=3 SV=1
19	31396	tr|D7LRU2|D7LRU2_ARALL	117.94	9	9	1.8E3	2	2	5		17067	40S ribosomal protein S13 OS=Arabidopsis lyrata subsp. lyrata OX=81972 GN=ARALYDRAFT_907607 PE=3 SV=1
19	31397	tr|A0A178VM26|A0A178VM26_ARATH	117.94	9	9	1.8E3	2	2	5		17095	(thale cress) hypothetical protein OS=Arabidopsis thaliana OX=3702 GN=AXX17_At3g55140 PE=3 SV=1
19	31395	P59223|RS131_ARATH	117.94	9	9	1.8E3	2	2	5		17095	40S ribosomal protein S13-1 OS=Arabidopsis thaliana OX=3702 GN=RPS13A PE=2 SV=1
19	31398	tr|A0A6J0NVK4|A0A6J0NVK4_RAPSA	117.94	9	9	1.8E3	2	2	5		17076	40S ribosomal protein S13-2 OS=Raphanus sativus OX=3726 GN=LOC108859102 PE=3 SV=1
30	608	tr|A0A178WHW4|A0A178WHW4_ARATH	121.33	5	5	1.5E3	2	1	3		74075	(thale cress) hypothetical protein OS=Arabidopsis thaliana OX=3702 GN=At1g09080 PE=3 SV=1
30	609	Q8H1B3|BIP3_ARATH	121.33	4	4	1.5E3	2	1	3		75150	Heat shock 70 kDa protein BIP3 OS=Arabidopsis thaliana OX=3702 GN=BIP3 PE=1 SV=1
30	496	tr|D7KIY0|D7KIY0_ARALL	121.33	5	5	1.5E3	2	1	3		71993	Uncharacterized protein OS=Arabidopsis lyrata subsp. lyrata OX=81972 GN=ARALYDRAFT_311954 PE=3 SV=1
18	31228	tr|A0A5S9XS09|A0A5S9XS09_ARATH	149.35	2	2	1.45E3	2	2	5		89826	Methionyl-tRNA synthetase OS=Arabidopsis thaliana OX=3702 GN=C24_LOCUS17880 PE=3 SV=1
18	31231	tr|A0A178V5A6|A0A178V5A6_ARATH	149.35	2	2	1.45E3	2	2	5		89972	Methionyl-tRNA synthetase OS=Arabidopsis thaliana OX=3702 GN=AXX17_At4g15730 PE=3 SV=1
18	31229	Q9SVN5|SYMC_ARATH	149.35	2	2	1.45E3	2	2	5		89854	Methionine--tRNA ligase cytoplasmic OS=Arabidopsis thaliana OX=3702 GN=At4g13780 PE=2 SV=1
18	31230	tr|A0A654FNW3|A0A654FNW3_ARATH	149.35	2	2	1.45E3	2	2	5		89853	Methionyl-tRNA synthetase OS=Arabidopsis thaliana OX=3702 GN=AN1_LOCUS17993 PE=3 SV=1
18	31232	tr|D7MHB4|D7MHB4_ARALL	149.35	2	2	1.45E3	2	2	5		90067	Methionyl-tRNA synthetase OS=Arabidopsis lyrata subsp. lyrata OX=81972 GN=ARALYDRAFT_493536 PE=3 SV=1
18	31233	tr|A0A7G2F2M6|A0A7G2F2M6_ARATH	149.35	2	2	1.45E3	2	2	5		90582	Methionyl-tRNA synthetase OS=Arabidopsis thaliana OX=3702 GN=AT9943_LOCUS15505 PE=3 SV=1
24	52047	tr|Q84WM2|Q84WM2_ARATH	113.97	4	4	1.45E3	2	2	4		59564	Phospholipase D OS=Arabidopsis thaliana OX=3702 GN=At3g15730 PE=2 SV=1
24	30140	Q38882|PLDA1_ARATH	113.97	3	3	1.45E3	2	2	4		91848	Phospholipase D alpha 1 OS=Arabidopsis thaliana OX=3702 GN=PLDALPHA1 PE=1 SV=2
24	30141	tr|A0A178VKX2|A0A178VKX2_ARATH	113.97	3	3	1.45E3	2	2	4		91848	Phospholipase D OS=Arabidopsis thaliana OX=3702 GN=AXX17_At3g16510 PE=3 SV=1
24	30142	tr|A0A7G2EMX8|A0A7G2EMX8_ARATH	113.97	3	3	1.45E3	2	2	4		91822	Phospholipase D OS=Arabidopsis thaliana OX=3702 GN=AT9943_LOCUS11152 PE=3 SV=1
24	30111	tr|D7L4X2|D7L4X2_ARALL	113.97	3	3	1.45E3	2	2	4		91910	Phospholipase D OS=Arabidopsis lyrata subsp. lyrata OX=81972 GN=ARALYDRAFT_479029 PE=3 SV=1
24	30321	tr|D9Z895|D9Z895_SETIT	113.97	3	3	1.45E3	2	2	4		92038	Phospholipase D OS=Setaria italica OX=4555 GN=PLDalpha1 PE=2 SV=1
41	30004	tr|A0A178UH02|A0A178UH02_ARATH	105.79	6	6	1.14E3	2	2	2	Carbamidomethylation	54411	Pyruvate kinase OS=Arabidopsis thaliana OX=3702 GN=AXX17_At5g55530 PE=3 SV=1
41	30006	tr|Q9FM97|Q9FM97_ARATH	105.79	6	6	1.14E3	2	2	2	Carbamidomethylation	54411	Pyruvate kinase OS=Arabidopsis thaliana OX=3702 GN=MCD7.8 PE=1 SV=1
41	30005	tr|D7MLQ2|D7MLQ2_ARALL	105.79	6	6	1.14E3	2	2	2	Carbamidomethylation	54411	Pyruvate kinase OS=Arabidopsis lyrata subsp. lyrata OX=81972 GN=ARALYDRAFT_495726 PE=3 SV=1
31	15156	Q9LF33|UGDH3_ARATH	111.77	6	6	0	2	1	3		53117	UDP-glucose 6-dehydrogenase 3 OS=Arabidopsis thaliana OX=3702 GN=UGD3 PE=1 SV=1
31	15157	tr|A0A178UJW9|A0A178UJW9_ARATH	111.77	6	6	0	2	1	3		53117	UDP-glucose 6-dehydrogenase OS=Arabidopsis thaliana OX=3702 GN=AXX17_At5g15000 PE=3 SV=1
31	15214	Q9LIA8|UGDH2_ARATH	111.77	6	6	0	2	1	3		53173	UDP-glucose 6-dehydrogenase 2 OS=Arabidopsis thaliana OX=3702 GN=UGD2 PE=1 SV=1
31	15216	tr|A0A178VPC3|A0A178VPC3_ARATH	111.77	6	6	0	2	1	3		53174	UDP-glucose 6-dehydrogenase OS=Arabidopsis thaliana OX=3702 GN=AXX17_At3g32260 PE=3 SV=1
31	15203	tr|D7LNY0|D7LNY0_ARALL	111.77	6	6	0	2	1	3		55529	UDP-glucose 6-dehydrogenase OS=Arabidopsis lyrata subsp. lyrata OX=81972 GN=ARALYDRAFT_905242 PE=3 SV=1
31	15171	tr|D2WK25|D2WK25_GOSHI	111.77	6	6	0	2	1	3		53066	UDP-glucose 6-dehydrogenase OS=Gossypium hirsutum OX=3635 GN=UGD3 PE=2 SV=1
31	15155	tr|D7M7D1|D7M7D1_ARALL	111.77	6	6	0	2	1	3		53100	UDP-glucose 6-dehydrogenase OS=Arabidopsis lyrata subsp. lyrata OX=81972 GN=ARALYDRAFT_488394 PE=3 SV=1
31	15215	tr|D7LAK1|D7LAK1_ARALL	111.77	6	6	0	2	1	3		53206	UDP-glucose 6-dehydrogenase OS=Arabidopsis lyrata subsp. lyrata OX=81972 GN=ARALYDRAFT_896165 PE=3 SV=1
25	15436	tr|D2WK24|D2WK24_GOSHI	88.39	10	10	0	2	1	4		52798	UDP-glucose 6-dehydrogenase OS=Gossypium hirsutum OX=3635 GN=UGD2 PE=2 SV=1
65	163716	Q9SIM4|RL141_ARATH	60.69	11	11	9.31E2	1	1	1		15506	60S ribosomal protein L14-1 OS=Arabidopsis thaliana OX=3702 GN=RPL14A PE=2 SV=1
65	74622	tr|D7L3N5|D7L3N5_ARALL	60.69	11	11	9.31E2	1	1	1		15405	Predicted protein OS=Arabidopsis lyrata subsp. lyrata OX=81972 GN=ARALYDRAFT_674786 PE=3 SV=1
65	163717	tr|A0A178VNY3|A0A178VNY3_ARATH	60.69	11	11	9.31E2	1	1	1		15506	(thale cress) hypothetical protein OS=Arabidopsis thaliana OX=3702 GN=AXX17_At2g15770 PE=3 SV=1
63	105555	tr|Q0D5F2|Q0D5F2_ORYSJ	67.82	6	6	6.97E2	1	1	1		17836	Os04g0613600 protein OS=Oryza sativa subsp. japonica OX=39947 GN=OJ1773_H01.103 PE=4 SV=1
63	145265	P17093|RS11_SOYBN	67.82	6	6	6.97E2	1	1	1		17833	40S ribosomal protein S11 OS=Glycine max OX=3847 GN=RPS11 PE=2 SV=2
63	114751	tr|D7LS24|D7LS24_ARALL	67.82	6	6	6.97E2	1	1	1		17930	EMB1080 OS=Arabidopsis lyrata subsp. lyrata OX=81972 GN=ARALYDRAFT_906148 PE=3 SV=1
83	97757	tr|A0A178UZY3|A0A178UZY3_ARATH	53.06	3	3	6.46E2	1	1	1		58526	Phospholipase D OS=Arabidopsis thaliana OX=3702 GN=AXX17_At4g00320 PE=4 SV=1
83	85187	tr|A0A1P8B8N7|A0A1P8B8N7_ARATH	53.06	2	2	6.46E2	1	1	1		87247	Phospholipase D OS=Arabidopsis thaliana OX=3702 GN=PLDBETA2 PE=1 SV=1
83	85188	tr|A0A7G2EUZ5|A0A7G2EUZ5_ARATH	53.06	2	2	6.46E2	1	1	1		100178	Phospholipase D OS=Arabidopsis thaliana OX=3702 GN=AT9943_LOCUS14429 PE=3 SV=1
83	85189	tr|A0A1P8B8P2|A0A1P8B8P2_ARATH	53.06	2	2	6.46E2	1	1	1		100338	Phospholipase D OS=Arabidopsis thaliana OX=3702 GN=PLDBETA2 PE=1 SV=1
83	85190	tr|A0A654FKS6|A0A654FKS6_ARATH	53.06	2	2	6.46E2	1	1	1		104137	Phospholipase D OS=Arabidopsis thaliana OX=3702 GN=AN1_LOCUS16785 PE=3 SV=1
83	85191	tr|A0A178UY22|A0A178UY22_ARATH	53.06	2	2	6.46E2	1	1	1		104312	Phospholipase D OS=Arabidopsis thaliana OX=3702 GN=AXX17_At4g00320 PE=3 SV=1
83	85192	tr|A0A5S9XNT0|A0A5S9XNT0_ARATH	53.06	2	2	6.46E2	1	1	1		104120	Phospholipase D OS=Arabidopsis thaliana OX=3702 GN=C24_LOCUS16658 PE=3 SV=1
83	85193	O23078|PLDB2_ARATH	53.06	2	2	6.46E2	1	1	1		104155	Phospholipase D beta 2 OS=Arabidopsis thaliana OX=3702 GN=PLDBETA2 PE=1 SV=3
83	75407	tr|D7M5R2|D7M5R2_ARALL	53.06	2	2	6.46E2	1	1	1		110198	Phospholipase D OS=Arabidopsis lyrata subsp. lyrata OX=81972 GN=ARALYDRAFT_490542 PE=3 SV=1
83	66174	tr|E4MXY1|E4MXY1_EUTHA	53.06	1	1	6.46E2	1	1	1		117521	Phospholipase D OS=Eutrema halophilum OX=98038 PE=2 SV=1
83	71840	tr|A0A5S9X690|A0A5S9X690_ARATH	53.06	1	1	6.46E2	1	1	1		121085	Phospholipase D OS=Arabidopsis thaliana OX=3702 GN=C24_LOCUS10545 PE=3 SV=1
83	71838	tr|A0A178VSC5|A0A178VSC5_ARATH	53.06	1	1	6.46E2	1	1	1		121144	Phospholipase D OS=Arabidopsis thaliana OX=3702 GN=AXX17_At2g39330 PE=3 SV=1
83	71839	P93733|PLDB1_ARATH	53.06	1	1	6.46E2	1	1	1		121100	Phospholipase D beta 1 OS=Arabidopsis thaliana OX=3702 GN=PLDBETA1 PE=1 SV=4
83	72743	tr|D7LI11|D7LI11_ARALL	53.06	1	1	6.46E2	1	1	1		121536	Phospholipase D OS=Arabidopsis lyrata subsp. lyrata OX=81972 GN=ARALYDRAFT_903548 PE=3 SV=1
83	71841	tr|A0A1P8B0W4|A0A1P8B0W4_ARATH	53.06	1	1	6.46E2	1	1	1		124070	Phospholipase D OS=Arabidopsis thaliana OX=3702 GN=PLDBETA1 PE=1 SV=1
83	71842	tr|A0A7G2EG97|A0A7G2EG97_ARATH	53.06	1	1	6.46E2	1	1	1		164744	Phospholipase D OS=Arabidopsis thaliana OX=3702 GN=AT9943_LOCUS9193 PE=3 SV=1
76	31694	tr|Q9LMF8|Q9LMF8_ARATH	52.29	4	4	5.83E2	1	1	1		50171	F16A14.22 OS=Arabidopsis thaliana OX=3702 PE=3 SV=1
76	31690	tr|A0A178W4T8|A0A178W4T8_ARATH	52.29	4	4	5.83E2	1	1	1		49335	(thale cress) hypothetical protein OS=Arabidopsis thaliana OX=3702 GN=AXX17_At1g14520 PE=3 SV=1
76	31691	tr|Q8S9J9|Q8S9J9_ARATH	52.29	4	4	5.83E2	1	1	1		49363	At1g14000/F7A19_9 OS=Arabidopsis thaliana OX=3702 PE=2 SV=1
76	31692	tr|D7KBF8|D7KBF8_ARALL	52.29	4	4	5.83E2	1	1	1		49349	Kinase family protein OS=Arabidopsis lyrata subsp. lyrata OX=81972 GN=ARALYDRAFT_471561 PE=3 SV=1
76	31693	tr|Q9XI87|Q9XI87_ARATH	52.29	4	4	5.83E2	1	1	1		49335	At1g14000 OS=Arabidopsis thaliana OX=3702 GN=VH1-interacting kinase PE=1 SV=1
26	163885	tr|O81070|O81070_ARATH	66.45	1	1	5.76E3	1	1	4		80518	Putative receptor-like protein kinase OS=Arabidopsis thaliana OX=3702 GN=At2g29000 PE=4 SV=1
26	163886	tr|F4IJP7|F4IJP7_ARATH	66.45	1	1	5.76E3	1	1	4		98085	Leucine-rich repeat protein kinase family protein OS=Arabidopsis thaliana OX=3702 GN=At2g29000 PE=4 SV=1
72	72441	tr|D7MEJ3|D7MEJ3_ARALL	63.84	2	2	5.2E2	1	1	1		53837	Thioredoxin domain-containing protein OS=Arabidopsis lyrata subsp. lyrata OX=81972 GN=ARALYDRAFT_492089 PE=4 SV=1
72	72442	tr|A0A654FT89|A0A654FT89_ARATH	63.84	2	2	5.2E2	1	1	1		53907	Thioredoxin domain-containing protein OS=Arabidopsis thaliana OX=3702 GN=AN1_LOCUS19478 PE=4 SV=1
72	72439	tr|A0A5S9XW99|A0A5S9XW99_ARATH	63.84	2	2	5.2E2	1	1	1		53893	Thioredoxin domain-containing protein OS=Arabidopsis thaliana OX=3702 GN=C24_LOCUS19372 PE=4 SV=1
72	72440	Q9T042|PDI54_ARATH	63.84	2	2	5.2E2	1	1	1		53893	Protein disulfide-isomerase 5-4 OS=Arabidopsis thaliana OX=3702 GN=PDIL5-4 PE=2 SV=1
72	72443	Q9LJU2|PDI53_ARATH	63.84	2	2	5.2E2	1	1	1		53996	Protein disulfide-isomerase 5-3 OS=Arabidopsis thaliana OX=3702 GN=PDIL5-3 PE=2 SV=1
72	72444	tr|D7LB21|D7LB21_ARALL	63.84	2	2	5.2E2	1	1	1		53951	Thioredoxin domain-containing protein OS=Arabidopsis lyrata subsp. lyrata OX=81972 GN=ARALYDRAFT_479582 PE=4 SV=1
72	72445	tr|A0A654FAC2|A0A654FAC2_ARATH	63.84	2	2	5.2E2	1	1	1		53996	Thioredoxin domain-containing protein OS=Arabidopsis thaliana OX=3702 GN=AN1_LOCUS13485 PE=4 SV=1
72	72446	tr|A0A178VJQ3|A0A178VJQ3_ARATH	63.84	2	2	5.2E2	1	1	1		54010	PDIL5-3 OS=Arabidopsis thaliana OX=3702 GN=AXX17_At3g21930 PE=4 SV=1
72	73900	tr|F4JIR2|F4JIR2_ARATH	63.84	2	2	5.2E2	1	1	1		59639	PDI-like 5-4 OS=Arabidopsis thaliana OX=3702 GN=PDIL5-4 PE=1 SV=1
75	31276	tr|A2SXR4|A2SXR4_TOBAC	99.85	5	5	5.29E2	1	1	1		34729	Uricase OS=Nicotiana tabacum OX=4097 GN=LOC107813779 PE=2 SV=1
69	32639	tr|F9FS43|F9FS43_FUSOF	68.01	2	2	5.13E2	1	1	1		65549	Glutamine amidotransferase type-2 domain-containing protein OS=Fusarium oxysporum (strain Fo5176) OX=660025 GN=FOXB_09224 PE=4 SV=1
69	32640	tr|A0A8H6LFB4|A0A8H6LFB4_FUSOX	68.01	2	2	5.13E2	1	1	1		65549	Uncharacterized protein OS=Fusarium oxysporum f. sp. conglutinans OX=100902 GN=HZS61_004063 PE=4 SV=1
68	163700	tr|A0A7G2ENT9|A0A7G2ENT9_ARATH	58.70	2	2	4.7E2	1	1	1		69989	Dolichol kinase OS=Arabidopsis thaliana OX=3702 GN=AT9943_LOCUS12770 PE=3 SV=1
68	163949	tr|Q7X927|Q7X927_ARATH	58.70	22	22	4.7E2	1	1	1		6641	40S RIBOSOMAL PROTEIN S22 (Fragment) OS=Arabidopsis thaliana OX=3702 PE=2 SV=1
68	163950	tr|Q7X928|Q7X928_ARATH	58.70	20	20	4.7E2	1	1	1		7232	40S RIBOSOMAL PROTEIN S22 (Fragment) OS=Arabidopsis thaliana OX=3702 PE=2 SV=1
68	164461	tr|Q8H189|Q8H189_ARATH	58.70	11	11	4.7E2	1	1	1		13115	40S ribosomal protein S20 OS=Arabidopsis thaliana OX=3702 GN=At5g62300 PE=2 SV=1
68	164462	tr|A0A178VBU3|A0A178VBU3_ARATH	58.70	11	11	4.7E2	1	1	1		13693	(thale cress) hypothetical protein OS=Arabidopsis thaliana OX=3702 GN=AXX17_At3g41340 PE=3 SV=1
68	164463	tr|D7LNC4|D7LNC4_ARALL	58.70	11	11	4.7E2	1	1	1		13751	40S ribosomal protein S20 OS=Arabidopsis lyrata subsp. lyrata OX=81972 GN=ARALYDRAFT_905958 PE=3 SV=1
68	164464	Q9STY6|RS202_ARATH	58.70	11	11	4.7E2	1	1	1		13693	40S ribosomal protein S20-2 OS=Arabidopsis thaliana OX=3702 GN=RPS20B PE=2 SV=1
68	164465	tr|D7MLC5|D7MLC5_ARALL	58.70	11	11	4.7E2	1	1	1		13823	40S ribosomal protein S20 OS=Arabidopsis lyrata subsp. lyrata OX=81972 GN=ARALYDRAFT_496408 PE=3 SV=1
68	164466	P49200|RS201_ARATH	58.70	10	10	4.7E2	1	1	1		13878	40S ribosomal protein S20-1 OS=Arabidopsis thaliana OX=3702 GN=RPS20A PE=2 SV=2
68	164467	tr|D7MLC6|D7MLC6_ARALL	58.70	10	10	4.7E2	1	1	1		13965	40S ribosomal protein S20 OS=Arabidopsis lyrata subsp. lyrata OX=81972 GN=ARALYDRAFT_919485 PE=3 SV=1
68	164468	tr|A0A178V9U8|A0A178V9U8_ARATH	58.70	10	10	4.7E2	1	1	1		13878	Ribosomal_S10 domain-containing protein OS=Arabidopsis thaliana OX=3702 GN=AXX17_At3g38850 PE=3 SV=1
68	164469	tr|A3C2X0|A3C2X0_ORYSJ	58.70	10	10	4.7E2	1	1	1		14209	Os10g0170200 protein OS=Oryza sativa subsp. japonica OX=39947 GN=OSJNBa0071I20.6 PE=3 SV=1
61	146688	tr|A0A0Q6VFC5|A0A0Q6VFC5_9ACTN	65.33	5	5	4.46E3	1	1	1		46989	Cyclopropane-fatty-acyl-phospholipid synthase OS=Nocardioides sp. Root122 OX=1736431 GN=ASC64_00880 PE=3 SV=1
47	52342	tr|F4JP94|F4JP94_ARATH	91.54	11	11	4.3E3	1	1	2		31412	Casein kinase II subunit beta OS=Arabidopsis thaliana OX=3702 GN=CKB2 PE=1 SV=1
47	52343	P40229|CSK2C_ARATH	91.54	11	11	4.3E3	1	1	2		31978	Casein kinase II subunit beta-2 OS=Arabidopsis thaliana OX=3702 GN=CKB2 PE=1 SV=1
47	52344	tr|A0A178UV49|A0A178UV49_ARATH	91.54	11	11	4.3E3	1	1	2		31978	Casein kinase II subunit beta OS=Arabidopsis thaliana OX=3702 GN=AXX17_At4g20730 PE=3 SV=1
59	72822	tr|Q0DHK6|Q0DHK6_ORYSJ	69.51	11	11	4.33E2	1	1	1		12735	Os05g0459900 protein OS=Oryza sativa subsp. japonica OX=39947 GN=Os05g0459900 PE=4 SV=1
59	98578	Q9M352|RL362_ARATH	69.51	11	11	4.33E2	1	1	1		12676	60S ribosomal protein L36-2 OS=Arabidopsis thaliana OX=3702 GN=RPL36B PE=3 SV=1
59	98579	tr|A0A178VA59|A0A178VA59_ARATH	69.51	11	11	4.33E2	1	1	1		12676	60S ribosomal protein L36 OS=Arabidopsis thaliana OX=3702 GN=AXX17_At3g48110 PE=3 SV=1
59	98572	tr|A0A5S9Y2X6|A0A5S9Y2X6_ARATH	69.51	11	11	4.33E2	1	1	1		12190	60S ribosomal protein L36 OS=Arabidopsis thaliana OX=3702 GN=AN1_LOCUS21035 PE=3 SV=1
59	98573	Q9LZ57|RL363_ARATH	69.51	11	11	4.33E2	1	1	1		12190	60S ribosomal protein L36-3 OS=Arabidopsis thaliana OX=3702 GN=RPL36C PE=3 SV=1
59	98575	tr|A0A178UKY0|A0A178UKY0_ARATH	69.51	11	11	4.33E2	1	1	1		12190	60S ribosomal protein L36 OS=Arabidopsis thaliana OX=3702 GN=AXX17_At5g01580 PE=3 SV=1
59	98580	tr|D7LJV2|D7LJV2_ARALL	69.51	11	11	4.33E2	1	1	1		12470	60S ribosomal protein L36 OS=Arabidopsis lyrata subsp. lyrata OX=81972 GN=ARALYDRAFT_321464 PE=3 SV=1
59	98581	tr|A0A654EZS7|A0A654EZS7_ARATH	69.51	11	11	4.33E2	1	1	1		12605	60S ribosomal protein L36 OS=Arabidopsis thaliana OX=3702 GN=AN1_LOCUS10219 PE=3 SV=1
59	98582	O80929|RL361_ARATH	69.51	11	11	4.33E2	1	1	1		12736	60S ribosomal protein L36-1 OS=Arabidopsis thaliana OX=3702 GN=RPL36A PE=3 SV=1
59	98583	tr|A0A178VW97|A0A178VW97_ARATH	69.51	11	11	4.33E2	1	1	1		12678	60S ribosomal protein L36 OS=Arabidopsis thaliana OX=3702 GN=AXX17_At2g34410 PE=3 SV=1
59	98584	tr|A0A7G2EIC5|A0A7G2EIC5_ARATH	69.51	11	11	4.33E2	1	1	1		12736	60S ribosomal protein L36 OS=Arabidopsis thaliana OX=3702 GN=AT9943_LOCUS8767 PE=3 SV=1
59	98585	tr|A0A5S9X4U2|A0A5S9X4U2_ARATH	69.51	11	11	4.33E2	1	1	1		12713	60S ribosomal protein L36 OS=Arabidopsis thaliana OX=3702 GN=C24_LOCUS10065 PE=3 SV=1
59	98576	tr|D7LUL9|D7LUL9_ARALL	69.51	11	11	4.33E2	1	1	1		12441	60S ribosomal protein L36 (Fragment) OS=Arabidopsis lyrata subsp. lyrata OX=81972 GN=ARALYDRAFT_485766 PE=3 SV=1
59	98574	tr|D7M7T2|D7M7T2_ARALL	69.51	11	11	4.33E2	1	1	1		12148	60S ribosomal protein L36 OS=Arabidopsis lyrata subsp. lyrata OX=81972 GN=ARALYDRAFT_349542 PE=3 SV=1
59	98577	tr|B9EUC5|B9EUC5_ORYSJ	69.51	11	11	4.33E2	1	1	1		12428	Os01g0840700 protein OS=Oryza sativa subsp. japonica OX=39947 GN=Os01g0840700 PE=4 SV=1
71	52138	tr|D7M056|D7M056_ARALL	55.14	6	6	3.86E2	1	1	1		57328	CCT-beta OS=Arabidopsis lyrata subsp. lyrata OX=81972 GN=ARALYDRAFT_910130 PE=3 SV=1
71	34886	tr|A0A178UL10|A0A178UL10_ARATH	55.14	6	6	3.86E2	1	1	1		57286	CCT-beta OS=Arabidopsis thaliana OX=3702 GN=AXX17_At5g20840 PE=3 SV=1
71	34885	Q940P8|TCPB_ARATH	55.14	6	6	3.86E2	1	1	1		57286	T-complex protein 1 subunit beta OS=Arabidopsis thaliana OX=3702 GN=CCT2 PE=1 SV=1
56	145297	tr|A0A6J0KUC6|A0A6J0KUC6_RAPSA	61.06	5	5	3.78E2	1	1	1	Carbamidomethylation	39218	2-oxoisovalerate dehydrogenase subunit beta 1 mitochondrial OS=Raphanus sativus OX=3726 GN=LOC108822837 PE=4 SV=1
56	145268	tr|A0A5S9WMK4|A0A5S9WMK4_ARATH	61.06	2	2	3.78E2	1	1	1	Carbamidomethylation	107665	YTH domain-containing protein OS=Arabidopsis thaliana OX=3702 GN=C24_LOCUS4564 PE=4 SV=1
56	145266	tr|A0A7G2DY32|A0A7G2DY32_ARATH	61.06	2	2	3.78E2	1	1	1	Carbamidomethylation	105065	(thale cress) hypothetical protein OS=Arabidopsis thaliana OX=3702 GN=AT9943_LOCUS3990 PE=4 SV=1
56	145267	tr|A0A7G2DY78|A0A7G2DY78_ARATH	61.06	2	2	3.78E2	1	1	1	Carbamidomethylation	106415	(thale cress) hypothetical protein OS=Arabidopsis thaliana OX=3702 GN=AT9943_LOCUS3990 PE=4 SV=1
56	145269	tr|D7KMA1|D7KMA1_ARALL	61.06	5	5	3.78E2	1	1	1	Carbamidomethylation	38797	BCDH BETA1 OS=Arabidopsis lyrata subsp. lyrata OX=81972 GN=ARALYDRAFT_892547 PE=4 SV=1
56	145276	tr|A0A654EIN6|A0A654EIN6_ARATH	61.06	5	5	3.78E2	1	1	1	Carbamidomethylation	42981	Transket_pyr domain-containing protein OS=Arabidopsis thaliana OX=3702 GN=AN1_LOCUS4678 PE=4 SV=1
56	145275	tr|A0A178W102|A0A178W102_ARATH	61.06	5	5	3.78E2	1	1	1	Carbamidomethylation	38749	BCDH BETA1 OS=Arabidopsis thaliana OX=3702 GN=AXX17_At1g50120 PE=4 SV=1
56	145361	Q9SAV3|ODBB1_ARATH	61.06	5	5	3.78E2	1	1	1	Carbamidomethylation	38735	2-oxoisovalerate dehydrogenase subunit beta 1 mitochondrial OS=Arabidopsis thaliana OX=3702 GN=BCDH BETA1 PE=2 SV=1
79	15300	tr|F0WSV1|F0WSV1_9STRA	80.85	1	1	3.77E2	1	1	1		182023	Splicing factor putative OS=Albugo laibachii Nc14 OX=890382 GN=AlNc14C239G9446 PE=3 SV=1
79	32604	tr|F0WG12|F0WG12_9STRA	80.85	3	3	3.77E2	1	1	1		49612	Tubulin alpha chain OS=Albugo laibachii Nc14 OX=890382 GN=AlNc14C87G5544 PE=3 SV=1
79	579	tr|A3CA68|A3CA68_ORYSJ	80.85	3	3	3.77E2	1	1	1		49737	Tubulin alpha chain OS=Oryza sativa subsp. japonica OX=39947 GN=Os11g0247300 PE=3 SV=1
79	580	tr|Q6AU01|Q6AU01_ORYSJ	80.85	3	3	3.77E2	1	1	1		49819	Alpha tubulin OS=Oryza sativa subsp. japonica OX=39947 GN=OSJNBb0122C16.10 PE=4 SV=1
70	30149	tr|D7LWN0|D7LWN0_ARALL	61.25	2	2	3.38E2	1	1	1		89962	Uncharacterized protein OS=Arabidopsis lyrata subsp. lyrata OX=81972 GN=ARALYDRAFT_908201 PE=4 SV=1
70	30116	tr|A0A7G2EJB3|A0A7G2EJB3_ARATH	61.25	1	1	3.38E2	1	1	1		133602	(thale cress) hypothetical protein OS=Arabidopsis thaliana OX=3702 GN=AT9943_LOCUS10559 PE=4 SV=1
70	30145	tr|D7L8D2|D7L8D2_ARALL	61.25	2	2	3.38E2	1	1	1		89450	Uncharacterized protein OS=Arabidopsis lyrata subsp. lyrata OX=81972 GN=ARALYDRAFT_478309 PE=4 SV=1
70	30143	tr|A0A7G2FC17|A0A7G2FC17_ARATH	61.25	2	2	3.38E2	1	1	1		84544	(thale cress) hypothetical protein OS=Arabidopsis thaliana OX=3702 GN=AT9943_LOCUS18206 PE=4 SV=1
70	30144	tr|B9DI55|B9DI55_ARATH	61.25	2	2	3.38E2	1	1	1		89393	AT3G09840 protein OS=Arabidopsis thaliana OX=3702 GN=At3g09840 PE=2 SV=1
70	30147	P54609|CD48A_ARATH	61.25	2	2	3.38E2	1	1	1		89393	Cell division control protein 48 homolog A OS=Arabidopsis thaliana OX=3702 GN=CDC48A PE=1 SV=1
70	30146	tr|A0A384KA82|A0A384KA82_ARATH	61.25	2	2	3.38E2	1	1	1		89393	CDC48A OS=Arabidopsis thaliana OX=3702 GN=AXX17_At3g09510 PE=4 SV=1
70	30124	tr|A0A178URT8|A0A178URT8_ARATH	61.25	2	2	3.38E2	1	1	1		89944	AtCDC48C OS=Arabidopsis thaliana OX=3702 GN=AXX17_At5g02560 PE=4 SV=1
70	30079	tr|D7LUF9|D7LUF9_ARALL	61.25	2	2	3.38E2	1	1	1		89937	Uncharacterized protein OS=Arabidopsis lyrata subsp. lyrata OX=81972 GN=ARALYDRAFT_485698 PE=4 SV=1
70	30125	tr|A0A654FXU5|A0A654FXU5_ARATH	61.25	2	2	3.38E2	1	1	1		89958	Uncharacterized protein OS=Arabidopsis thaliana OX=3702 GN=AN1_LOCUS21127 PE=4 SV=1
70	30148	Q9LZF6|CD48E_ARATH	61.25	2	2	3.38E2	1	1	1		89958	Cell division control protein 48 homolog E OS=Arabidopsis thaliana OX=3702 GN=CDC48E PE=2 SV=2
70	30151	tr|A0A5S9XL49|A0A5S9XL49_ARATH	61.25	2	2	3.38E2	1	1	1		90341	(thale cress) hypothetical protein OS=Arabidopsis thaliana OX=3702 GN=AN1_LOCUS15690 PE=4 SV=1
70	30150	tr|A0A178VB32|A0A178VB32_ARATH	61.25	2	2	3.38E2	1	1	1		90359	AtCDC48B OS=Arabidopsis thaliana OX=3702 GN=AXX17_At3g47620 PE=4 SV=1
70	30152	Q9SCN8|CD48D_ARATH	61.25	2	2	3.38E2	1	1	1		90341	Cell division control protein 48 homolog D OS=Arabidopsis thaliana OX=3702 GN=CDC48D PE=1 SV=1
80	164439	tr|E4MWJ0|E4MWJ0_EUTHA	73.23	9	9	3.36E2	1	1	1		20363	mRNA clone: RTFL01-11-N19 OS=Eutrema halophilum OX=98038 PE=2 SV=1
55	30017	Q9ASR1|EF2_ARATH	67.52	1	1	3.18E2	1	1	1		93891	Elongation factor 2 OS=Arabidopsis thaliana OX=3702 GN=LOS1 PE=1 SV=1
55	30019	tr|A0A178WBS0|A0A178WBS0_ARATH	67.52	1	1	3.18E2	1	1	1		93891	(thale cress) hypothetical protein OS=Arabidopsis thaliana OX=3702 GN=AXX17_At1g50740 PE=3 SV=1
55	30018	tr|E4MVY3|E4MVY3_EUTHA	67.52	1	1	3.18E2	1	1	1		93939	mRNA clone: RTFL01-01-M18 OS=Eutrema halophilum OX=98038 PE=2 SV=1
55	30077	tr|Q0JFB6|Q0JFB6_ORYSJ	67.52	1	1	3.18E2	1	1	1		93973	OSJNBa0020P07.3 protein OS=Oryza sativa subsp. japonica OX=39947 GN=Os04g0118400 PE=4 SV=1
55	30088	tr|D7KNV2|D7KNV2_ARALL	67.52	1	1	3.18E2	1	1	1		94049	Tr-type G domain-containing protein OS=Arabidopsis lyrata subsp. lyrata OX=81972 GN=ARALYDRAFT_892631 PE=3 SV=1
55	30082	tr|A3A7F2|A3A7F2_ORYSJ	67.52	1	1	3.18E2	1	1	1		94022	Os02g0519900 protein OS=Oryza sativa subsp. japonica OX=39947 GN=Os02g0519900 PE=3 SV=1
73	30101	tr|A0A0Q4MCP4|A0A0Q4MCP4_9GAMM	61.65	5	5	3.13E2	1	1	1		44362	Maltodextrin-binding protein OS=Serratia sp. Leaf51 OX=1736224 GN=malE PE=3 SV=1
53	30537	tr|D7M1C5|D7M1C5_ARALL	66.37	1	1	3.07E2	1	1	1	Carbamidomethylation	104120	Uncharacterized protein OS=Arabidopsis lyrata subsp. lyrata OX=81972 GN=ARALYDRAFT_487684 PE=4 SV=1
53	30337	tr|D7M1D8|D7M1D8_ARALL	66.37	1	1	3.07E2	1	1	1	Carbamidomethylation	123193	Uncharacterized protein OS=Arabidopsis lyrata subsp. lyrata OX=81972 GN=ARALYDRAFT_350108 PE=4 SV=1
53	30333	tr|Q8RWV9|Q8RWV9_ARATH	66.37	1	1	3.07E2	1	1	1	Carbamidomethylation	104152	Uncharacterized protein At5g08450 OS=Arabidopsis thaliana OX=3702 GN=HDC1 PE=1 SV=1
53	30334	tr|A0A5S9Y2W4|A0A5S9Y2W4_ARATH	66.37	1	1	3.07E2	1	1	1	Carbamidomethylation	104152	Uncharacterized protein OS=Arabidopsis thaliana OX=3702 GN=C24_LOCUS21566 PE=4 SV=1
53	30335	tr|A0A654FZG0|A0A654FZG0_ARATH	66.37	1	1	3.07E2	1	1	1	Carbamidomethylation	104179	Uncharacterized protein OS=Arabidopsis thaliana OX=3702 GN=AN1_LOCUS21673 PE=4 SV=1
53	30336	tr|A0A7G2F6T4|A0A7G2F6T4_ARATH	66.37	1	1	3.07E2	1	1	1	Carbamidomethylation	109351	(thale cress) hypothetical protein OS=Arabidopsis thaliana OX=3702 GN=AT9943_LOCUS18664 PE=4 SV=1
53	30332	tr|Q9FT90|Q9FT90_ARATH	66.37	1	1	3.07E2	1	1	1	Carbamidomethylation	104002	Uncharacterized protein F8L15_180 OS=Arabidopsis thaliana OX=3702 GN=F8L15_180 PE=4 SV=1
64	30138	tr|B9F6J9|B9F6J9_ORYSJ	76.67	3	3	2.92E2	1	1	1		58784	Os03g0804800 protein OS=Oryza sativa subsp. japonica OX=39947 GN=Os03g0804800 PE=4 SV=1
27	32567	tr|D7L2G0|D7L2G0_ARALL	84.86	6	6	2.81E3	1	1	4		24276	GOLD domain-containing protein OS=Arabidopsis lyrata subsp. lyrata OX=81972 GN=ARALYDRAFT_479795 PE=3 SV=1
78	30562	Q9SZX3|ASSY_ARATH	70.04	3	3	2.46E2	1	1	1		53846	Argininosuccinate synthase chloroplastic OS=Arabidopsis thaliana OX=3702 GN=At4g24830 PE=1 SV=3
44	30459	tr|B9FZL0|B9FZL0_ORYSJ	91.40	2	2	2.19E3	1	1	2		64651	Os08g0206600 protein OS=Oryza sativa subsp. japonica OX=39947 GN=OJ1119_C05.21-2 PE=3 SV=1
82	30641	tr|Q0DNN4|Q0DNN4_ORYSJ	70.86	5	5	2.18E2	1	1	1		23652	Os03g0744800 protein OS=Oryza sativa subsp. japonica OX=39947 GN=OSJNBb0036F07.15 PE=3 SV=1
62	163702	tr|A0A0Q6GEY9|A0A0Q6GEY9_9MICO	60.38	3	3	2.13E3	1	1	1		34859	tRNA dimethylallyltransferase OS=Sanguibacter sp. Leaf3 OX=1736209 GN=miaA PE=3 SV=1
57	52346	tr|D7LLP6|D7LLP6_ARALL	69.73	4	4	2.11E3	1	1	1	Carbamidomethylation	31698	Casein kinase II subunit beta OS=Arabidopsis lyrata subsp. lyrata OX=81972 GN=ARALYDRAFT_483599 PE=3 SV=1
57	52076	tr|A0A1P8AXL7|A0A1P8AXL7_ARATH	69.73	4	4	2.11E3	1	1	1	Carbamidomethylation	28083	Casein kinase II subunit beta OS=Arabidopsis thaliana OX=3702 GN=CKB4 PE=1 SV=1
57	52077	tr|A0A7G2EKF0|A0A7G2EKF0_ARATH	69.73	4	4	2.11E3	1	1	1	Carbamidomethylation	31575	Casein kinase II subunit beta OS=Arabidopsis thaliana OX=3702 GN=AT9943_LOCUS9445 PE=3 SV=1
57	52345	tr|A0A178VQG5|A0A178VQG5_ARATH	69.73	4	4	2.11E3	1	1	1	Carbamidomethylation	31623	Casein kinase II subunit beta OS=Arabidopsis thaliana OX=3702 GN=AXX17_At2g42250 PE=3 SV=1
57	52079	O80507|CSK2E_ARATH	69.73	4	4	2.11E3	1	1	1	Carbamidomethylation	31631	Putative casein kinase II subunit beta-4 OS=Arabidopsis thaliana OX=3702 GN=CKB4 PE=1 SV=1
57	52348	tr|A0A178VNS3|A0A178VNS3_ARATH	69.73	4	4	2.11E3	1	1	1	Carbamidomethylation	31679	Casein kinase II subunit beta OS=Arabidopsis thaliana OX=3702 GN=AXX17_At2g42250 PE=3 SV=1
57	52078	tr|A0A5S9X707|A0A5S9X707_ARATH	69.73	4	4	2.11E3	1	1	1	Carbamidomethylation	31631	Casein kinase II subunit beta OS=Arabidopsis thaliana OX=3702 GN=AN1_LOCUS10989 PE=3 SV=1
57	52067	tr|F4KIZ2|F4KIZ2_ARATH	69.73	4	4	2.11E3	1	1	1	Carbamidomethylation	28374	Casein kinase II subunit beta OS=Arabidopsis thaliana OX=3702 GN=CKB1 PE=1 SV=1
57	52068	tr|F4KIZ3|F4KIZ3_ARATH	69.73	4	4	2.11E3	1	1	1	Carbamidomethylation	28705	Casein kinase II subunit beta OS=Arabidopsis thaliana OX=3702 GN=CKB1 PE=1 SV=1
57	52069	tr|F4KIZ0|F4KIZ0_ARATH	69.73	4	4	2.11E3	1	1	1	Carbamidomethylation	31789	Casein kinase II subunit beta OS=Arabidopsis thaliana OX=3702 GN=CKB1 PE=1 SV=1
57	52070	tr|A0A7G2FI56|A0A7G2FI56_ARATH	69.73	4	4	2.11E3	1	1	1	Carbamidomethylation	32024	Casein kinase II subunit beta OS=Arabidopsis thaliana OX=3702 GN=AT9943_LOCUS21507 PE=3 SV=1
57	52072	tr|A0A5S9YCV4|A0A5S9YCV4_ARATH	69.73	3	3	2.11E3	1	1	1	Carbamidomethylation	32355	Casein kinase II subunit beta OS=Arabidopsis thaliana OX=3702 GN=AT9943_LOCUS21507 PE=3 SV=1
57	52071	P40228|CSK2B_ARATH	69.73	3	3	2.11E3	1	1	1	Carbamidomethylation	32355	Casein kinase II subunit beta-1 OS=Arabidopsis thaliana OX=3702 GN=CKB1 PE=1 SV=1
57	52350	tr|Q0D6B6|Q0D6B6_ORYSJ	69.73	3	3	2.11E3	1	1	1	Carbamidomethylation	31391	Casein kinase II subunit beta OS=Oryza sativa subsp. japonica OX=39947 GN=OJ1058_B11.121 PE=3 SV=1
57	14624	tr|A0A1I9LLK5|A0A1I9LLK5_ARATH	69.73	4	4	2.11E3	1	1	1	Carbamidomethylation	26651	Casein kinase II subunit beta OS=Arabidopsis thaliana OX=3702 GN=CKB3 PE=1 SV=1
57	14176	tr|A0A7G2EVI7|A0A7G2EVI7_ARATH	69.73	4	4	2.11E3	1	1	1	Carbamidomethylation	28486	Casein kinase II subunit beta OS=Arabidopsis thaliana OX=3702 GN=AT9943_LOCUS14111 PE=3 SV=1
57	14625	tr|A0A7G2EU62|A0A7G2EU62_ARATH	69.73	4	4	2.11E3	1	1	1	Carbamidomethylation	28542	Casein kinase II subunit beta OS=Arabidopsis thaliana OX=3702 GN=AT9943_LOCUS14111 PE=3 SV=1
57	14177	tr|B3H4P8|B3H4P8_ARATH	69.73	4	4	2.11E3	1	1	1	Carbamidomethylation	30742	Casein kinase II subunit beta OS=Arabidopsis thaliana OX=3702 GN=CKB3 PE=1 SV=1
57	14178	tr|A0A384KW71|A0A384KW71_ARATH	69.73	4	4	2.11E3	1	1	1	Carbamidomethylation	30742	Casein kinase II subunit beta OS=Arabidopsis thaliana OX=3702 GN=At3g60250 PE=3 SV=1
57	14626	O81275|CSK2D_ARATH	69.73	4	4	2.11E3	1	1	1	Carbamidomethylation	30798	Casein kinase II subunit beta-3 OS=Arabidopsis thaliana OX=3702 GN=CKB3 PE=1 SV=1
57	14627	tr|A0A5S9XN65|A0A5S9XN65_ARATH	69.73	4	4	2.11E3	1	1	1	Carbamidomethylation	30798	Casein kinase II subunit beta OS=Arabidopsis thaliana OX=3702 GN=AN1_LOCUS16405 PE=3 SV=1
57	53831	tr|D7LRN2|D7LRN2_ARALL	69.73	4	4	2.11E3	1	1	1	Carbamidomethylation	31059	Casein kinase II subunit beta OS=Arabidopsis lyrata subsp. lyrata OX=81972 GN=ARALYDRAFT_486495 PE=3 SV=1
57	52121	tr|Q2A9K6|Q2A9K6_BRAOL	69.73	4	4	2.11E3	1	1	1	Carbamidomethylation	31223	Casein kinase II subunit beta OS=Brassica oleracea OX=3712 GN=26.t00110 PE=3 SV=1
57	52347	tr|D7MPZ0|D7MPZ0_ARALL	69.73	4	4	2.11E3	1	1	1	Carbamidomethylation	31974	Casein kinase II subunit beta OS=Arabidopsis lyrata subsp. lyrata OX=81972 GN=ARALYDRAFT_494272 PE=3 SV=1
57	52349	tr|A0A654G910|A0A654G910_ARATH	69.73	3	3	2.11E3	1	1	1	Carbamidomethylation	32325	Casein kinase II subunit beta OS=Arabidopsis thaliana OX=3702 GN=AN1_LOCUS24943 PE=3 SV=1
42	30693	tr|A0A7G2EB68|A0A7G2EB68_ARATH	75.21	2	2	2.05E3	1	1	2		74671	(thale cress) hypothetical protein OS=Arabidopsis thaliana OX=3702 GN=AT9943_LOCUS7709 PE=4 SV=1
42	30692	tr|A0A178VUZ4|A0A178VUZ4_ARATH	75.21	4	4	2.05E3	1	1	2		33448	Uncharacterized protein OS=Arabidopsis thaliana OX=3702 GN=At2g25970 PE=4 SV=1
42	30505	tr|O82762|O82762_ARATH	75.21	2	2	2.05E3	1	1	2		64607	F17H15.1/F17H15.1 OS=Arabidopsis thaliana OX=3702 GN=At2g25970 PE=1 SV=1
42	30504	tr|A0A654F6X2|A0A654F6X2_ARATH	75.21	2	2	2.05E3	1	1	2		64607	Uncharacterized protein OS=Arabidopsis thaliana OX=3702 GN=AN1_LOCUS8989 PE=4 SV=1
42	30506	tr|D7LC28|D7LC28_ARALL	75.21	2	2	2.05E3	1	1	2		64931	Uncharacterized protein OS=Arabidopsis lyrata subsp. lyrata OX=81972 GN=ARALYDRAFT_481452 PE=4 SV=1
42	30507	tr|A0A5S9X187|A0A5S9X187_ARATH	75.21	2	2	2.05E3	1	1	2		65053	Uncharacterized protein OS=Arabidopsis thaliana OX=3702 GN=C24_LOCUS8841 PE=4 SV=1
50	163686	tr|A0A0T2MMY9|A0A0T2MMY9_9HYPH	58.13	1	1	1.4E4	1	1	1		181721	Uncharacterized protein OS=Devosia sp. Root635 OX=1736575 GN=ASD80_04140 PE=4 SV=1
50	163689	tr|A0A0Q7IIG3|A0A0Q7IIG3_9HYPH	58.13	1	1	1.4E4	1	1	1		177506	Uncharacterized protein OS=Devosia sp. Root436 OX=1736537 GN=ASD04_04295 PE=4 SV=1
17	1601	tr|P94010|P94010_ARATH	69.52	13	13	1.46E3	1	1	5	Carbamidomethylation	11311	ELONGATION FACTOR 1-ALPHA (Fragment) OS=Arabidopsis thaliana OX=3702 PE=2 SV=1
77	99473	tr|D7LGF1|D7LGF1_ARALL	75.11	11	11	1.2E3	1	1	1		11566	Dormancy/auxin associated family protein OS=Arabidopsis lyrata subsp. lyrata OX=81972 GN=ARALYDRAFT_482337 PE=3 SV=1
77	98820	tr|B9G8T0|B9G8T0_ORYSJ	75.11	10	10	1.2E3	1	1	1		13573	Os11g0671000 protein OS=Oryza sativa subsp. japonica OX=39947 GN=Os11g0671000 PE=3 SV=1
52	52096	tr|D7L0C4|D7L0C4_ARALL	56.72	1	1	1.23E3	1	1	1		128505	Uncharacterized protein OS=Arabidopsis lyrata subsp. lyrata OX=81972 GN=ARALYDRAFT_477551 PE=4 SV=1
52	52065	Q8W3F9|CSLD1_ORYSJ	56.72	1	1	1.23E3	1	1	1		125873	Cellulose synthase-like protein D1 OS=Oryza sativa subsp. japonica OX=39947 GN=CSLD1 PE=2 SV=1
52	52040	tr|A0A7G2ELM8|A0A7G2ELM8_ARATH	56.72	1	1	1.23E3	1	1	1		206213	(thale cress) hypothetical protein OS=Arabidopsis thaliana OX=3702 GN=AT9943_LOCUS9955 PE=4 SV=1
52	52052	tr|W8Q6V3|W8Q6V3_ARATH	56.72	1	1	1.23E3	1	1	1		128588	Glycosyltransferase (Fragment) OS=Arabidopsis thaliana OX=3702 GN=AT3G03050 PE=2 SV=1
52	52050	Q9M9M4|CSLD3_ARATH	56.72	1	1	1.23E3	1	1	1		128588	Cellulose synthase-like protein D3 OS=Arabidopsis thaliana OX=3702 GN=CSLD3 PE=1 SV=1
52	52051	tr|A0A384LKM5|A0A384LKM5_ARATH	56.72	1	1	1.23E3	1	1	1		128588	RHD7 OS=Arabidopsis thaliana OX=3702 GN=AXX17_At3g02370 PE=4 SV=1
52	52075	tr|A0A7G2DPH3|A0A7G2DPH3_ARATH	56.72	1	1	1.23E3	1	1	1		118127	(thale cress) hypothetical protein OS=Arabidopsis thaliana OX=3702 GN=AT9943_LOCUS156 PE=4 SV=1
52	52053	tr|A0A5S9S9I0|A0A5S9S9I0_ARATH	56.72	1	1	1.23E3	1	1	1		132554	Uncharacterized protein OS=Arabidopsis thaliana OX=3702 GN=C24_LOCUS219 PE=4 SV=1
52	52054	tr|W8QPC8|W8QPC8_ARATH	56.72	1	1	1.23E3	1	1	1		132586	Glycosyltransferase (Fragment) OS=Arabidopsis thaliana OX=3702 GN=AT1G02730 PE=2 SV=1
52	52055	Q9SRW9|CSLD5_ARATH	56.72	1	1	1.23E3	1	1	1		132586	Cellulose synthase-like protein D5 OS=Arabidopsis thaliana OX=3702 GN=CSLD5 PE=2 SV=1
52	52056	tr|A0A384L2H6|A0A384L2H6_ARATH	56.72	1	1	1.23E3	1	1	1		132586	SOS6 OS=Arabidopsis thaliana OX=3702 GN=AXX17_At1g01890 PE=4 SV=1
52	52058	tr|D7KBB6|D7KBB6_ARALL	56.72	1	1	1.23E3	1	1	1		132597	Uncharacterized protein OS=Arabidopsis lyrata subsp. lyrata OX=81972 GN=ARALYDRAFT_887416 PE=4 SV=1
51	164476	tr|A0A178VU53|A0A178VU53_ARATH	56.61	4	4	1.13E3	1	1	1		22598	MGP1 OS=Arabidopsis thaliana OX=3702 GN=At2g21870 PE=4 SV=1
67	31086	tr|A0A178V7Q9|A0A178V7Q9_ARATH	88.82	8	8	1.07E3	1	1	1		18739	STV1 OS=Arabidopsis thaliana OX=3702 GN=AXX17_At3g47430 PE=3 SV=1
67	30411	tr|A0A178W0L3|A0A178W0L3_ARATH	88.82	8	8	1.07E3	1	1	1		18850	(thale cress) hypothetical protein OS=Arabidopsis thaliana OX=3702 GN=AXX17_At2g33320 PE=3 SV=1
67	30412	tr|D7LJ56|D7LJ56_ARALL	88.82	8	8	1.07E3	1	1	1		18806	RPL24A OS=Arabidopsis lyrata subsp. lyrata OX=81972 GN=ARALYDRAFT_482640 PE=3 SV=1
67	30413	Q42347|RL241_ARATH	88.82	8	8	1.07E3	1	1	1		18850	60S ribosomal protein L24-1 OS=Arabidopsis thaliana OX=3702 GN=RPL24A PE=1 SV=2
67	31083	tr|A0A178V6R7|A0A178V6R7_ARATH	88.82	12	12	1.07E3	1	1	1		12140	(thale cress) hypothetical protein OS=Arabidopsis thaliana OX=3702 GN=At3g53020 PE=4 SV=1
67	31084	P38666|RL242_ARATH	88.82	8	8	1.07E3	1	1	1		18632	60S ribosomal protein L24-2 OS=Arabidopsis thaliana OX=3702 GN=RPL24B PE=1 SV=2
67	31085	tr|A0A5S9XKB3|A0A5S9XKB3_ARATH	88.82	8	8	1.07E3	1	1	1		18632	TRASH domain-containing protein OS=Arabidopsis thaliana OX=3702 GN=C24_LOCUS15551 PE=3 SV=1
67	31087	tr|A0A654FFC1|A0A654FFC1_ARATH	88.82	7	7	1.07E3	1	1	1		20097	TRASH domain-containing protein OS=Arabidopsis thaliana OX=3702 GN=AN1_LOCUS15669 PE=3 SV=1
67	32605	tr|D7LUD5|D7LUD5_ARALL	88.82	8	8	1.07E3	1	1	1		18162	TRASH domain-containing protein (Fragment) OS=Arabidopsis lyrata subsp. lyrata OX=81972 GN=ARALYDRAFT_485677 PE=3 SV=1
67	32106	tr|B9ETV8|B9ETV8_ORYSJ	88.82	8	8	1.07E3	1	1	1		18454	Os01g0815800 protein OS=Oryza sativa subsp. japonica OX=39947 GN=Os01g0815800 PE=4 SV=1
67	32606	tr|E4MW73|E4MW73_EUTHA	88.82	8	8	1.07E3	1	1	1		18514	mRNA clone: RTFL01-02-G21 OS=Eutrema halophilum OX=98038 PE=2 SV=1
14	30062	tr|D2WK33|D2WK33_GOSHI	99.15	2	2	1.03E4	1	1	7	Carbamidomethylation	77267	Rhamnose synthase OS=Gossypium hirsutum OX=3635 GN=RHM4 PE=2 SV=1
14	30043	Q9LPG6|RHM2_ARATH	99.15	2	2	1.03E4	1	1	7	Carbamidomethylation	75226	Trifunctional UDP-glucose 4 6-dehydratase/UDP-4-keto-6-deoxy-D-glucose 3 5-epimerase/UDP-4-keto-L-rhamnose-reductase RHM2 OS=Arabidopsis thaliana OX=3702 GN=RHM2 PE=1 SV=1
14	30042	tr|A0A178W591|A0A178W591_ARATH	99.15	2	2	1.03E4	1	1	7	Carbamidomethylation	75226	(thale cress) hypothetical protein OS=Arabidopsis thaliana OX=3702 GN=AXX17_At1g47840 PE=4 SV=1
14	30051	tr|A0A178VEJ5|A0A178VEJ5_ARATH	99.15	2	2	1.03E4	1	1	7	Carbamidomethylation	74914	RHM3 OS=Arabidopsis thaliana OX=3702 GN=AXX17_At3g15420 PE=4 SV=1
14	30055	tr|D7L374|D7L374_ARALL	99.15	2	2	1.03E4	1	1	7	Carbamidomethylation	74891	Uncharacterized protein OS=Arabidopsis lyrata subsp. lyrata OX=81972 GN=ARALYDRAFT_478892 PE=4 SV=1
14	30052	Q9LH76|RHM3_ARATH	99.15	2	2	1.03E4	1	1	7	Carbamidomethylation	74914	Trifunctional UDP-glucose 4 6-dehydratase/UDP-4-keto-6-deoxy-D-glucose 3 5-epimerase/UDP-4-keto-L-rhamnose-reductase RHM3 OS=Arabidopsis thaliana OX=3702 GN=RHM3 PE=2 SV=1
14	30053	tr|A0A1I9LN83|A0A1I9LN83_ARATH	99.15	2	2	1.03E4	1	1	7	Carbamidomethylation	75287	Rhamnose biosynthesis 3 OS=Arabidopsis thaliana OX=3702 GN=RHM3 PE=1 SV=1
14	30054	tr|A0A5S9XDL2|A0A5S9XDL2_ARATH	99.15	2	2	1.03E4	1	1	7	Carbamidomethylation	75509	Uncharacterized protein OS=Arabidopsis thaliana OX=3702 GN=C24_LOCUS12680 PE=4 SV=1
14	30060	tr|D7KKI6|D7KKI6_ARALL	99.15	2	2	1.03E4	1	1	7	Carbamidomethylation	75155	Mucilage-modified 4 OS=Arabidopsis lyrata subsp. lyrata OX=81972 GN=MUM4 PE=4 SV=1
14	30048	tr|D7KVC4|D7KVC4_ARALL	99.15	2	2	1.03E4	1	1	7	Carbamidomethylation	75412	RHM1/ROL1 OS=Arabidopsis lyrata subsp. lyrata OX=81972 GN=ARALYDRAFT_477021 PE=4 SV=1
14	30159	tr|Q94AC9|Q94AC9_ARATH	99.15	3	3	1.03E4	1	1	7	Carbamidomethylation	56461	At1g53500/F22G10_13 OS=Arabidopsis thaliana OX=3702 PE=2 SV=1
54	31955	tr|Q9FT59|Q9FT59_ARATH	87.54	5	5	0	1	1	1	Carbamidomethylation	32663	Uncharacterized protein AT5g10730 OS=Arabidopsis thaliana OX=3702 GN=At5g10730 PE=4 SV=1
54	31953	tr|A0A178UIN4|A0A178UIN4_ARATH	87.54	6	6	0	1	1	1	Carbamidomethylation	31045	NAD(P)-bd_dom domain-containing protein OS=Arabidopsis thaliana OX=3702 GN=AXX17_At5g10380 PE=4 SV=1
54	31954	tr|Q93VH5|Q93VH5_ARATH	87.54	6	6	0	1	1	1	Carbamidomethylation	31045	AT5g10730/MAJ23_90 OS=Arabidopsis thaliana OX=3702 GN=MAJ23.90 PE=1 SV=1
54	30266	tr|A0A7G2F6K7|A0A7G2F6K7_ARATH	87.54	2	2	0	1	1	1	Carbamidomethylation	74760	Protein-serine/threonine phosphatase OS=Arabidopsis thaliana OX=3702 GN=AT9943_LOCUS18827 PE=3 SV=1
54	26080	tr|D7M301|D7M301_ARALL	87.54	6	6	0	1	1	1	Carbamidomethylation	30974	Catalytic/ coenzyme binding protein OS=Arabidopsis lyrata subsp. lyrata OX=81972 GN=ARALYDRAFT_909031 PE=4 SV=1
54	31321	tr|B9F0J7|B9F0J7_ORYSJ	87.54	5	5	0	1	1	1	Carbamidomethylation	31206	Dehydrogenase-like protein OS=Oryza sativa subsp. japonica OX=39947 GN=Os02g0556100 PE=4 SV=1
66	52647	tr|D7KJG4|D7KJG4_ARALL	87.23	2	2	0	1	1	1		104080	Coatomer subunit beta' OS=Arabidopsis lyrata subsp. lyrata OX=81972 GN=ARALYDRAFT_474357 PE=3 SV=1
66	52089	tr|A0A178WIP6|A0A178WIP6_ARATH	87.23	2	2	0	1	1	1		98829	Coatomer subunit beta' OS=Arabidopsis thaliana OX=3702 GN=AXX17_At1g46650 PE=3 SV=1
66	52090	tr|A0A1P8AV73|A0A1P8AV73_ARATH	87.23	2	2	0	1	1	1		104220	Coatomer subunit beta' OS=Arabidopsis thaliana OX=3702 GN=At1g52360 PE=1 SV=1
66	52091	Q9C827|COB22_ARATH	87.23	2	2	0	1	1	1		104467	Coatomer subunit beta'-2 OS=Arabidopsis thaliana OX=3702 GN=At1g52360 PE=1 SV=1
66	52092	tr|F4ICX0|F4ICX0_ARATH	87.23	2	2	0	1	1	1		109771	Coatomer subunit beta' OS=Arabidopsis thaliana OX=3702 GN=At1g52360 PE=1 SV=1
66	52093	tr|A0A5S9WL94|A0A5S9WL94_ARATH	87.23	2	2	0	1	1	1		110914	Coatomer subunit beta' OS=Arabidopsis thaliana OX=3702 GN=C24_LOCUS4233 PE=3 SV=1
66	52094	tr|A0A654EJ89|A0A654EJ89_ARATH	87.23	2	2	0	1	1	1		110876	Coatomer subunit beta' OS=Arabidopsis thaliana OX=3702 GN=AN1_LOCUS4348 PE=3 SV=1
46	31706	tr|D7KBB9|D7KBB9_ARALL	74.57	7	7	0	1	1	2		24679	Ribosomal protein L19 OS=Arabidopsis lyrata subsp. lyrata OX=81972 GN=ARALYDRAFT_470235 PE=3 SV=1
46	31696	P49693|RL193_ARATH	74.57	7	7	0	1	1	2		24202	60S ribosomal protein L19-3 OS=Arabidopsis thaliana OX=3702 GN=RPL19C PE=2 SV=3
46	31697	tr|A0A178UUL5|A0A178UUL5_ARATH	74.57	7	7	0	1	1	2		24202	Ribosomal protein L19 OS=Arabidopsis thaliana OX=3702 GN=AXX17_At4g02830 PE=3 SV=1
46	31698	tr|D7M432|D7M432_ARALL	74.57	7	7	0	1	1	2		24218	Ribosomal protein L19 OS=Arabidopsis lyrata subsp. lyrata OX=81972 GN=ARALYDRAFT_490348 PE=3 SV=1
46	31702	tr|D7L670|D7L670_ARALL	74.57	7	7	0	1	1	2		24274	Ribosomal protein L19 (Fragment) OS=Arabidopsis lyrata subsp. lyrata OX=81972 GN=ARALYDRAFT_479143 PE=3 SV=1
46	30533	tr|A0A654F975|A0A654F975_ARATH	74.57	7	7	0	1	1	2		24330	Ribosomal protein L19 OS=Arabidopsis thaliana OX=3702 GN=AN1_LOCUS13067 PE=3 SV=1
46	30534	Q9LUQ6|RL192_ARATH	74.57	7	7	0	1	1	2		24330	60S ribosomal protein L19-2 OS=Arabidopsis thaliana OX=3702 GN=RPL19B PE=2 SV=1
46	31703	tr|A0A5S9XDC2|A0A5S9XDC2_ARATH	74.57	7	7	0	1	1	2		24512	Ribosomal protein L19 OS=Arabidopsis thaliana OX=3702 GN=C24_LOCUS12899 PE=3 SV=1
46	31704	tr|Q8W101|Q8W101_ARATH	74.57	7	7	0	1	1	2		24650	Ribosomal protein L19 OS=Arabidopsis thaliana OX=3702 PE=2 SV=1
46	31705	tr|A0A654E7A9|A0A654E7A9_ARATH	74.57	7	7	0	1	1	2		24606	Ribosomal protein L19 OS=Arabidopsis thaliana OX=3702 GN=AN1_LOCUS313 PE=3 SV=1
46	31707	tr|A0A178WAH0|A0A178WAH0_ARATH	74.57	7	7	0	1	1	2		24616	Ribosomal protein L19 OS=Arabidopsis thaliana OX=3702 GN=AXX17_At1g01940 PE=3 SV=1
46	31708	Q9SRX2|RL191_ARATH	74.57	7	7	0	1	1	2		24606	60S ribosomal protein L19-1 OS=Arabidopsis thaliana OX=3702 GN=RPL19A PE=2 SV=1
81	30817	tr|A0A0Q4MTP6|A0A0Q4MTP6_9GAMM	72.02	6	6	0	1	1	1		43811	Dihydrolipoyllysine-residue succinyltransferase component of 2-oxoglutarate dehydrogenase complex OS=Erwinia sp. Leaf53 OX=1736225 GN=ASF13_12375 PE=3 SV=1
74	83	O23654|VATA_ARATH	71.87	6	6	0	1	1	1	Carbamidomethylation	68813	V-type proton ATPase catalytic subunit A OS=Arabidopsis thaliana OX=3702 GN=VHA-A PE=1 SV=1
74	84	tr|Q0WLF6|Q0WLF6_ARATH	71.87	6	6	0	1	1	1	Carbamidomethylation	68813	V-ATPase 69 kDa subunit OS=Arabidopsis thaliana OX=3702 GN=At1g78900 PE=2 SV=1
74	82	tr|D7KVW2|D7KVW2_ARALL	71.87	6	6	0	1	1	1	Carbamidomethylation	68767	V-ATPase 69 kDa subunit OS=Arabidopsis lyrata subsp. lyrata OX=81972 GN=ARALYDRAFT_477055 PE=3 SV=1
74	85	tr|A0A384LM33|A0A384LM33_ARATH	71.87	6	6	0	1	1	1	Carbamidomethylation	68813	V-ATPase 69 kDa subunit OS=Arabidopsis thaliana OX=3702 GN=AXX17_At1g73590 PE=3 SV=1
60	30391	tr|F4I3P5|F4I3P5_ARATH	66.15	4	4	0	1	1	1		48012	Glutamine amidotransferase OS=Arabidopsis thaliana OX=3702 GN=At1g63660 PE=1 SV=1
60	30395	tr|A0A178W8M8|A0A178W8M8_ARATH	66.15	3	3	0	1	1	1		59320	Glutamine amidotransferase OS=Arabidopsis thaliana OX=3702 GN=AXX17_At1g57100 PE=3 SV=1
60	30392	tr|Q9CAD1|Q9CAD1_ARATH	66.15	3	3	0	1	1	1		59315	Glutamine amidotransferase OS=Arabidopsis thaliana OX=3702 GN=At1g63660 PE=1 SV=1
60	30396	tr|A0A7G2E2Y0|A0A7G2E2Y0_ARATH	66.15	3	3	0	1	1	1		59342	Glutamine amidotransferase OS=Arabidopsis thaliana OX=3702 GN=AT9943_LOCUS4522 PE=3 SV=1
60	30393	tr|D7KTF3|D7KTF3_ARALL	66.15	3	3	0	1	1	1		59311	Glutamine amidotransferase OS=Arabidopsis lyrata subsp. lyrata OX=81972 GN=ARALYDRAFT_893078 PE=3 SV=1
60	30397	tr|Q84WB8|Q84WB8_ARATH	66.15	3	3	0	1	1	1		59216	Glutamine amidotransferase OS=Arabidopsis thaliana OX=3702 GN=At1g63660 PE=2 SV=1
60	30394	tr|A0A5S9WT70|A0A5S9WT70_ARATH	66.15	3	3	0	1	1	1		59360	Glutamine amidotransferase OS=Arabidopsis thaliana OX=3702 GN=C24_LOCUS5250 PE=3 SV=1
60	31688	tr|A0A0P0XEC6|A0A0P0XEC6_ORYSJ	66.15	3	3	0	1	1	1		59586	Glutamine amidotransferase OS=Oryza sativa subsp. japonica OX=39947 GN=OJ1136_A10.112 PE=3 SV=1
33	30209	tr|D2WK31|D2WK31_GOSHI	65.11	2	2	0	1	1	3	Carbamidomethylation	75342	Rhamnose synthase OS=Gossypium hirsutum OX=3635 GN=RHM2 PE=2 SV=1
58	73892	tr|A0A178VT71|A0A178VT71_ARATH	58.05	3	3	0	1	1	1		65371	NADH:ubiquinone reductase (non-electrogenic) OS=Arabidopsis thaliana OX=3702 GN=AXX17_At2g16200 PE=3 SV=1
58	72181	tr|A0A7G2E9S6|A0A7G2E9S6_ARATH	58.05	1	1	0	1	1	1		128650	NADH:ubiquinone reductase (non-electrogenic) OS=Arabidopsis thaliana OX=3702 GN=AT9943_LOCUS7250 PE=3 SV=1
58	73891	Q9SKT7|NDB4_ARATH	58.05	3	3	0	1	1	1		65372	External alternative NAD(P)H-ubiquinone oxidoreductase B4 mitochondrial OS=Arabidopsis thaliana OX=3702 GN=NDB4 PE=1 SV=1
58	73893	tr|A0A654EW89|A0A654EW89_ARATH	58.05	3	3	0	1	1	1		65358	NADH:ubiquinone reductase (non-electrogenic) OS=Arabidopsis thaliana OX=3702 GN=AN1_LOCUS8449 PE=3 SV=1
58	73890	tr|D7L4K3|D7L4K3_ARALL	58.05	3	3	0	1	1	1		65484	NADH:ubiquinone reductase (non-electrogenic) OS=Arabidopsis lyrata subsp. lyrata OX=81972 GN=ARALYDRAFT_480917 PE=3 SV=1
49	218	tr|E4MVL1|E4MVL1_EUTHA	53.97	4	4	0	1	1	1		49474	Elongation factor 1-alpha OS=Eutrema halophilum OX=98038 PE=2 SV=1

## Sheet: HisMBP-Mature pollen-R3
Protein Group	Protein ID	Accession	-10lgP	Coverage (%)	Coverage (%) Sample_3	Intensity Sample_3	#Peptides	#Unique	#Spec Sample_3	PTM	Avg. Mass	Description
1	126	tr|Q58I24|Q58I24_ACTDE	247.32	25	25	7.54E3	9	8	39		49264	Elongation factor 1-alpha OS=Actinidia deliciosa OX=3627 PE=2 SV=1
5	29985	tr|D6N3G5|D6N3G5_GOSHI	239.86	50	50	4.25E3	9	3	23	Carbamidomethylation	17414	Eukaryotic translation initiation factor 5A OS=Gossypium hirsutum OX=3635 PE=2 SV=1
4	30001	tr|Q0DND8|Q0DND8_ORYSJ	262.14	35	35	3.04E3	8	1	24	Carbamidomethylation	17545	Eukaryotic translation initiation factor 5A OS=Oryza sativa subsp. japonica OX=39947 GN=Os03g0758800 PE=3 SV=1
6	30002	tr|A0A0P0X8L6|A0A0P0X8L6_ORYSJ	253.84	35	35		8	0	22	Carbamidomethylation	17458	Eukaryotic translation initiation factor 5A OS=Oryza sativa subsp. japonica OX=39947 GN=P0453E05.118 PE=3 SV=1
2	751	tr|A0A178V3V9|A0A178V3V9_ARATH	218.90	18	18	2.63E3	7	2	29		43255	S-adenosylmethionine synthase OS=Arabidopsis thaliana OX=3702 GN=AXX17_At4g02310 PE=3 SV=1
2	752	tr|A0A5S9XP07|A0A5S9XP07_ARATH	218.90	18	18	2.63E3	7	2	29		43327	S-adenosylmethionine synthase OS=Arabidopsis thaliana OX=3702 GN=C24_LOCUS16842 PE=3 SV=1
2	753	P17562|METK2_ARATH	218.90	18	18	2.63E3	7	2	29		43255	S-adenosylmethionine synthase 2 OS=Arabidopsis thaliana OX=3702 GN=SAM2 PE=1 SV=1
2	754	tr|D7M483|D7M483_ARALL	218.90	18	18	2.63E3	7	2	29		43408	S-adenosylmethionine synthase OS=Arabidopsis lyrata subsp. lyrata OX=81972 GN=ARALYDRAFT_912047 PE=3 SV=1
2	749	tr|B9DHQ7|B9DHQ7_ARATH	218.90	23	23	2.63E3	7	2	29		33670	S-adenosylmethionine synthase (Fragment) OS=Arabidopsis thaliana OX=3702 GN=At4g01850 PE=2 SV=1
2	750	tr|G7L3W1|G7L3W1_MEDTR	218.90	18	18	2.63E3	7	2	29		42654	S-adenosylmethionine synthase OS=Medicago truncatula OX=3880 GN=11432371 PE=1 SV=2
12	700	tr|D7MDF9|D7MDF9_ARALL	221.58	14	14	1.64E4	7	7	15	Carbamidomethylation
12	701	tr|A0A178UUD0|A0A178UUD0_ARATH	221.58	14	14	1.64E4	7	7	15	Carbamidomethylation
12	702	tr|A0A1P8B564|A0A1P8B564_ARATH	221.58	14	14	1.64E4	7	7	15	Carbamidomethylation
12	703	tr|A0A5S9XYQ5|A0A5S9XYQ5_ARATH	221.58	14	14	1.64E4	7	7	15	Carbamidomethylation
12	704	tr|Q940G2|Q940G2_ARATH	221.58	14	14	1.64E4	7	7	15	Carbamidomethylation
12	705	P25819|CATA2_ARATH	221.58	14	14	1.64E4	7	7	15	Carbamidomethylation
12	769	tr|F4JM86|F4JM86_ARATH	221.58	14	14	1.64E4	7	7	15	Carbamidomethylation
12	770	tr|B9DFK6|B9DFK6_ARATH	221.58	14	14	1.64E4	7	7	15	Carbamidomethylation
7	490	tr|A0A2P2CLF9|A0A2P2CLF9_ARATH	225.70	9	9	1.63E4	7	7	20		55103	ATP synthase subunit alpha OS=Arabidopsis thaliana OX=3702 GN=atp1 PE=3 SV=1
7	15074	tr|Q6YSN4|Q6YSN4_BRANA	225.70	9	9	1.63E4	7	7	20		55131	ATP synthase subunit alpha OS=Brassica napus OX=3708 GN=atp1 PE=3 SV=1
7	15069	tr|A7KNE3|A7KNE3_ARATH	225.70	10	10	1.63E4	7	7	20		49816	ATP synthase subunit alpha (Fragment) OS=Arabidopsis thaliana OX=3702 PE=2 SV=1
7	15073	tr|G1C2S9|G1C2S9_ARATH	225.70	9	9	1.63E4	7	7	20		55029	ATP synthase subunit alpha OS=Arabidopsis thaliana OX=3702 GN=atp1 PE=3 SV=1
7	491	tr|A0A178U7B7|A0A178U7B7_ARATH	225.70	9	9	1.63E4	7	7	20		55029	ATP synthase subunit alpha OS=Arabidopsis thaliana OX=3702 GN=AXX17_ATUG03720 PE=3 SV=1
7	493	tr|A0A654GFL7|A0A654GFL7_ARATH	225.70	7	7	1.63E4	7	7	20		75044	ATP synthase subunit alpha mitochondrial OS=Arabidopsis thaliana OX=3702 GN=AN1_LOCUS27138 PE=3 SV=1
7	481	tr|F4IMB5|F4IMB5_ARATH	225.70	6	6	1.63E4	7	7	20		85933	ATP synthase subunit alpha mitochondrial OS=Arabidopsis thaliana OX=3702 GN=At2g07698 PE=1 SV=1
7	482	tr|A0A5S9YHX3|A0A5S9YHX3_ARATH	225.70	6	6	1.63E4	7	7	20		85883	ATP synthase subunit alpha mitochondrial OS=Arabidopsis thaliana OX=3702 GN=C24_LOCUS26937 PE=3 SV=1
7	15070	tr|C0KTH5|C0KTH5_DIPCT	225.70	9	9	1.63E4	7	7	20		55057	ATP synthase subunit alpha OS=Diplotaxis catholica OX=230966 GN=atpA PE=3 SV=1
7	15071	tr|H6UH56|H6UH56_9BRAS	225.70	9	9	1.63E4	7	7	20		55057	ATP synthase subunit alpha OS=Diplotaxis berthautii OX=308278 GN=atpA PE=3 SV=1
7	15072	tr|A4USC2|A4USC2_BRAJU	225.70	9	9	1.63E4	7	7	20		55070	ATP synthase subunit alpha OS=Brassica juncea OX=3707 GN=atpA PE=2 SV=1
7	15075	tr|A4USC0|A4USC0_BRAJU	225.70	9	9	1.63E4	7	7	20		55057	ATP synthase subunit alpha OS=Brassica juncea OX=3707 GN=atpA PE=2 SV=1
14	15038	tr|Q7F369|Q7F369_ORYSJ	198.27	22	22	1.14E4	7	7	15	Carbamidomethylation	54280	Os01g0711000 protein OS=Oryza sativa subsp. japonica OX=39947 GN=Os01g0711000 PE=3 SV=1
3	717	tr|D7KB92|D7KB92_ARALL	222.80	22	22	0	7	2	28		41461	S-adenosylmethionine synthase OS=Arabidopsis lyrata subsp. lyrata OX=81972 GN=ARALYDRAFT_470210 PE=3 SV=1
3	718	tr|A0A178WES1|A0A178WES1_ARATH	222.80	21	21	0	7	2	28		43158	S-adenosylmethionine synthase OS=Arabidopsis thaliana OX=3702 GN=AXX17_At1g01660 PE=3 SV=1
3	719	tr|A0A654E6D0|A0A654E6D0_ARATH	222.80	21	21	0	7	2	28		43144	S-adenosylmethionine synthase OS=Arabidopsis thaliana OX=3702 GN=AN1_LOCUS286 PE=3 SV=1
3	720	P23686|METK1_ARATH	222.80	21	21	0	7	2	28		43158	S-adenosylmethionine synthase 1 OS=Arabidopsis thaliana OX=3702 GN=SAM1 PE=1 SV=2
22	163690	tr|A0A7G2EQ31|A0A7G2EQ31_ARATH	130.29	3	3	1.08E4	6	6	9		121015	(thale cress) hypothetical protein OS=Arabidopsis thaliana OX=3702 GN=AT9943_LOCUS13269 PE=4 SV=1
22	163780	Q42404|RU17_ARATH	130.29	8	8	1.08E4	6	6	9		50388	U1 small nuclear ribonucleoprotein 70 kDa OS=Arabidopsis thaliana OX=3702 GN=RNU1 PE=1 SV=1
22	163781	tr|A0A178VDW4|A0A178VDW4_ARATH	130.29	8	8	1.08E4	6	6	9		50388	U1SNRNP OS=Arabidopsis thaliana OX=3702 GN=AXX17_At3g44900 PE=4 SV=1
22	163782	tr|D7LTH2|D7LTH2_ARALL	130.29	8	8	1.08E4	6	6	9		50773	RRM domain-containing protein OS=Arabidopsis lyrata subsp. lyrata OX=81972 GN=ARALYDRAFT_485414 PE=4 SV=1
9	30101	tr|A0A0Q4MCP4|A0A0Q4MCP4_9GAMM	197.27	10	10	7.14E3	5	5	20		44362	Maltodextrin-binding protein OS=Serratia sp. Leaf51 OX=1736224 GN=malE PE=3 SV=1
19	30049	tr|A3CBA0|A3CBA0_ORYSJ	186.02	17	17	5.17E2	5	1	11	Carbamidomethylation	22207	Os11g0482000 protein OS=Oryza sativa subsp. japonica OX=39947 GN=Os11g0482000 PE=3 SV=1
19	30050	tr|Q2HPI4|Q2HPI4_ORYSJ	186.02	17	17	5.17E2	5	1	11	Carbamidomethylation	22227	Os01g0100700 protein OS=Oryza sativa subsp. japonica OX=39947 GN=Os01g0100700 PE=4 SV=1
20	22432	tr|D7LGQ2|D7LGQ2_ARALL	179.96	10	10	3.29E3	5	3	10	Carbamidomethylation	49173	UDP-glucuronate decarboxylase OS=Arabidopsis lyrata subsp. lyrata OX=81972 GN=UXS2 PE=3 SV=1
20	29986	tr|A0A654F802|A0A654F802_ARATH	179.96	10	10	3.29E3	5	3	10	Carbamidomethylation	49376	UDP-glucuronate decarboxylase OS=Arabidopsis thaliana OX=3702 GN=AN1_LOCUS11296 PE=3 SV=1
20	29987	tr|A0A5S9X8D6|A0A5S9X8D6_ARATH	179.96	10	10	3.29E3	5	3	10	Carbamidomethylation	49406	UDP-glucuronate decarboxylase OS=Arabidopsis thaliana OX=3702 GN=AT9943_LOCUS9719 PE=3 SV=1
20	29989	tr|A0A178VT54|A0A178VT54_ARATH	179.96	9	9	3.29E3	5	3	10	Carbamidomethylation	49945	UDP-glucuronate decarboxylase OS=Arabidopsis thaliana OX=3702 GN=AXX17_At2g45440 PE=3 SV=1
20	29988	Q8S8T4|UXS4_ARATH	179.96	9	9	3.29E3	5	3	10	Carbamidomethylation	49945	UDP-glucuronic acid decarboxylase 4 OS=Arabidopsis thaliana OX=3702 GN=UXS4 PE=2 SV=1
20	29990	tr|C0Z2I3|C0Z2I3_ARATH	179.96	9	9	3.29E3	5	3	10	Carbamidomethylation	50676	UDP-glucuronate decarboxylase OS=Arabidopsis thaliana OX=3702 GN=UXS4 PE=1 SV=1
20	29999	tr|Q0JN88|Q0JN88_ORYSJ	179.96	10	10	3.29E3	5	3	10	Carbamidomethylation	46446	UDP-glucuronate decarboxylase OS=Oryza sativa subsp. japonica OX=39947 GN=Os01g0315800 PE=3 SV=1
20	29994	tr|A0A7G2EYP2|A0A7G2EYP2_ARATH	179.96	10	10	3.29E3	5	3	10	Carbamidomethylation	47385	UDP-glucuronate decarboxylase OS=Arabidopsis thaliana OX=3702 GN=AT9943_LOCUS14339 PE=3 SV=1
20	29996	tr|A0A5S9XNX2|A0A5S9XNX2_ARATH	179.96	10	10	3.29E3	5	3	10	Carbamidomethylation	49402	UDP-glucuronate decarboxylase OS=Arabidopsis thaliana OX=3702 GN=C24_LOCUS16544 PE=3 SV=1
20	29995	tr|A0A654FK66|A0A654FK66_ARATH	179.96	10	10	3.29E3	5	3	10	Carbamidomethylation	49414	UDP-glucuronate decarboxylase OS=Arabidopsis thaliana OX=3702 GN=AN1_LOCUS16670 PE=3 SV=1
20	29997	Q9LZI2|UXS2_ARATH	179.96	9	9	3.29E3	5	3	10	Carbamidomethylation	49971	UDP-glucuronic acid decarboxylase 2 OS=Arabidopsis thaliana OX=3702 GN=UXS2 PE=1 SV=1
20	29998	tr|A0A178VKB0|A0A178VKB0_ARATH	179.96	9	9	3.29E3	5	3	10	Carbamidomethylation	49971	UDP-glucuronate decarboxylase OS=Arabidopsis thaliana OX=3702 GN=AXX17_At3g57120 PE=3 SV=1
20	15981	tr|D7LTA2|D7LTA2_ARALL	179.96	9	9	3.29E3	5	3	10	Carbamidomethylation	50020	UDP-glucuronate decarboxylase OS=Arabidopsis lyrata subsp. lyrata OX=81972 GN=UXS2 PE=3 SV=1
13	30015	tr|Q1HPC0|Q1HPC0_THECC	176.91	59	59	2.82E3	5	3	15	Carbamidomethylation	8613	UDP-glucuronate decarboxylase (Fragment) OS=Theobroma cacao OX=3641 PE=2 SV=1
21	30059	tr|A0A7G2EK76|A0A7G2EK76_ARATH	185.48	30	30	2.57E3	5	1	10	Carbamidomethylation	14069	(thale cress) hypothetical protein OS=Arabidopsis thaliana OX=3702 GN=AT9943_LOCUS10764 PE=3 SV=1
21	30030	tr|A0A178VNW7|A0A178VNW7_ARATH	185.48	18	18	2.57E3	5	1	10	Carbamidomethylation	22991	(thale cress) hypothetical protein OS=Arabidopsis thaliana OX=3702 GN=AXX17_At2g34070 PE=3 SV=1
21	30027	P51427|RS52_ARATH	185.48	18	18	2.57E3	5	1	10	Carbamidomethylation	22921	40S ribosomal protein S5-2 OS=Arabidopsis thaliana OX=3702 GN=RPS5B PE=1 SV=2
21	30028	tr|A0A178VED6|A0A178VED6_ARATH	185.48	18	18	2.57E3	5	1	10	Carbamidomethylation	22921	RPS5A OS=Arabidopsis thaliana OX=3702 GN=AXX17_At3g11890 PE=3 SV=1
21	30031	tr|D7KZM4|D7KZM4_ARALL	185.48	18	18	2.57E3	5	1	10	Carbamidomethylation	22921	ATRPS5A OS=Arabidopsis lyrata subsp. lyrata OX=81972 GN=ARALYDRAFT_478543 PE=3 SV=1
21	30029	tr|D7LJR1|D7LJR1_ARALL	185.48	18	18	2.57E3	5	1	10	Carbamidomethylation	23027	ATRPS5B OS=Arabidopsis lyrata subsp. lyrata OX=81972 GN=ARALYDRAFT_482719 PE=3 SV=1
21	30032	Q9ZUT9|RS51_ARATH	185.48	18	18	2.57E3	5	1	10	Carbamidomethylation	22991	40S ribosomal protein S5-1 OS=Arabidopsis thaliana OX=3702 GN=RPS5A PE=1 SV=1
44	31496	tr|A0A5S6RDJ1|A0A5S6RDJ1_ORYSJ	131.20	6	6	6.9E3	3	3	4		29181	OSJNBa0033G05.3 protein OS=Oryza sativa subsp. japonica OX=39947 GN=Os04g0643100 PE=3 SV=1
25	105555	tr|Q0D5F2|Q0D5F2_ORYSJ	124.15	17	17	3.7E3	3	3	8	Carbamidomethylation	17836	Os04g0613600 protein OS=Oryza sativa subsp. japonica OX=39947 GN=OJ1773_H01.103 PE=4 SV=1
25	145265	P17093|RS11_SOYBN	124.15	17	17	3.7E3	3	3	8	Carbamidomethylation	17833	40S ribosomal protein S11 OS=Glycine max OX=3847 GN=RPS11 PE=2 SV=2
39	30228	tr|A0A0P0XIQ3|A0A0P0XIQ3_ORYSJ	136.49	8	8	3.41E3	3	3	5		54447	Uridine kinase OS=Oryza sativa subsp. japonica OX=39947 GN=Os08g0530000 PE=3 SV=1
36	30142	tr|A0A7G2EMX8|A0A7G2EMX8_ARATH	128.13	6	6	2.99E3	3	3	5	Carbamidomethylation	91822	Phospholipase D OS=Arabidopsis thaliana OX=3702 GN=AT9943_LOCUS11152 PE=3 SV=1
36	30140	Q38882|PLDA1_ARATH	128.13	6	6	2.99E3	3	3	5	Carbamidomethylation	91848	Phospholipase D alpha 1 OS=Arabidopsis thaliana OX=3702 GN=PLDALPHA1 PE=1 SV=2
36	30141	tr|A0A178VKX2|A0A178VKX2_ARATH	128.13	6	6	2.99E3	3	3	5	Carbamidomethylation	91848	Phospholipase D OS=Arabidopsis thaliana OX=3702 GN=AXX17_At3g16510 PE=3 SV=1
36	30111	tr|D7L4X2|D7L4X2_ARALL	128.13	6	6	2.99E3	3	3	5	Carbamidomethylation	91910	Phospholipase D OS=Arabidopsis lyrata subsp. lyrata OX=81972 GN=ARALYDRAFT_479029 PE=3 SV=1
52	30004	tr|A0A178UH02|A0A178UH02_ARATH	131.58	8	8	2.89E3	3	3	3	Carbamidomethylation	54411	Pyruvate kinase OS=Arabidopsis thaliana OX=3702 GN=AXX17_At5g55530 PE=3 SV=1
52	30006	tr|Q9FM97|Q9FM97_ARATH	131.58	8	8	2.89E3	3	3	3	Carbamidomethylation	54411	Pyruvate kinase OS=Arabidopsis thaliana OX=3702 GN=MCD7.8 PE=1 SV=1
52	30005	tr|D7MLQ2|D7MLQ2_ARALL	131.58	8	8	2.89E3	3	3	3	Carbamidomethylation	54411	Pyruvate kinase OS=Arabidopsis lyrata subsp. lyrata OX=81972 GN=ARALYDRAFT_495726 PE=3 SV=1
24	30083	tr|D7MXQ1|D7MXQ1_ARALL	130.38	2	2	2.87E3	3	3	8		67286	Glycerol-3-phosphate dehydrogenase OS=Arabidopsis lyrata subsp. lyrata OX=81972 GN=ARALYDRAFT_497460 PE=3 SV=1
24	30084	tr|D7L8Y0|D7L8Y0_ARALL	130.38	2	2	2.87E3	3	3	8		67162	Glycerol-3-phosphate dehydrogenase OS=Arabidopsis lyrata subsp. lyrata OX=81972 GN=ARALYDRAFT_478367 PE=3 SV=1
24	30233	tr|A0A178VGW1|A0A178VGW1_ARATH	130.38	2	2	2.87E3	3	3	8		68451	Glycerol-3-phosphate dehydrogenase OS=Arabidopsis thaliana OX=3702 GN=AXX17_At3g10160 PE=3 SV=1
24	30232	Q9SS48|SDP6_ARATH	130.38	2	2	2.87E3	3	3	8		68451	Glycerol-3-phosphate dehydrogenase SDP6 mitochondrial OS=Arabidopsis thaliana OX=3702 GN=SDP6 PE=1 SV=1
37	30058	tr|Q0D907|Q0D907_ORYSJ	126.57	13	13	2.6E3	3	3	5		39342	Casein kinase II alpha subunit OS=Oryza sativa subsp. japonica OX=39947 GN=OJ1513_F02.134 PE=3 SV=1
37	30636	tr|D7MV49|D7MV49_ARALL	126.57	11	11	2.6E3	3	3	5		42805	Protein kinase domain-containing protein OS=Arabidopsis lyrata subsp. lyrata OX=81972 GN=ARALYDRAFT_496862 PE=4 SV=1
37	30637	tr|A0A178UCK1|A0A178UCK1_ARATH	126.57	10	10	2.6E3	3	3	5		47582	CKA1 OS=Arabidopsis thaliana OX=3702 GN=AXX17_At5g67460 PE=3 SV=1
37	30639	Q08467|CSK21_ARATH	126.57	10	10	2.6E3	3	3	5		47640	Casein kinase II subunit alpha-1 OS=Arabidopsis thaliana OX=3702 GN=CKA1 PE=1 SV=3
37	30638	tr|A0A5S9YIY2|A0A5S9YIY2_ARATH	126.57	10	10	2.6E3	3	3	5		47643	Protein kinase domain-containing protein OS=Arabidopsis thaliana OX=3702 GN=C24_LOCUS26904 PE=3 SV=1
37	30323	tr|A0A7G2FJI5|A0A7G2FJI5_ARATH	126.57	6	6	2.6E3	3	3	5		85592	(thale cress) hypothetical protein OS=Arabidopsis thaliana OX=3702 GN=AT9943_LOCUS23319 PE=4 SV=1
41	52350	tr|Q0D6B6|Q0D6B6_ORYSJ	112.16	10	10	2.26E3	3	2	4	Carbamidomethylation	31391	Casein kinase II subunit beta OS=Oryza sativa subsp. japonica OX=39947 GN=OJ1058_B11.121 PE=3 SV=1
41	52347	tr|D7MPZ0|D7MPZ0_ARALL	112.16	10	10	2.26E3	3	2	4	Carbamidomethylation	31974	Casein kinase II subunit beta OS=Arabidopsis lyrata subsp. lyrata OX=81972 GN=ARALYDRAFT_494272 PE=3 SV=1
41	52067	tr|F4KIZ2|F4KIZ2_ARATH	112.16	11	11	2.26E3	3	2	4	Carbamidomethylation	28374	Casein kinase II subunit beta OS=Arabidopsis thaliana OX=3702 GN=CKB1 PE=1 SV=1
41	52068	tr|F4KIZ3|F4KIZ3_ARATH	112.16	11	11	2.26E3	3	2	4	Carbamidomethylation	28705	Casein kinase II subunit beta OS=Arabidopsis thaliana OX=3702 GN=CKB1 PE=1 SV=1
41	52069	tr|F4KIZ0|F4KIZ0_ARATH	112.16	10	10	2.26E3	3	2	4	Carbamidomethylation	31789	Casein kinase II subunit beta OS=Arabidopsis thaliana OX=3702 GN=CKB1 PE=1 SV=1
41	52070	tr|A0A7G2FI56|A0A7G2FI56_ARATH	112.16	10	10	2.26E3	3	2	4	Carbamidomethylation	32024	Casein kinase II subunit beta OS=Arabidopsis thaliana OX=3702 GN=AT9943_LOCUS21507 PE=3 SV=1
41	52072	tr|A0A5S9YCV4|A0A5S9YCV4_ARATH	112.16	10	10	2.26E3	3	2	4	Carbamidomethylation	32355	Casein kinase II subunit beta OS=Arabidopsis thaliana OX=3702 GN=AT9943_LOCUS21507 PE=3 SV=1
41	52071	P40228|CSK2B_ARATH	112.16	10	10	2.26E3	3	2	4	Carbamidomethylation	32355	Casein kinase II subunit beta-1 OS=Arabidopsis thaliana OX=3702 GN=CKB1 PE=1 SV=1
41	52349	tr|A0A654G910|A0A654G910_ARATH	112.16	10	10	2.26E3	3	2	4	Carbamidomethylation	32325	Casein kinase II subunit beta OS=Arabidopsis thaliana OX=3702 GN=AN1_LOCUS24943 PE=3 SV=1
41	52076	tr|A0A1P8AXL7|A0A1P8AXL7_ARATH	112.16	11	11	2.26E3	3	2	4	Carbamidomethylation	28083	Casein kinase II subunit beta OS=Arabidopsis thaliana OX=3702 GN=CKB4 PE=1 SV=1
41	52077	tr|A0A7G2EKF0|A0A7G2EKF0_ARATH	112.16	10	10	2.26E3	3	2	4	Carbamidomethylation	31575	Casein kinase II subunit beta OS=Arabidopsis thaliana OX=3702 GN=AT9943_LOCUS9445 PE=3 SV=1
41	52345	tr|A0A178VQG5|A0A178VQG5_ARATH	112.16	10	10	2.26E3	3	2	4	Carbamidomethylation	31623	Casein kinase II subunit beta OS=Arabidopsis thaliana OX=3702 GN=AXX17_At2g42250 PE=3 SV=1
41	52079	O80507|CSK2E_ARATH	112.16	10	10	2.26E3	3	2	4	Carbamidomethylation	31631	Putative casein kinase II subunit beta-4 OS=Arabidopsis thaliana OX=3702 GN=CKB4 PE=1 SV=1
41	52348	tr|A0A178VNS3|A0A178VNS3_ARATH	112.16	10	10	2.26E3	3	2	4	Carbamidomethylation	31679	Casein kinase II subunit beta OS=Arabidopsis thaliana OX=3702 GN=AXX17_At2g42250 PE=3 SV=1
41	52346	tr|D7LLP6|D7LLP6_ARALL	112.16	10	10	2.26E3	3	2	4	Carbamidomethylation	31698	Casein kinase II subunit beta OS=Arabidopsis lyrata subsp. lyrata OX=81972 GN=ARALYDRAFT_483599 PE=3 SV=1
41	52078	tr|A0A5S9X707|A0A5S9X707_ARATH	112.16	10	10	2.26E3	3	2	4	Carbamidomethylation	31631	Casein kinase II subunit beta OS=Arabidopsis thaliana OX=3702 GN=AN1_LOCUS10989 PE=3 SV=1
16	161	tr|B9FQC6|B9FQC6_ORYSJ	185.82	8	8	1.7E4	3	3	12		68469	Os06g0662000 protein OS=Oryza sativa subsp. japonica OX=39947 GN=Os06g0662000 PE=3 SV=1
16	125	tr|B9F3C0|B9F3C0_ORYSJ	185.82	8	8	1.7E4	3	3	12		68591	Os02g0175400 protein OS=Oryza sativa subsp. japonica OX=39947 GN=Os02g0175400 PE=3 SV=1
26	94	tr|D7KS87|D7KS87_ARALL	151.97	7	7	1.76E3	3	1	7	Oxidation (M)	73044	Uncharacterized protein OS=Arabidopsis lyrata subsp. lyrata OX=81972 GN=ARALYDRAFT_892955 PE=3 SV=1
42	228	tr|A0A6J0ME33|A0A6J0ME33_RAPSA	116.97	5	5	1.41E3	3	3	4	Carbamidomethylation	70199	heat shock protein 90-2-like OS=Raphanus sativus OX=3726 GN=LOC108842061 PE=3 SV=1
42	246	tr|A0A7G2FMX3|A0A7G2FMX3_ARATH	116.97	3	3	1.41E3	3	3	4	Carbamidomethylation	101043	(thale cress) hypothetical protein OS=Arabidopsis thaliana OX=3702 GN=AT9943_LOCUS22293 PE=3 SV=1
42	29	tr|D0EJY9|D0EJY9_NICBE	116.97	4	4	1.41E3	3	3	4	Carbamidomethylation	80346	Molecular chaperone Hsp90-3 (Fragment) OS=Nicotiana benthamiana OX=4100 PE=2 SV=1
42	665	tr|Q56WE0|Q56WE0_ARATH	116.97	8	8	1.41E3	3	3	4	Carbamidomethylation	42577	Heat shock protein 90 (Fragment) OS=Arabidopsis thaliana OX=3702 GN=At5g56010 PE=2 SV=1
42	166	tr|A0A5S9YGS6|A0A5S9YGS6_ARATH	116.97	4	4	1.41E3	3	3	4	Carbamidomethylation	80034	(thale cress) hypothetical protein OS=Arabidopsis thaliana OX=3702 GN=AT9943_LOCUS22294 PE=3 SV=1
42	239	P51818|HS903_ARATH	116.97	4	4	1.41E3	3	3	4	Carbamidomethylation	80052	Heat shock protein 90-3 OS=Arabidopsis thaliana OX=3702 GN=HSP90-3 PE=1 SV=2
42	248	tr|E4MWK1|E4MWK1_EUTHA	116.97	4	4	1.41E3	3	3	4	Carbamidomethylation	80069	mRNA clone: RTFL01-14-N15 OS=Eutrema halophilum OX=98038 PE=2 SV=1
42	167	P55737|HS902_ARATH	116.97	4	4	1.41E3	3	3	4	Carbamidomethylation	80064	Heat shock protein 90-2 OS=Arabidopsis thaliana OX=3702 GN=HSP90-2 PE=1 SV=1
42	168	tr|A0A178ULZ9|A0A178ULZ9_ARATH	116.97	4	4	1.41E3	3	3	4	Carbamidomethylation	80082	HSP90.2 OS=Arabidopsis thaliana OX=3702 GN=AXX17_At5g55200 PE=3 SV=1
42	240	tr|A0A178U8T0|A0A178U8T0_ARATH	116.97	4	4	1.41E3	3	3	4	Carbamidomethylation	80052	Hsp81.3 OS=Arabidopsis thaliana OX=3702 GN=AXX17_At5g55180 PE=3 SV=1
42	241	tr|A0A654GBL6|A0A654GBL6_ARATH	116.97	4	4	1.41E3	3	3	4	Carbamidomethylation	80240	HATPase_c domain-containing protein OS=Arabidopsis thaliana OX=3702 GN=AN1_LOCUS25878 PE=3 SV=1
42	242	O03986|HS904_ARATH	116.97	4	4	1.41E3	3	3	4	Carbamidomethylation	80141	Heat shock protein 90-4 OS=Arabidopsis thaliana OX=3702 GN=HSP90-4 PE=1 SV=1
42	243	tr|D7ML64|D7ML64_ARALL	116.97	4	4	1.41E3	3	3	4	Carbamidomethylation	80097	Heat shock protein 81-4 OS=Arabidopsis lyrata subsp. lyrata OX=81972 GN=ARALYDRAFT_495683 PE=3 SV=1
42	244	tr|A0A5S9YEY8|A0A5S9YEY8_ARATH	116.97	4	4	1.41E3	3	3	4	Carbamidomethylation	80085	HATPase_c domain-containing protein OS=Arabidopsis thaliana OX=3702 GN=C24_LOCUS25708 PE=3 SV=1
42	245	tr|A0A178UQ52|A0A178UQ52_ARATH	116.97	4	4	1.41E3	3	3	4	Carbamidomethylation	80141	Hsp81.4 OS=Arabidopsis thaliana OX=3702 GN=AXX17_At5g55170 PE=3 SV=1
42	98	tr|D7MF83|D7MF83_ARALL	116.97	4	4	1.41E3	3	3	4	Carbamidomethylation	80252	Early-responsive to dehydration 8 OS=Arabidopsis lyrata subsp. lyrata OX=81972 GN=HSP81-2 PE=3 SV=1
42	386	tr|A0A7G2FKV3|A0A7G2FKV3_ARATH	116.97	4	4	1.41E3	3	3	4	Carbamidomethylation	82893	(thale cress) hypothetical protein OS=Arabidopsis thaliana OX=3702 GN=AT9943_LOCUS22292 PE=3 SV=1
42	247	tr|F4K6B6|F4K6B6_ARATH	116.97	4	4	1.41E3	3	3	4	Carbamidomethylation	83127	Heat shock protein 81-2 OS=Arabidopsis thaliana OX=3702 GN=HSP81-2 PE=1 SV=1
49	52026	tr|D7M2V0|D7M2V0_ARALL	97.87	8	8	1.33E3	3	3	3		65211	Asparagine synthetase [glutamine-hydrolyzing] OS=Arabidopsis lyrata subsp. lyrata OX=81972 GN=ARALYDRAFT_908981 PE=4 SV=1
49	7462	tr|A0A7G2FCI8|A0A7G2FCI8_ARATH	97.87	4	4	1.33E3	3	3	3		135019	Asparagine synthase (glutamine-hydrolyzing) OS=Arabidopsis thaliana OX=3702 GN=AT9943_LOCUS18787 PE=3 SV=1
49	52023	tr|F4KGS3|F4KGS3_ARATH	97.87	8	8	1.33E3	3	3	3		65033	Asparagine synthetase [glutamine-hydrolyzing] OS=Arabidopsis thaliana OX=3702 GN=ASN3 PE=1 SV=1
49	52024	Q9LFU1|ASNS3_ARATH	97.87	8	8	1.33E3	3	3	3		65227	Asparagine synthetase [glutamine-hydrolyzing] 3 OS=Arabidopsis thaliana OX=3702 GN=ASN3 PE=2 SV=1
49	52025	tr|A0A178UAJ4|A0A178UAJ4_ARATH	97.87	8	8	1.33E3	3	3	3		65257	Asparagine synthetase [glutamine-hydrolyzing] OS=Arabidopsis thaliana OX=3702 GN=AXX17_At5g09870 PE=4 SV=1
49	52062	tr|A0A178U7S3|A0A178U7S3_ARATH	97.87	8	8	1.33E3	3	3	3		65030	Asparagine synthetase [glutamine-hydrolyzing] OS=Arabidopsis thaliana OX=3702 GN=AXX17_At5g64730 PE=4 SV=1
49	52063	Q9LV77|ASNS2_ARATH	97.87	8	8	1.33E3	3	3	3		65030	Asparagine synthetase [glutamine-hydrolyzing] 2 OS=Arabidopsis thaliana OX=3702 GN=ASN2 PE=2 SV=1
49	52061	tr|D7MSM2|D7MSM2_ARALL	97.87	8	8	1.33E3	3	3	3		64612	Asparagine synthetase [glutamine-hydrolyzing] OS=Arabidopsis lyrata subsp. lyrata OX=81972 GN=ARALYDRAFT_496723 PE=4 SV=1
49	52064	tr|A0A654GF85|A0A654GF85_ARATH	97.87	8	8	1.33E3	3	3	3		65158	Asparagine synthetase [glutamine-hydrolyzing] OS=Arabidopsis thaliana OX=3702 GN=AN1_LOCUS26822 PE=4 SV=1
54	30201	tr|A0A5S9YA71|A0A5S9YA71_ARATH	117.04	8	8	1.23E3	3	3	3	Carbamidomethylation	42068	Uncharacterized protein OS=Arabidopsis thaliana OX=3702 GN=C24_LOCUS24254 PE=3 SV=1
54	30092	tr|A0A178WD22|A0A178WD22_ARATH	117.04	8	8	1.23E3	3	3	3	Carbamidomethylation	44549	RPL3B OS=Arabidopsis thaliana OX=3702 GN=AXX17_At1g54810 PE=3 SV=1
54	30093	P22738|RL32_ARATH	117.04	8	8	1.23E3	3	3	3	Carbamidomethylation	44546	60S ribosomal protein L3-2 OS=Arabidopsis thaliana OX=3702 GN=ARP2 PE=2 SV=4
54	30094	tr|A0A7G2E3C6|A0A7G2E3C6_ARATH	117.04	8	8	1.23E3	3	3	3	Carbamidomethylation	44532	(thale cress) hypothetical protein OS=Arabidopsis thaliana OX=3702 GN=AT9943_LOCUS4347 PE=3 SV=1
54	30091	tr|A0A5S9WR84|A0A5S9WR84_ARATH	117.04	8	8	1.23E3	3	3	3	Carbamidomethylation	44568	Uncharacterized protein OS=Arabidopsis thaliana OX=3702 GN=C24_LOCUS5020 PE=3 SV=1
54	30095	tr|A0A654EVU0|A0A654EVU0_ARATH	117.04	8	8	1.23E3	3	3	3	Carbamidomethylation	44539	Uncharacterized protein OS=Arabidopsis thaliana OX=3702 GN=AN1_LOCUS5145 PE=3 SV=1
54	30272	tr|E4MY70|E4MY70_EUTHA	117.04	8	8	1.23E3	3	3	3	Carbamidomethylation	44671	mRNA clone: RTFL01-37-J18 OS=Eutrema halophilum OX=98038 PE=2 SV=1
54	30269	tr|Q0IUC6|Q0IUC6_ORYSJ	117.04	8	8	1.23E3	3	3	3	Carbamidomethylation	44491	Os11g0168200 protein OS=Oryza sativa subsp. japonica OX=39947 GN=LOC_Os11g06750 PE=4 SV=1
54	30202	tr|A0A178UNJ2|A0A178UNJ2_ARATH	117.04	8	8	1.23E3	3	3	3	Carbamidomethylation	44601	Uncharacterized protein OS=Arabidopsis thaliana OX=3702 GN=AXX17_At5g40310 PE=3 SV=1
54	30097	tr|D7KVJ1|D7KVJ1_ARALL	117.04	8	8	1.23E3	3	3	3	Carbamidomethylation	44604	ARP2/RPL3B OS=Arabidopsis lyrata subsp. lyrata OX=81972 GN=ARALYDRAFT_475169 PE=3 SV=1
54	30270	tr|D7KMW4|D7KMW4_ARALL	117.04	8	8	1.23E3	3	3	3	Carbamidomethylation	44456	Uncharacterized protein OS=Arabidopsis lyrata subsp. lyrata OX=81972 GN=ARALYDRAFT_473757 PE=3 SV=1
54	30271	P17094|RL31_ARATH	117.04	8	8	1.23E3	3	3	3	Carbamidomethylation	44559	60S ribosomal protein L3-1 OS=Arabidopsis thaliana OX=3702 GN=ARP1 PE=1 SV=5
54	30274	tr|Q8H154|Q8H154_ARATH	117.04	8	8	1.23E3	3	3	3	Carbamidomethylation	44593	Putative ribosomal protein OS=Arabidopsis thaliana OX=3702 GN=At1g43170 PE=2 SV=1
54	30273	tr|A0A178WDT7|A0A178WDT7_ARATH	117.04	8	8	1.23E3	3	3	3	Carbamidomethylation	44559	RPL3A OS=Arabidopsis thaliana OX=3702 GN=AXX17_At1g39210 PE=3 SV=1
50	554	tr|A0A178W4Q5|A0A178W4Q5_ARATH	127.01	9	9	1.1E3	3	3	3		36913	Glyceraldehyde-3-phosphate dehydrogenase OS=Arabidopsis thaliana OX=3702 GN=AXX17_At1g13910 PE=3 SV=1
50	555	tr|D7KQF9|D7KQF9_ARALL	127.01	9	9	1.1E3	3	3	3		36909	Glyceraldehyde-3-phosphate dehydrogenase OS=Arabidopsis lyrata subsp. lyrata OX=81972 GN=ARALYDRAFT_471499 PE=3 SV=1
50	556	Q9FX54|G3PC2_ARATH	127.01	9	9	1.1E3	3	3	3		36913	Glyceraldehyde-3-phosphate dehydrogenase GAPC2 cytosolic OS=Arabidopsis thaliana OX=3702 GN=GAPC2 PE=1 SV=1
50	557	tr|D7L218|D7L218_ARALL	127.01	9	9	1.1E3	3	3	3		36886	Glyceraldehyde-3-phosphate dehydrogenase OS=Arabidopsis lyrata subsp. lyrata OX=81972 GN=GAPC PE=3 SV=1
50	558	tr|A0A5S9X911|A0A5S9X911_ARATH	127.01	9	9	1.1E3	3	3	3		36928	Glyceraldehyde-3-phosphate dehydrogenase OS=Arabidopsis thaliana OX=3702 GN=C24_LOCUS11535 PE=3 SV=1
50	559	tr|A0A654F3Y9|A0A654F3Y9_ARATH	127.01	9	9	1.1E3	3	3	3		36914	Glyceraldehyde-3-phosphate dehydrogenase OS=Arabidopsis thaliana OX=3702 GN=AN1_LOCUS11698 PE=3 SV=1
50	560	P25858|G3PC1_ARATH	127.01	9	9	1.1E3	3	3	3		36914	Glyceraldehyde-3-phosphate dehydrogenase GAPC1 cytosolic OS=Arabidopsis thaliana OX=3702 GN=GAPC1 PE=1 SV=2
50	711	tr|S5U8A6|S5U8A6_9ROSI	127.01	16	16	1.1E3	3	3	3		21170	Glyceraldehyde 3 phosphate dehydrogenase (Fragment) OS=Aglaia odorata OX=210347 PE=3 SV=1
50	561	tr|E4MWE3|E4MWE3_EUTHA	127.01	9	9	1.1E3	3	3	3		36797	Glyceraldehyde-3-phosphate dehydrogenase OS=Eutrema halophilum OX=98038 PE=2 SV=1
50	562	tr|C0Z2I0|C0Z2I0_ARATH	127.01	9	9	1.1E3	3	3	3		37347	Glyceraldehyde-3-phosphate dehydrogenase (Fragment) OS=Arabidopsis thaliana OX=3702 GN=At1g13440 PE=2 SV=1
50	551	tr|A0A7G2EJ02|A0A7G2EJ02_ARATH	127.01	11	11	1.1E3	3	3	3		31578	Glyceraldehyde-3-phosphate dehydrogenase OS=Arabidopsis thaliana OX=3702 GN=AT9943_LOCUS10057 PE=3 SV=1
50	552	tr|A0A178VKK2|A0A178VKK2_ARATH	127.01	11	11	1.1E3	3	3	3		31591	Glyceraldehyde-3-phosphate dehydrogenase OS=Arabidopsis thaliana OX=3702 GN=AXX17_At3g03530 PE=3 SV=1
50	715	tr|A0A168L4G8|A0A168L4G8_ARATH	127.01	14	14	1.1E3	3	3	3		23993	Glyceraldehyde-3-phosphate dehydrogenase (Fragment) OS=Arabidopsis thaliana OX=3702 GN=GAPDH PE=3 SV=1
50	553	tr|E4MXB0|E4MXB0_EUTHA	127.01	11	11	1.1E3	3	3	3		31995	Glyceraldehyde-3-phosphate dehydrogenase OS=Eutrema halophilum OX=98038 PE=2 SV=1
17	108	tr|A0A0P0WH16|A0A0P0WH16_ORYSJ	139.85	14	14	1.09E4	3	3	11		41696	Os05g0106600 protein OS=Oryza sativa subsp. japonica OX=39947 GN=Os05g0106600 PE=3 SV=1
17	101	tr|D7KZP4|D7KZP4_ARALL	139.85	14	14	1.09E4	3	3	11		41677	Actin-11 OS=Arabidopsis lyrata subsp. lyrata OX=81972 GN=ACT11 PE=3 SV=1
17	100	P53496|ACT11_ARATH	139.85	14	14	1.09E4	3	3	11		41675	Actin-11 OS=Arabidopsis thaliana OX=3702 GN=ACT11 PE=1 SV=1
17	102	tr|A0A384KGP1|A0A384KGP1_ARATH	139.85	14	14	1.09E4	3	3	11		41675	(thale cress) hypothetical protein OS=Arabidopsis thaliana OX=3702 GN=AXX17_At3g12090 PE=3 SV=1
17	103	tr|Q541W9|Q541W9_ARATH	139.85	14	14	1.09E4	3	3	11		41675	Uncharacterized protein At3g12110/T21B14_108 OS=Arabidopsis thaliana OX=3702 GN=At3g12110/T21B14_108 PE=2 SV=1
17	75	tr|E4MY15|E4MY15_EUTHA	139.85	14	14	1.09E4	3	3	11		41706	mRNA clone: RTFL01-26-A14 OS=Eutrema halophilum OX=98038 PE=2 SV=1
17	76	tr|A0A178UEW4|A0A178UEW4_ARATH	139.85	14	14	1.09E4	3	3	11		41736	(thale cress) hypothetical protein OS=Arabidopsis thaliana OX=3702 GN=AXX17_At5g09370 PE=3 SV=1
17	77	tr|D7M276|D7M276_ARALL	139.85	14	14	1.09E4	3	3	11		41736	Uncharacterized protein OS=Arabidopsis lyrata subsp. lyrata OX=81972 GN=ARALYDRAFT_487803 PE=3 SV=1
17	78	tr|M4WH59|M4WH59_DIOMU	139.85	14	14	1.09E4	3	3	11		41722	Actin 1 OS=Dionaea muscipula OX=4362 PE=2 SV=1
17	79	P53492|ACT7_ARATH	139.85	14	14	1.09E4	3	3	11		41736	Actin-7 OS=Arabidopsis thaliana OX=3702 GN=ACT7 PE=1 SV=1
17	99	tr|Q53PP1|Q53PP1_ORYSJ	139.85	14	14	1.09E4	3	3	11		41623	Actin OS=Oryza sativa subsp. japonica OX=39947 GN=LOC_Os11g06390 PE=4 SV=1
11	1336	Q9SJL8|METK3_ARATH	144.45	13	13	0	3	1	16		42498	S-adenosylmethionine synthase 3 OS=Arabidopsis thaliana OX=3702 GN=METK3 PE=1 SV=1
11	1337	tr|D7LJ85|D7LJ85_ARALL	144.45	13	13	0	3	1	16		42499	S-adenosylmethionine synthase OS=Arabidopsis lyrata subsp. lyrata OX=81972 GN=ARALYDRAFT_902809 PE=3 SV=1
11	1338	tr|A0A178VXF8|A0A178VXF8_ARATH	144.45	13	13	0	3	1	16		42498	S-adenosylmethionine synthase OS=Arabidopsis thaliana OX=3702 GN=AXX17_At2g33610 PE=3 SV=1
10	218	tr|E4MVL1|E4MVL1_EUTHA	118.70	12	12	0	3	2	18		49474	Elongation factor 1-alpha OS=Eutrema halophilum OX=98038 PE=2 SV=1
15	25	tr|A0A5S9Y8G8|A0A5S9Y8G8_ARATH	169.23	7	7		3	0	13	Oxidation (M)	73629	Uncharacterized protein OS=Arabidopsis thaliana OX=3702 GN=AN1_LOCUS23580 PE=3 SV=1
15	27	Q9LKR3|BIP1_ARATH	169.23	7	7		3	0	13	Oxidation (M)	73629	Heat shock 70 kDa protein BIP1 OS=Arabidopsis thaliana OX=3702 GN=BIP1 PE=1 SV=1
15	26	tr|A0A7G2FAT4|A0A7G2FAT4_ARATH	169.23	7	7		3	0	13	Oxidation (M)	73658	(thale cress) hypothetical protein OS=Arabidopsis thaliana OX=3702 GN=AT9943_LOCUS20325 PE=3 SV=1
15	21	tr|E4MXI2|E4MXI2_EUTHA	169.23	7	7		3	0	13	Oxidation (M)	73650	mRNA clone: RTFL01-39-D20 OS=Eutrema halophilum OX=98038 PE=2 SV=1
60	30010	tr|C7SCX6|C7SCX6_POPDE	144.03	19	19		3	0	3	Carbamidomethylation	17401	Eukaryotic translation initiation factor 5A OS=Populus deltoides OX=3696 PE=2 SV=1
79	30817	tr|A0A0Q4MTP6|A0A0Q4MTP6_9GAMM	106.55	6	6	8.21E2	2	2	2		43811	Dihydrolipoyllysine-residue succinyltransferase component of 2-oxoglutarate dehydrogenase complex OS=Erwinia sp. Leaf53 OX=1736225 GN=ASF13_12375 PE=3 SV=1
33	30240	tr|D7MUK6|D7MUK6_ARALL	102.91	4	4	7.98E2	2	2	5	Carbamidomethylation	72941	Phosphoenolpyruvate carboxykinase (ATP) OS=Arabidopsis lyrata subsp. lyrata OX=81972 GN=ARALYDRAFT_496802 PE=3 SV=1
33	30225	B5X574|PCKA2_ARATH	102.91	4	4	7.98E2	2	2	5	Carbamidomethylation	72892	Phosphoenolpyruvate carboxykinase (ATP) 2 OS=Arabidopsis thaliana OX=3702 GN=PCK2 PE=1 SV=1
33	30227	tr|A0A1P8BDT8|A0A1P8BDT8_ARATH	102.91	4	4	7.98E2	2	2	5	Carbamidomethylation	76562	Phosphoenolpyruvate carboxykinase (ATP) OS=Arabidopsis thaliana OX=3702 GN=PCK2 PE=1 SV=1
33	30224	tr|A0A178UC26|A0A178UC26_ARATH	102.91	4	4	7.98E2	2	2	5	Carbamidomethylation	72936	Phosphoenolpyruvate carboxykinase (ATP) OS=Arabidopsis thaliana OX=3702 GN=AXX17_At5g65540 PE=3 SV=1
33	30218	tr|A0A654GEF6|A0A654GEF6_ARATH	102.91	4	4	7.98E2	2	2	5	Carbamidomethylation	72919	Phosphoenolpyruvate carboxykinase (ATP) OS=Arabidopsis thaliana OX=3702 GN=AN1_LOCUS26897 PE=3 SV=1
33	30223	tr|A0A7G2FJ14|A0A7G2FJ14_ARATH	102.91	4	4	7.98E2	2	2	5	Carbamidomethylation	73077	Phosphoenolpyruvate carboxykinase (ATP) OS=Arabidopsis thaliana OX=3702 GN=AT9943_LOCUS23160 PE=3 SV=1
33	30226	tr|A0A5S9YHV0|A0A5S9YHV0_ARATH	102.91	4	4	7.98E2	2	2	5	Carbamidomethylation	72982	Phosphoenolpyruvate carboxykinase (ATP) OS=Arabidopsis thaliana OX=3702 GN=C24_LOCUS26722 PE=3 SV=1
33	30222	tr|A0A1P8BDX2|A0A1P8BDX2_ARATH	102.91	5	5	7.98E2	2	2	5	Carbamidomethylation	62897	Phosphoenolpyruvate carboxykinase (ATP) OS=Arabidopsis thaliana OX=3702 GN=PCK2 PE=1 SV=1
47	31276	tr|A2SXR4|A2SXR4_TOBAC	94.98	10	10	6.91E2	2	2	4		34729	Uricase OS=Nicotiana tabacum OX=4097 GN=LOC107813779 PE=2 SV=1
53	15171	tr|D2WK25|D2WK25_GOSHI	115.95	6	6	6.67E2	2	1	3		53066	UDP-glucose 6-dehydrogenase OS=Gossypium hirsutum OX=3635 GN=UGD3 PE=2 SV=1
53	15155	tr|D7M7D1|D7M7D1_ARALL	115.95	6	6	6.67E2	2	1	3		53100	UDP-glucose 6-dehydrogenase OS=Arabidopsis lyrata subsp. lyrata OX=81972 GN=ARALYDRAFT_488394 PE=3 SV=1
53	15156	Q9LF33|UGDH3_ARATH	115.95	6	6	6.67E2	2	1	3		53117	UDP-glucose 6-dehydrogenase 3 OS=Arabidopsis thaliana OX=3702 GN=UGD3 PE=1 SV=1
53	15157	tr|A0A178UJW9|A0A178UJW9_ARATH	115.95	6	6	6.67E2	2	1	3		53117	UDP-glucose 6-dehydrogenase OS=Arabidopsis thaliana OX=3702 GN=AXX17_At5g15000 PE=3 SV=1
53	15215	tr|D7LAK1|D7LAK1_ARALL	115.95	6	6	6.67E2	2	1	3		53206	UDP-glucose 6-dehydrogenase OS=Arabidopsis lyrata subsp. lyrata OX=81972 GN=ARALYDRAFT_896165 PE=3 SV=1
53	15214	Q9LIA8|UGDH2_ARATH	115.95	6	6	6.67E2	2	1	3		53173	UDP-glucose 6-dehydrogenase 2 OS=Arabidopsis thaliana OX=3702 GN=UGD2 PE=1 SV=1
53	15216	tr|A0A178VPC3|A0A178VPC3_ARATH	115.95	6	6	6.67E2	2	1	3		53174	UDP-glucose 6-dehydrogenase OS=Arabidopsis thaliana OX=3702 GN=AXX17_At3g32260 PE=3 SV=1
53	15203	tr|D7LNY0|D7LNY0_ARALL	115.95	6	6	6.67E2	2	1	3		55529	UDP-glucose 6-dehydrogenase OS=Arabidopsis lyrata subsp. lyrata OX=81972 GN=ARALYDRAFT_905242 PE=3 SV=1
68	30077	tr|Q0JFB6|Q0JFB6_ORYSJ	81.35	2	2	6.56E2	2	2	2		93973	OSJNBa0020P07.3 protein OS=Oryza sativa subsp. japonica OX=39947 GN=Os04g0118400 PE=4 SV=1
68	30082	tr|A3A7F2|A3A7F2_ORYSJ	81.35	2	2	6.56E2	2	2	2		94022	Os02g0519900 protein OS=Oryza sativa subsp. japonica OX=39947 GN=Os02g0519900 PE=3 SV=1
34	30117	tr|D7LAE5|D7LAE5_ARALL	96.27	12	12	6.19E3	2	2	5		27886	Predicted protein OS=Arabidopsis lyrata subsp. lyrata OX=81972 GN=ARALYDRAFT_674570 PE=3 SV=1
34	30118	tr|A0A178VSS0|A0A178VSS0_ARATH	96.27	12	12	6.19E3	2	2	5		27859	EMB2296 OS=Arabidopsis thaliana OX=3702 GN=AXX17_At2g13340 PE=3 SV=1
34	30119	P46286|RL81_ARATH	96.27	12	12	6.19E3	2	2	5		27859	60S ribosomal protein L8-1 OS=Arabidopsis thaliana OX=3702 GN=RPL8A PE=1 SV=2
34	30139	tr|D7MBP3|D7MBP3_ARALL	96.27	12	12	6.19E3	2	2	5		27934	60S ribosomal protein L8 OS=Arabidopsis lyrata subsp. lyrata OX=81972 GN=ARALYDRAFT_491018 PE=3 SV=1
34	31100	tr|A0A178UYN8|A0A178UYN8_ARATH	96.27	12	12	6.19E3	2	2	5		27948	(thale cress) hypothetical protein OS=Arabidopsis thaliana OX=3702 GN=AXX17_At4g41290 PE=3 SV=1
34	31101	Q42064|RL83_ARATH	96.27	12	12	6.19E3	2	2	5		27948	60S ribosomal protein L8-3 OS=Arabidopsis thaliana OX=3702 GN=RPL8C PE=2 SV=2
34	32607	tr|Q41960|Q41960_ARATH	96.27	24	24	6.19E3	2	2	5		13879	60S ribosomal protein KD4/L2 (Fragment) OS=Arabidopsis thaliana OX=3702 PE=2 SV=1
27	52342	tr|F4JP94|F4JP94_ARATH	137.27	15	15	5.9E3	2	1	7	Carbamidomethylation	31412	Casein kinase II subunit beta OS=Arabidopsis thaliana OX=3702 GN=CKB2 PE=1 SV=1
27	52343	P40229|CSK2C_ARATH	137.27	15	15	5.9E3	2	1	7	Carbamidomethylation	31978	Casein kinase II subunit beta-2 OS=Arabidopsis thaliana OX=3702 GN=CKB2 PE=1 SV=1
27	52344	tr|A0A178UV49|A0A178UV49_ARATH	137.27	15	15	5.9E3	2	1	7	Carbamidomethylation	31978	Casein kinase II subunit beta OS=Arabidopsis thaliana OX=3702 GN=AXX17_At4g20730 PE=3 SV=1
27	181353	tr|D7M9H3|D7M9H3_ARALL	137.27	16	16	5.9E3	2	1	7	Carbamidomethylation	30330	Casein kinase II subunit beta (Fragment) OS=Arabidopsis lyrata subsp. lyrata OX=81972 GN=ARALYDRAFT_493113 PE=3 SV=1
51	30116	tr|A0A7G2EJB3|A0A7G2EJB3_ARATH	105.01	3	3	5.82E2	2	2	3		133602	(thale cress) hypothetical protein OS=Arabidopsis thaliana OX=3702 GN=AT9943_LOCUS10559 PE=4 SV=1
51	30145	tr|D7L8D2|D7L8D2_ARALL	105.01	5	5	5.82E2	2	2	3		89450	Uncharacterized protein OS=Arabidopsis lyrata subsp. lyrata OX=81972 GN=ARALYDRAFT_478309 PE=4 SV=1
51	30150	tr|A0A178VB32|A0A178VB32_ARATH	105.01	5	5	5.82E2	2	2	3		90359	AtCDC48B OS=Arabidopsis thaliana OX=3702 GN=AXX17_At3g47620 PE=4 SV=1
51	30124	tr|A0A178URT8|A0A178URT8_ARATH	105.01	5	5	5.82E2	2	2	3		89944	AtCDC48C OS=Arabidopsis thaliana OX=3702 GN=AXX17_At5g02560 PE=4 SV=1
51	30125	tr|A0A654FXU5|A0A654FXU5_ARATH	105.01	5	5	5.82E2	2	2	3		89958	Uncharacterized protein OS=Arabidopsis thaliana OX=3702 GN=AN1_LOCUS21127 PE=4 SV=1
51	30143	tr|A0A7G2FC17|A0A7G2FC17_ARATH	105.01	5	5	5.82E2	2	2	3		84544	(thale cress) hypothetical protein OS=Arabidopsis thaliana OX=3702 GN=AT9943_LOCUS18206 PE=4 SV=1
51	30144	tr|B9DI55|B9DI55_ARATH	105.01	5	5	5.82E2	2	2	3		89393	AT3G09840 protein OS=Arabidopsis thaliana OX=3702 GN=At3g09840 PE=2 SV=1
51	30147	P54609|CD48A_ARATH	105.01	5	5	5.82E2	2	2	3		89393	Cell division control protein 48 homolog A OS=Arabidopsis thaliana OX=3702 GN=CDC48A PE=1 SV=1
51	30146	tr|A0A384KA82|A0A384KA82_ARATH	105.01	5	5	5.82E2	2	2	3		89393	CDC48A OS=Arabidopsis thaliana OX=3702 GN=AXX17_At3g09510 PE=4 SV=1
51	30149	tr|D7LWN0|D7LWN0_ARALL	105.01	5	5	5.82E2	2	2	3		89962	Uncharacterized protein OS=Arabidopsis lyrata subsp. lyrata OX=81972 GN=ARALYDRAFT_908201 PE=4 SV=1
51	30079	tr|D7LUF9|D7LUF9_ARALL	105.01	5	5	5.82E2	2	2	3		89937	Uncharacterized protein OS=Arabidopsis lyrata subsp. lyrata OX=81972 GN=ARALYDRAFT_485698 PE=4 SV=1
51	30148	Q9LZF6|CD48E_ARATH	105.01	5	5	5.82E2	2	2	3		89958	Cell division control protein 48 homolog E OS=Arabidopsis thaliana OX=3702 GN=CDC48E PE=2 SV=2
51	30151	tr|A0A5S9XL49|A0A5S9XL49_ARATH	105.01	5	5	5.82E2	2	2	3		90341	(thale cress) hypothetical protein OS=Arabidopsis thaliana OX=3702 GN=AN1_LOCUS15690 PE=4 SV=1
51	30152	Q9SCN8|CD48D_ARATH	105.01	5	5	5.82E2	2	2	3		90341	Cell division control protein 48 homolog D OS=Arabidopsis thaliana OX=3702 GN=CDC48D PE=1 SV=1
35	30055	tr|D7L374|D7L374_ARALL	127.87	2	2	5.25E3	2	2	5	Carbamidomethylation	74891	Uncharacterized protein OS=Arabidopsis lyrata subsp. lyrata OX=81972 GN=ARALYDRAFT_478892 PE=4 SV=1
35	30062	tr|D2WK33|D2WK33_GOSHI	127.87	2	2	5.25E3	2	2	5	Carbamidomethylation	77267	Rhamnose synthase OS=Gossypium hirsutum OX=3635 GN=RHM4 PE=2 SV=1
35	30060	tr|D7KKI6|D7KKI6_ARALL	127.87	2	2	5.25E3	2	2	5	Carbamidomethylation	75155	Mucilage-modified 4 OS=Arabidopsis lyrata subsp. lyrata OX=81972 GN=MUM4 PE=4 SV=1
35	30159	tr|Q94AC9|Q94AC9_ARATH	127.87	3	3	5.25E3	2	2	5	Carbamidomethylation	56461	At1g53500/F22G10_13 OS=Arabidopsis thaliana OX=3702 PE=2 SV=1
35	30051	tr|A0A178VEJ5|A0A178VEJ5_ARATH	127.87	2	2	5.25E3	2	2	5	Carbamidomethylation	74914	RHM3 OS=Arabidopsis thaliana OX=3702 GN=AXX17_At3g15420 PE=4 SV=1
35	30052	Q9LH76|RHM3_ARATH	127.87	2	2	5.25E3	2	2	5	Carbamidomethylation	74914	Trifunctional UDP-glucose 4 6-dehydratase/UDP-4-keto-6-deoxy-D-glucose 3 5-epimerase/UDP-4-keto-L-rhamnose-reductase RHM3 OS=Arabidopsis thaliana OX=3702 GN=RHM3 PE=2 SV=1
35	30043	Q9LPG6|RHM2_ARATH	127.87	2	2	5.25E3	2	2	5	Carbamidomethylation	75226	Trifunctional UDP-glucose 4 6-dehydratase/UDP-4-keto-6-deoxy-D-glucose 3 5-epimerase/UDP-4-keto-L-rhamnose-reductase RHM2 OS=Arabidopsis thaliana OX=3702 GN=RHM2 PE=1 SV=1
35	30042	tr|A0A178W591|A0A178W591_ARATH	127.87	2	2	5.25E3	2	2	5	Carbamidomethylation	75226	(thale cress) hypothetical protein OS=Arabidopsis thaliana OX=3702 GN=AXX17_At1g47840 PE=4 SV=1
35	30048	tr|D7KVC4|D7KVC4_ARALL	127.87	2	2	5.25E3	2	2	5	Carbamidomethylation	75412	RHM1/ROL1 OS=Arabidopsis lyrata subsp. lyrata OX=81972 GN=ARALYDRAFT_477021 PE=4 SV=1
35	30053	tr|A0A1I9LN83|A0A1I9LN83_ARATH	127.87	2	2	5.25E3	2	2	5	Carbamidomethylation	75287	Rhamnose biosynthesis 3 OS=Arabidopsis thaliana OX=3702 GN=RHM3 PE=1 SV=1
35	30054	tr|A0A5S9XDL2|A0A5S9XDL2_ARATH	127.87	2	2	5.25E3	2	2	5	Carbamidomethylation	75509	Uncharacterized protein OS=Arabidopsis thaliana OX=3702 GN=C24_LOCUS12680 PE=4 SV=1
75	72396	tr|F4J3P1|F4J3P1_ARATH	132.76	27	27	4.71E2	2	1	2		13406	Ribosomal protein L14p/L23e family protein OS=Arabidopsis thaliana OX=3702 GN=emb2171 PE=1 SV=1
75	72397	tr|D7KDF3|D7KDF3_ARALL	132.76	24	24	4.71E2	2	1	2		15027	60S ribosomal protein L23 OS=Arabidopsis lyrata subsp. lyrata OX=81972 GN=ARALYDRAFT_470426 PE=3 SV=1
75	72399	P49690|RL23_ARATH	132.76	24	24	4.71E2	2	1	2		15027	60S ribosomal protein L23 OS=Arabidopsis thaliana OX=3702 GN=RPL23A PE=2 SV=3
75	72400	tr|A0A178VEM4|A0A178VEM4_ARATH	132.76	24	24	4.71E2	2	1	2		15027	At2g33370 OS=Arabidopsis thaliana OX=3702 PE=2 SV=1
75	72401	tr|A0A384L7B8|A0A384L7B8_ARATH	132.76	24	24	4.71E2	2	1	2		15027	(thale cress) hypothetical protein OS=Arabidopsis thaliana OX=3702 GN=AXX17_At1g03760 PE=3 SV=1
75	72402	tr|O22686|O22686_ARATH	132.76	22	22	4.71E2	2	1	2		16998	F19P19.5 protein OS=Arabidopsis thaliana OX=3702 GN=F19P19.5 PE=3 SV=1
28	31398	tr|A0A6J0NVK4|A0A6J0NVK4_RAPSA	107.99	9	9	4.58E3	2	2	7		17076	40S ribosomal protein S13-2 OS=Raphanus sativus OX=3726 GN=LOC108859102 PE=3 SV=1
28	31393	P59224|RS132_ARATH	107.99	9	9	4.58E3	2	2	7		17085	40S ribosomal protein S13-2 OS=Arabidopsis thaliana OX=3702 GN=RPS13B PE=2 SV=1
28	31394	tr|A0A178UZQ9|A0A178UZQ9_ARATH	107.99	9	9	4.58E3	2	2	7		17085	RPS13A OS=Arabidopsis thaliana OX=3702 GN=AXX17_At4g00120 PE=3 SV=1
28	31396	tr|D7LRU2|D7LRU2_ARALL	107.99	9	9	4.58E3	2	2	7		17067	40S ribosomal protein S13 OS=Arabidopsis lyrata subsp. lyrata OX=81972 GN=ARALYDRAFT_907607 PE=3 SV=1
28	31397	tr|A0A178VM26|A0A178VM26_ARATH	107.99	9	9	4.58E3	2	2	7		17095	(thale cress) hypothetical protein OS=Arabidopsis thaliana OX=3702 GN=AXX17_At3g55140 PE=3 SV=1
28	31395	P59223|RS131_ARATH	107.99	9	9	4.58E3	2	2	7		17095	40S ribosomal protein S13-1 OS=Arabidopsis thaliana OX=3702 GN=RPS13A PE=2 SV=1
56	32639	tr|F9FS43|F9FS43_FUSOF	101.56	3	3	4.08E2	2	2	3		65549	Glutamine amidotransferase type-2 domain-containing protein OS=Fusarium oxysporum (strain Fo5176) OX=660025 GN=FOXB_09224 PE=4 SV=1
56	32640	tr|A0A8H6LFB4|A0A8H6LFB4_FUSOX	101.56	3	3	4.08E2	2	2	3		65549	Uncharacterized protein OS=Fusarium oxysporum f. sp. conglutinans OX=100902 GN=HZS61_004063 PE=4 SV=1
40	30073	tr|D7KF66|D7KF66_ARALL	101.31	1	1	3.85E3	2	2	4	Oxidation (M)	129358	5PTASE13/AT5PTASE13 OS=Arabidopsis lyrata subsp. lyrata OX=81972 GN=ARALYDRAFT_470566 PE=3 SV=1
40	30068	Q9SYK4|IP5PD_ARATH	101.31	1	1	3.85E3	2	2	4	Oxidation (M)	125698	Type I inositol polyphosphate 5-phosphatase 13 OS=Arabidopsis thaliana OX=3702 GN=IP5P13 PE=1 SV=1
40	30069	tr|A0A654E8H6|A0A654E8H6_ARATH	101.31	1	1	3.85E3	2	2	4	Oxidation (M)	125648	IPPc domain-containing protein OS=Arabidopsis thaliana OX=3702 GN=AN1_LOCUS615 PE=3 SV=1
40	30070	tr|A0A7G2DS33|A0A7G2DS33_ARATH	101.31	1	1	3.85E3	2	2	4	Oxidation (M)	125676	(thale cress) hypothetical protein OS=Arabidopsis thaliana OX=3702 GN=AT9943_LOCUS420 PE=3 SV=1
40	30071	tr|A0A5S9STM4|A0A5S9STM4_ARATH	101.31	1	1	3.85E3	2	2	4	Oxidation (M)	125662	IPPc domain-containing protein OS=Arabidopsis thaliana OX=3702 GN=C24_LOCUS531 PE=3 SV=1
40	30080	tr|A0A1P8AU01|A0A1P8AU01_ARATH	101.31	2	2	3.85E3	2	2	4	Oxidation (M)	101331	Endonuclease/exonuclease/phosphatase family protein OS=Arabidopsis thaliana OX=3702 GN=5PTASE13 PE=1 SV=1
40	30081	tr|A0A178WMF7|A0A178WMF7_ARATH	101.31	1	1	3.85E3	2	2	4	Oxidation (M)	105118	AT5PTASE13 OS=Arabidopsis thaliana OX=3702 GN=At1g05630 PE=3 SV=1
40	30072	tr|A0A178WQP4|A0A178WQP4_ARATH	101.31	1	1	3.85E3	2	2	4	Oxidation (M)	120969	AT5PTASE13 OS=Arabidopsis thaliana OX=3702 GN=AXX17_At1g05100 PE=3 SV=1
40	30185	tr|A0A178WPL8|A0A178WPL8_ARATH	101.31	2	2	3.85E3	2	2	4	Oxidation (M)	94625	AT5PTASE13 OS=Arabidopsis thaliana OX=3702 GN=At1g05630 PE=3 SV=1
40	30186	tr|A0A178WNH1|A0A178WNH1_ARATH	101.31	2	2	3.85E3	2	2	4	Oxidation (M)	98411	AT5PTASE13 OS=Arabidopsis thaliana OX=3702 GN=At1g05630 PE=3 SV=1
40	30196	tr|A0A0P0XIA7|A0A0P0XIA7_ORYSJ	101.31	1	1	3.85E3	2	2	4	Oxidation (M)	122072	Os08g0524100 protein OS=Oryza sativa subsp. japonica OX=39947 GN=Os08g0524100 PE=3 SV=1
43	654	P29516|TBB8_ARATH	93.01	8	8	3.71E2	2	2	4		50607	Tubulin beta-8 chain OS=Arabidopsis thaliana OX=3702 GN=TUBB8 PE=2 SV=2
43	584	tr|A0A7G2E6B1|A0A7G2E6B1_ARATH	93.01	4	4	3.71E2	2	2	4		110662	(thale cress) hypothetical protein OS=Arabidopsis thaliana OX=3702 GN=AT9943_LOCUS5591 PE=3 SV=1
43	592	tr|D7KT68|D7KT68_ARALL	93.01	8	8	3.71E2	2	2	4		50144	Tubulin beta chain OS=Arabidopsis lyrata subsp. lyrata OX=81972 GN=TUB1 PE=3 SV=1
43	593	P12411|TBB1_ARATH	93.01	8	8	3.71E2	2	2	4		50217	Tubulin beta-1 chain OS=Arabidopsis thaliana OX=3702 GN=TUBB1 PE=2 SV=1
43	594	tr|A0A178WQG2|A0A178WQG2_ARATH	93.01	8	8	3.71E2	2	2	4		50217	Tubulin beta chain OS=Arabidopsis thaliana OX=3702 GN=AXX17_At1g70230 PE=3 SV=1
43	595	tr|E4MW46|E4MW46_EUTHA	93.01	8	8	3.71E2	2	2	4		50103	Tubulin beta chain OS=Eutrema halophilum OX=98038 PE=2 SV=1
43	843	P29515|TBB7_ARATH	93.01	8	8	3.71E2	2	2	4		50747	Tubulin beta-7 chain OS=Arabidopsis thaliana OX=3702 GN=TUBB7 PE=2 SV=1
43	844	tr|D7LLA4|D7LLA4_ARALL	93.01	8	8	3.71E2	2	2	4		50713	Tubulin beta chain OS=Arabidopsis lyrata subsp. lyrata OX=81972 GN=TUB7 PE=3 SV=1
62	30033	tr|Q0DBI3|Q0DBI3_ORYSJ	101.38	8	8	3.45E3	2	2	2	Carbamidomethylation	59131	CCT-epsilon OS=Oryza sativa subsp. japonica OX=39947 GN=Os06g0562600 PE=3 SV=1
65	30348	tr|D7KLA9|D7KLA9_ARALL	111.79	5	5	2.98E2	2	2	2		47803	Regulatory particle triple-a 1A OS=Arabidopsis lyrata subsp. lyrata OX=81972 GN=RPT1A PE=3 SV=1
65	30349	tr|A0A178W3N8|A0A178W3N8_ARATH	111.79	5	5	2.98E2	2	2	2		47803	(thale cress) hypothetical protein OS=Arabidopsis thaliana OX=3702 GN=AXX17_At1g48180 PE=3 SV=1
65	30347	Q9SSB5|PRS7A_ARATH	111.79	5	5	2.98E2	2	2	2		47803	26S proteasome regulatory subunit 7 homolog A OS=Arabidopsis thaliana OX=3702 GN=RPT1A PE=1 SV=1
46	30459	tr|B9FZL0|B9FZL0_ORYSJ	119.85	2	2	2.8E3	2	2	4		64651	Os08g0206600 protein OS=Oryza sativa subsp. japonica OX=39947 GN=OJ1119_C05.21-2 PE=3 SV=1
76	181336	tr|A0A7G2F8E9|A0A7G2F8E9_ARATH	111.22	27	27	2.24E3	2	2	2		18814	(thale cress) hypothetical protein OS=Arabidopsis thaliana OX=3702 GN=AT9943_LOCUS19145 PE=3 SV=1
76	30622	tr|A0A178WFN4|A0A178WFN4_ARATH	111.22	25	25	2.24E3	2	2	2		20593	(thale cress) hypothetical protein OS=Arabidopsis thaliana OX=3702 GN=AXX17_At1g24710 PE=3 SV=1
76	30165	tr|D7LFZ7|D7LFZ7_ARALL	111.22	25	25	2.24E3	2	2	2		20608	ADP-ribosylation factor A1E OS=Arabidopsis lyrata subsp. lyrata OX=81972 GN=ATARFA1E PE=3 SV=1
76	30167	tr|Q9M1P5|Q9M1P5_ARATH	111.22	25	25	2.24E3	2	2	2		20608	ADP-ribosylation factor A1E OS=Arabidopsis thaliana OX=3702 GN=T17J13.250 PE=1 SV=1
76	30168	tr|A0A384L6Z1|A0A384L6Z1_ARATH	111.22	25	25	2.24E3	2	2	2		20608	(thale cress) hypothetical protein OS=Arabidopsis thaliana OX=3702 GN=At3g62290 PE=3 SV=1
76	30626	tr|A0A1P8BDK6|A0A1P8BDK6_ARATH	111.22	25	25	2.24E3	2	2	2		20694	ADP-ribosylation factor A1B OS=Arabidopsis thaliana OX=3702 GN=ARFA1B PE=1 SV=1
76	30169	P36397|ARF1_ARATH	111.22	25	25	2.24E3	2	2	2		20609	ADP-ribosylation factor 1 OS=Arabidopsis thaliana OX=3702 GN=ARF1 PE=1 SV=2
76	181337	tr|D7KNG1|D7KNG1_ARALL	111.22	25	25	2.24E3	2	2	2		20593	Uncharacterized protein OS=Arabidopsis lyrata subsp. lyrata OX=81972 GN=ARALYDRAFT_472612 PE=3 SV=1
76	181338	tr|A0A384LF04|A0A384LF04_ARATH	111.22	25	25	2.24E3	2	2	2		20694	ATARFA1B OS=Arabidopsis thaliana OX=3702 GN=At5g14670 PE=3 SV=1
76	181339	tr|D7KLG4|D7KLG4_ARALL	111.22	25	25	2.24E3	2	2	2		20650	ADP-ribosylation factor OS=Arabidopsis lyrata subsp. lyrata OX=81972 GN=ARALYDRAFT_888339 PE=3 SV=1
76	30166	tr|A0A178VXE5|A0A178VXE5_ARATH	111.22	25	25	2.24E3	2	2	2		20609	(thale cress) hypothetical protein OS=Arabidopsis thaliana OX=3702 GN=AXX17_At2g44910 PE=3 SV=1
76	30627	tr|A0A0P0W556|A0A0P0W556_ORYSJ	111.22	25	25	2.24E3	2	2	2		20654	ADP-ribosylation factor OS=Oryza sativa subsp. japonica OX=39947 GN=Os03g0811900 PE=3 SV=1
76	725	tr|A0A0P0V1B9|A0A0P0V1B9_ORYSJ	111.22	25	25	2.24E3	2	2	2		20697	Os01g0265100 protein OS=Oryza sativa subsp. japonica OX=39947 GN=Os01g0265100 PE=3 SV=1
76	30623	tr|A0A384LQJ7|A0A384LQJ7_ARATH	111.22	25	25	2.24E3	2	2	2		20623	(thale cress) hypothetical protein OS=Arabidopsis thaliana OX=3702 GN=At1g10630 PE=3 SV=1
76	30628	tr|A0A0P0X407|A0A0P0X407_ORYSJ	111.22	25	25	2.24E3	2	2	2		20580	ADP-ribosylation factor 1 OS=Oryza sativa subsp. japonica OX=39947 GN=OJ1118_B03.103 PE=3 SV=1
76	30624	P0DH91|ARF2B_ARATH	111.22	25	25	2.24E3	2	2	2		20593	ADP-ribosylation factor 2-B OS=Arabidopsis thaliana OX=3702 GN=ARF2-B PE=2 SV=1
76	30625	Q9LQC8|ARF2A_ARATH	111.22	25	25	2.24E3	2	2	2		20593	ADP-ribosylation factor 2-A OS=Arabidopsis thaliana OX=3702 GN=ARF2-A PE=2 SV=2
76	30629	tr|Q6ID97|Q6ID97_ARATH	111.22	25	25	2.24E3	2	2	2		20623	ADP-ribosylation factor A1F OS=Arabidopsis thaliana OX=3702 GN=ARFA1F PE=2 SV=1
76	30630	tr|A0A5S9Y456|A0A5S9Y456_ARATH	111.22	25	25	2.24E3	2	2	2		20827	Uncharacterized protein OS=Arabidopsis thaliana OX=3702 GN=C24_LOCUS22127 PE=3 SV=1
76	30631	tr|D7KY32|D7KY32_ARALL	111.22	25	25	2.24E3	2	2	2		20722	Uncharacterized protein OS=Arabidopsis lyrata subsp. lyrata OX=81972 GN=ARALYDRAFT_476172 PE=3 SV=1
76	30632	tr|A0A654G139|A0A654G139_ARATH	111.22	25	25	2.24E3	2	2	2		20813	Uncharacterized protein OS=Arabidopsis thaliana OX=3702 GN=AN1_LOCUS22237 PE=3 SV=1
76	30633	tr|D7M6L8|D7M6L8_ARALL	111.22	25	25	2.24E3	2	2	2		20936	ADP-ribosylation factor A1B OS=Arabidopsis lyrata subsp. lyrata OX=81972 GN=ATARFA1B PE=3 SV=1
76	30634	tr|Q9LYJ3|Q9LYJ3_ARATH	111.22	24	24	2.24E3	2	2	2		21535	ADP-ribosylation factor A1B OS=Arabidopsis thaliana OX=3702 GN=ADP-ribosylation factor A1B PE=1 SV=1
76	30170	tr|D7LSV8|D7LSV8_ARALL	111.22	24	24	2.24E3	2	2	2		21585	ADP-ribosylation factor OS=Arabidopsis lyrata subsp. lyrata OX=81972 GN=ARALYDRAFT_486735 PE=3 SV=1
76	181340	tr|D7KT27|D7KT27_ARALL	111.22	24	24	2.24E3	2	2	2		21551	ADP-ribosylation factor OS=Arabidopsis lyrata subsp. lyrata OX=81972 GN=ARALYDRAFT_475701 PE=3 SV=1
48	181729	tr|A0A0P0X7B7|A0A0P0X7B7_ORYSJ	119.85	10	10	1.66E3	2	2	4		27341	Isopentenyl-diphosphate Delta-isomerase OS=Oryza sativa subsp. japonica OX=39947 GN=OJ1612_A04.101 PE=3 SV=1
23	608	tr|A0A178WHW4|A0A178WHW4_ARATH	144.32	5	5	1.61E3	2	1	9		74075	(thale cress) hypothetical protein OS=Arabidopsis thaliana OX=3702 GN=At1g09080 PE=3 SV=1
23	609	Q8H1B3|BIP3_ARATH	144.32	4	4	1.61E3	2	1	9		75150	Heat shock 70 kDa protein BIP3 OS=Arabidopsis thaliana OX=3702 GN=BIP3 PE=1 SV=1
23	496	tr|D7KIY0|D7KIY0_ARALL	144.32	5	5	1.61E3	2	1	9		71993	Uncharacterized protein OS=Arabidopsis lyrata subsp. lyrata OX=81972 GN=ARALYDRAFT_311954 PE=3 SV=1
59	30640	tr|D7MAV9|D7MAV9_ARALL	105.71	11	11	1.55E3	2	2	3		33207	Protein-serine/threonine phosphatase OS=Arabidopsis lyrata subsp. lyrata OX=81972 GN=ARALYDRAFT_491566 PE=3 SV=1
38	32571	tr|F4HRW5|F4HRW5_ARATH	129.67	21	21	1.54E3	2	2	5		14767	Ribosomal protein L22p/L17e family protein OS=Arabidopsis thaliana OX=3702 GN=At1g67430 PE=1 SV=1
38	32573	tr|D7KV33|D7KV33_ARALL	129.67	16	16	1.54E3	2	2	5		19854	60S ribosomal protein L17 OS=Arabidopsis lyrata subsp. lyrata OX=81972 GN=ARALYDRAFT_475841 PE=3 SV=1
38	32574	tr|A0A384L9X3|A0A384L9X3_ARATH	129.67	16	16	1.54E3	2	2	5		19854	(thale cress) hypothetical protein OS=Arabidopsis thaliana OX=3702 GN=AXX17_At1g61350 PE=3 SV=1
38	32572	P51413|RL172_ARATH	129.67	16	16	1.54E3	2	2	5		19854	60S ribosomal protein L17-2 OS=Arabidopsis thaliana OX=3702 GN=RPL17B PE=2 SV=2
38	32575	tr|Q0WRE5|Q0WRE5_ARATH	129.67	16	16	1.54E3	2	2	5		19854	Ribosomal protein L17-like protein OS=Arabidopsis thaliana OX=3702 GN=At1g67430 PE=2 SV=1
30	30641	tr|Q0DNN4|Q0DNN4_ORYSJ	131.82	10	10	1.44E3	2	2	6		23652	Os03g0744800 protein OS=Oryza sativa subsp. japonica OX=39947 GN=OSJNBb0036F07.15 PE=3 SV=1
55	15436	tr|D2WK24|D2WK24_GOSHI	102.15	10	10	1.38E3	2	1	3		52798	UDP-glucose 6-dehydrogenase OS=Gossypium hirsutum OX=3635 GN=UGD2 PE=2 SV=1
8	30127	tr|D7KSD4|D7KSD4_ARALL	128.12	3	3	1.03E4	2	2	20		121969	IPPc domain-containing protein OS=Arabidopsis lyrata subsp. lyrata OX=81972 GN=ARALYDRAFT_475657 PE=3 SV=1
8	30110	tr|A0A1P8AR99|A0A1P8AR99_ARATH	128.12	3	3	1.03E4	2	2	20		92508	Endonuclease/exonuclease/phosphatase family protein OS=Arabidopsis thaliana OX=3702 GN=FRA3 PE=1 SV=1
8	30103	tr|A0A654EMQ5|A0A654EMQ5_ARATH	128.12	3	3	1.03E4	2	2	20		121711	IPPc domain-containing protein OS=Arabidopsis thaliana OX=3702 GN=AN1_LOCUS5566 PE=3 SV=1
8	30105	Q84W55|IP5PF_ARATH	128.12	3	3	1.03E4	2	2	20		121711	Type II inositol polyphosphate 5-phosphatase 15 OS=Arabidopsis thaliana OX=3702 GN=IP5P15 PE=1 SV=2
8	30104	tr|A0A7G2E302|A0A7G2E302_ARATH	128.12	3	3	1.03E4	2	2	20		121677	(thale cress) hypothetical protein OS=Arabidopsis thaliana OX=3702 GN=AT9943_LOCUS4697 PE=3 SV=1
8	30102	tr|A0A178WER9|A0A178WER9_ARATH	128.12	3	3	1.03E4	2	2	20		121687	FRA3 OS=Arabidopsis thaliana OX=3702 GN=AXX17_At1g59230 PE=3 SV=1
57	30635	tr|B4YYC2|B4YYC2_EUTHA	150.08	23	23	0	2	1	3	Carbamidomethylation	14534	Eukaryotic translation initiation factor 5A (Fragment) OS=Eutrema halophilum OX=98038 PE=2 SV=1
57	30037	tr|Q42021|Q42021_ARATH	150.08	36	36	0	2	1	3	Carbamidomethylation	9519	Eukaryotic translation initiation factor 5A (Fragment) OS=Arabidopsis thaliana OX=3702 PE=2 SV=1
57	32555	tr|A0A178WD70|A0A178WD70_ARATH	150.08	26	26	0	2	1	3	Carbamidomethylation	13005	Eukaryotic translation initiation factor 5A OS=Arabidopsis thaliana OX=3702 GN=At1g26630 PE=3 SV=1
57	32556	tr|A0A7G2DWR9|A0A7G2DWR9_ARATH	150.08	21	21	0	2	1	3	Carbamidomethylation	16024	Eukaryotic translation initiation factor 5A OS=Arabidopsis thaliana OX=3702 GN=AT9943_LOCUS2235 PE=3 SV=1
57	30038	Q93VP3|IF5A2_ARATH	150.08	19	19	0	2	1	3	Carbamidomethylation	17140	Eukaryotic translation initiation factor 5A-2 OS=Arabidopsis thaliana OX=3702 GN=ELF5A-2 PE=1 SV=1
57	30039	tr|D7KQN5|D7KQN5_ARALL	150.08	19	19	0	2	1	3	Carbamidomethylation	17185	Eukaryotic translation initiation factor 5A OS=Arabidopsis lyrata subsp. lyrata OX=81972 GN=ARALYDRAFT_472745 PE=3 SV=1
57	30040	tr|A0A178WC68|A0A178WC68_ARATH	150.08	19	19	0	2	1	3	Carbamidomethylation	17140	Eukaryotic translation initiation factor 5A OS=Arabidopsis thaliana OX=3702 GN=AXX17_At1g27010 PE=3 SV=1
58	72398	tr|A0A0P0XVK3|A0A0P0XVK3_ORYSJ	134.51	18	18	0	2	1	3		15031	60S ribosomal protein L17 OS=Oryza sativa subsp. japonica OX=39947 GN=OSJNBa0006L06.7 PE=3 SV=1
45	75988	tr|A0A654ECD8|A0A654ECD8_ARATH	60.66	9	9	8.7E2	1	1	4		14566	Uncharacterized protein OS=Arabidopsis thaliana OX=3702 GN=AN1_LOCUS2420 PE=3 SV=1
45	31470	tr|A0A178W302|A0A178W302_ARATH	60.66	7	7	8.7E2	1	1	4		17561	Uncharacterized protein OS=Arabidopsis thaliana OX=3702 GN=AXX17_At1g34840 PE=3 SV=1
45	31467	tr|D7KJD2|D7KJD2_ARALL	60.66	7	7	8.7E2	1	1	4		17545	Uncharacterized protein OS=Arabidopsis lyrata subsp. lyrata OX=81972 GN=ARALYDRAFT_472522 PE=3 SV=1
45	31468	tr|A0A384KT69|A0A384KT69_ARATH	60.66	7	7	8.7E2	1	1	4		17545	(thale cress) hypothetical protein OS=Arabidopsis thaliana OX=3702 GN=AXX17_At1g23910 PE=3 SV=1
45	31469	P34788|RS18_ARATH	60.66	7	7	8.7E2	1	1	4		17545	40S ribosomal protein S18 OS=Arabidopsis thaliana OX=3702 GN=RPS18A PE=1 SV=1
45	31471	tr|Q5PNZ9|Q5PNZ9_ARATH	60.66	7	7	8.7E2	1	1	4		17545	At1g22780 OS=Arabidopsis thaliana OX=3702 GN=PFL PE=2 SV=1
45	31472	tr|A0A654FMU5|A0A654FMU5_ARATH	60.66	7	7	8.7E2	1	1	4		18681	Uncharacterized protein OS=Arabidopsis thaliana OX=3702 GN=AN1_LOCUS17563 PE=3 SV=1
98	30064	tr|D2WK32|D2WK32_GOSHI	65.90	4	4	8.64E2	1	1	1		75192	Rhamnose synthase OS=Gossypium hirsutum OX=3635 GN=RHM3 PE=2 SV=1
110	99473	tr|D7LGF1|D7LGF1_ARALL	57.86	11	11	8.54E2	1	1	1		11566	Dormancy/auxin associated family protein OS=Arabidopsis lyrata subsp. lyrata OX=81972 GN=ARALYDRAFT_482337 PE=3 SV=1
110	98820	tr|B9G8T0|B9G8T0_ORYSJ	57.86	10	10	8.54E2	1	1	1		13573	Os11g0671000 protein OS=Oryza sativa subsp. japonica OX=39947 GN=Os11g0671000 PE=3 SV=1
73	1601	tr|P94010|P94010_ARATH	86.48	13	13	8.07E2	1	1	2	Carbamidomethylation	11311	ELONGATION FACTOR 1-ALPHA (Fragment) OS=Arabidopsis thaliana OX=3702 PE=2 SV=1
90	124113	Q9M3D2|RL353_ARATH	72.61	10	10	7.85E2	1	1	1		14177	60S ribosomal protein L35-3 OS=Arabidopsis thaliana OX=3702 GN=RPL35C PE=2 SV=1
90	123241	tr|D7LV16|D7LV16_ARALL	72.61	10	10	7.85E2	1	1	1		14171	Os04g0376000 OS=Arabidopsis lyrata subsp. lyrata OX=81972 GN=ARALYDRAFT_485940 PE=3 SV=1
90	123240	tr|D7LD40|D7LD40_ARALL	72.61	10	10	7.85E2	1	1	1		14261	Os04g0376000 OS=Arabidopsis lyrata subsp. lyrata OX=81972 GN=ARALYDRAFT_482958 PE=3 SV=1
90	123242	O80626|RL352_ARATH	72.61	10	10	7.85E2	1	1	1		14231	60S ribosomal protein L35-2 OS=Arabidopsis thaliana OX=3702 GN=RPL35B PE=2 SV=1
90	123243	tr|A0A178VS44|A0A178VS44_ARATH	72.61	10	10	7.85E2	1	1	1		14231	(thale cress) hypothetical protein OS=Arabidopsis thaliana OX=3702 GN=AXX17_At2g36300 PE=3 SV=1
90	59394	Q9SF53|RL351_ARATH	72.61	10	10	7.85E2	1	1	1		14285	60S ribosomal protein L35-1 OS=Arabidopsis thaliana OX=3702 GN=RPL35A PE=2 SV=1
90	123244	tr|A0A178V980|A0A178V980_ARATH	72.61	10	10	7.85E2	1	1	1		14285	Uncharacterized protein OS=Arabidopsis thaliana OX=3702 GN=AXX17_At3g09150 PE=3 SV=1
90	123233	tr|D7L7V9|D7L7V9_ARALL	72.61	3	3	7.85E2	1	1	1		50504	Uncharacterized protein OS=Arabidopsis lyrata subsp. lyrata OX=81972 GN=ARALYDRAFT_341089 PE=3 SV=1
90	124117	tr|A0A7G2ERE6|A0A7G2ERE6_ARATH	72.61	8	8	7.85E2	1	1	1		18009	(thale cress) hypothetical protein OS=Arabidopsis thaliana OX=3702 GN=AT9943_LOCUS13677 PE=3 SV=1
90	124112	Q9LZ41|RL354_ARATH	72.61	10	10	7.85E2	1	1	1		14331	60S ribosomal protein L35-4 OS=Arabidopsis thaliana OX=3702 GN=RPL35D PE=2 SV=1
90	124115	tr|D7M7V2|D7M7V2_ARALL	72.61	10	10	7.85E2	1	1	1		14441	60S ribosomal protein L35 OS=Arabidopsis lyrata subsp. lyrata OX=81972 GN=ARALYDRAFT_487040 PE=3 SV=1
90	124110	tr|Q0WWT8|Q0WWT8_ARATH	72.61	10	10	7.85E2	1	1	1		14331	Ribosomal protein L35 like protein OS=Arabidopsis thaliana OX=3702 GN=At5g02610 PE=2 SV=1
90	124111	tr|A0A384LMQ5|A0A384LMQ5_ARATH	72.61	10	10	7.85E2	1	1	1		14331	(thale cress) hypothetical protein OS=Arabidopsis thaliana OX=3702 GN=AXX17_At5g01740 PE=3 SV=1
90	124116	tr|F4KDR2|F4KDR2_ARATH	72.61	8	8	7.85E2	1	1	1		17021	Ribosomal L29 family protein OS=Arabidopsis thaliana OX=3702 GN=At5g02610 PE=1 SV=1
90	124114	tr|A0A654FFZ9|A0A654FFZ9_ARATH	72.61	10	10	7.85E2	1	1	1		14229	Uncharacterized protein OS=Arabidopsis thaliana OX=3702 GN=AN1_LOCUS15889 PE=3 SV=1
31	40115	tr|B9DHM5|B9DHM5_ARATH	101.66	2	2	7.78E3	1	1	6		95393	Pyruvate phosphate dikinase OS=Arabidopsis thaliana OX=3702 GN=At4g15530 PE=2 SV=1
31	40116	tr|A0A178UZQ3|A0A178UZQ3_ARATH	101.66	2	2	7.78E3	1	1	6		95359	Pyruvate phosphate dikinase OS=Arabidopsis thaliana OX=3702 GN=AXX17_At4g18140 PE=3 SV=1
31	37554	tr|A0A5S9XSP5|A0A5S9XSP5_ARATH	101.66	2	2	7.78E3	1	1	6		104171	Pyruvate phosphate dikinase OS=Arabidopsis thaliana OX=3702 GN=C24_LOCUS18107 PE=3 SV=1
31	37553	tr|A0A654FPJ2|A0A654FPJ2_ARATH	101.66	2	2	7.78E3	1	1	6		104205	Pyruvate phosphate dikinase OS=Arabidopsis thaliana OX=3702 GN=AN1_LOCUS18221 PE=3 SV=1
31	34030	O23404|PPDK1_ARATH	101.66	2	2	7.78E3	1	1	6		105138	Pyruvate phosphate dikinase 1 chloroplastic OS=Arabidopsis thaliana OX=3702 GN=PPDK PE=1 SV=2
31	53261	tr|Q0WLY6|Q0WLY6_ARATH	101.66	5	5	7.78E3	1	1	6		46507	Pyruvate phosphate dikinase (Fragment) OS=Arabidopsis thaliana OX=3702 GN=At4g15530 PE=2 SV=1
74	32586	tr|D7LGP5|D7LGP5_ARALL	86.12	6	6	5.95E2	1	1	2		27874	Uncharacterized protein OS=Arabidopsis lyrata subsp. lyrata OX=81972 GN=ARALYDRAFT_483938 PE=4 SV=1
74	32587	Q39244|RU1A_ARATH	86.12	6	6	5.95E2	1	1	2		28074	U1 small nuclear ribonucleoprotein A OS=Arabidopsis thaliana OX=3702 GN=U1A PE=1 SV=1
74	32588	tr|A0A178VZ67|A0A178VZ67_ARATH	86.12	6	6	5.95E2	1	1	2		28074	(thale cress) hypothetical protein OS=Arabidopsis thaliana OX=3702 GN=AXX17_At2g45370 PE=4 SV=1
85	30189	tr|D7LDP9|D7LDP9_ARALL	69.46	1	1	5.75E2	1	1	1		125879	Endonuclease/exonuclease/phosphatase family protein OS=Arabidopsis lyrata subsp. lyrata OX=81972 GN=ARALYDRAFT_482106 PE=3 SV=1
85	30975	tr|A0A5S9X3J9|A0A5S9X3J9_ARATH	69.46	1	1	5.75E2	1	1	1		125708	IPPc domain-containing protein OS=Arabidopsis thaliana OX=3702 GN=C24_LOCUS9450 PE=3 SV=1
85	30976	tr|A0A654EXZ0|A0A654EXZ0_ARATH	69.46	1	1	5.75E2	1	1	1		125683	IPPc domain-containing protein OS=Arabidopsis thaliana OX=3702 GN=AN1_LOCUS9602 PE=3 SV=1
85	30977	Q9SKB7|IP5PE_ARATH	69.46	1	1	5.75E2	1	1	1		125708	Type II inositol polyphosphate 5-phosphatase 14 OS=Arabidopsis thaliana OX=3702 GN=IP5P14 PE=1 SV=1
85	30978	tr|F4IRT2|F4IRT2_ARATH	69.46	1	1	5.75E2	1	1	1		129171	Endonuclease/exonuclease/phosphatase family protein OS=Arabidopsis thaliana OX=3702 GN=5PTase14 PE=1 SV=1
85	30602	tr|A0A7G2EAJ9|A0A7G2EAJ9_ARATH	69.46	1	1	5.75E2	1	1	1		160143	(thale cress) hypothetical protein OS=Arabidopsis thaliana OX=3702 GN=AT9943_LOCUS8227 PE=3 SV=1
85	30974	tr|A0A178VTH3|A0A178VTH3_ARATH	69.46	1	1	5.75E2	1	1	1		113753	5PTase14 OS=Arabidopsis thaliana OX=3702 GN=At2g31830 PE=3 SV=1
85	30973	tr|A0A1P8AZ51|A0A1P8AZ51_ARATH	69.46	1	1	5.75E2	1	1	1		99113	Endonuclease/exonuclease/phosphatase family protein OS=Arabidopsis thaliana OX=3702 GN=5PTase14 PE=1 SV=1
18	31232	tr|D7MHB4|D7MHB4_ARALL	94.73	2	2	5.63E3	1	1	11		90067	Methionyl-tRNA synthetase OS=Arabidopsis lyrata subsp. lyrata OX=81972 GN=ARALYDRAFT_493536 PE=3 SV=1
18	30920	tr|D7KY75|D7KY75_ARALL	94.73	2	2	5.63E3	1	1	11		81626	Methionyl-tRNA synthetase OS=Arabidopsis lyrata subsp. lyrata OX=81972 GN=ARALYDRAFT_315394 PE=3 SV=1
18	31228	tr|A0A5S9XS09|A0A5S9XS09_ARATH	94.73	2	2	5.63E3	1	1	11		89826	Methionyl-tRNA synthetase OS=Arabidopsis thaliana OX=3702 GN=C24_LOCUS17880 PE=3 SV=1
18	31231	tr|A0A178V5A6|A0A178V5A6_ARATH	94.73	2	2	5.63E3	1	1	11		89972	Methionyl-tRNA synthetase OS=Arabidopsis thaliana OX=3702 GN=AXX17_At4g15730 PE=3 SV=1
18	31229	Q9SVN5|SYMC_ARATH	94.73	2	2	5.63E3	1	1	11		89854	Methionine--tRNA ligase cytoplasmic OS=Arabidopsis thaliana OX=3702 GN=At4g13780 PE=2 SV=1
18	31230	tr|A0A654FNW3|A0A654FNW3_ARATH	94.73	2	2	5.63E3	1	1	11		89853	Methionyl-tRNA synthetase OS=Arabidopsis thaliana OX=3702 GN=AN1_LOCUS17993 PE=3 SV=1
18	31233	tr|A0A7G2F2M6|A0A7G2F2M6_ARATH	94.73	2	2	5.63E3	1	1	11		90582	Methionyl-tRNA synthetase OS=Arabidopsis thaliana OX=3702 GN=AT9943_LOCUS15505 PE=3 SV=1
66	71856	tr|A0A178V4Q7|A0A178V4Q7_ARATH	78.41	2	2	5.54E2	1	1	2		100298	AK-HSDH II OS=Arabidopsis thaliana OX=3702 GN=AXX17_At4g23170 PE=3 SV=1
66	71858	tr|A0A5S9XU19|A0A5S9XU19_ARATH	78.41	2	2	5.54E2	1	1	2		100324	Uncharacterized protein OS=Arabidopsis thaliana OX=3702 GN=C24_LOCUS18585 PE=3 SV=1
66	71859	tr|A0A654FQY0|A0A654FQY0_ARATH	78.41	2	2	5.54E2	1	1	2		100250	Uncharacterized protein OS=Arabidopsis thaliana OX=3702 GN=AN1_LOCUS18691 PE=3 SV=1
66	55785	tr|Q0WRP9|Q0WRP9_ARATH	78.41	2	2	5.54E2	1	1	2		100250	Aspartate kinase-homoserine dehydrogenase-like protein OS=Arabidopsis thaliana OX=3702 GN=At4g19710 PE=2 SV=1
66	71857	O81852|AKH2_ARATH	78.41	2	2	5.54E2	1	1	2		100250	Bifunctional aspartokinase/homoserine dehydrogenase 2 chloroplastic OS=Arabidopsis thaliana OX=3702 GN=AKHSDH2 PE=1 SV=1
66	71860	tr|A0A7G2F249|A0A7G2F249_ARATH	78.41	2	2	5.54E2	1	1	2		101658	(thale cress) hypothetical protein OS=Arabidopsis thaliana OX=3702 GN=AT9943_LOCUS16113 PE=3 SV=1
66	75807	tr|A0A0P0XLW2|A0A0P0XLW2_ORYSJ	78.41	2	2	5.54E2	1	1	2		99664	Aspartate kinase-homoserine dehydrogenase OS=Oryza sativa subsp. japonica OX=39947 GN=Os09g0294000 PE=3 SV=1
66	74763	tr|O65027|O65027_SOYBN	78.41	2	2	5.54E2	1	1	2		99724	Aspartokinase-homoserine dehydrogenase (Fragment) OS=Glycine max OX=3847 GN=AK-HSDH PE=3 SV=1
66	72137	tr|D7MG88|D7MG88_ARALL	78.41	2	2	5.54E2	1	1	2		100749	AK-HSDH/AK-HSDH II OS=Arabidopsis lyrata subsp. lyrata OX=81972 GN=ARALYDRAFT_492891 PE=3 SV=1
99	181829	tr|A0A0Q8GMX7|A0A0Q8GMX7_9BURK	45.82	2	2	5.34E2	1	1	1		83733	Apolipoprotein N-acyltransferase OS=Pelomonas sp. Root662 OX=1736580 GN=lnt PE=3 SV=1
99	181830	tr|A0A0Q7BEG7|A0A0Q7BEG7_9BURK	45.82	2	2	5.34E2	1	1	1		83733	Apolipoprotein N-acyltransferase OS=Pelomonas sp. Root405 OX=1736529 GN=lnt PE=3 SV=1
101	145429	tr|A0A0Q7AX74|A0A0Q7AX74_9BURK	44.49	2	2	5.06E2	1	1	1	Carbamidomethylation
101	145430	tr|A0A0Q8GAQ7|A0A0Q8GAQ7_9BURK	44.49	2	2	5.06E2	1	1	1	Carbamidomethylation
29	82	tr|D7KVW2|D7KVW2_ARALL	90.39	4	4	4.83E3	1	1	6		68767	V-ATPase 69 kDa subunit OS=Arabidopsis lyrata subsp. lyrata OX=81972 GN=ARALYDRAFT_477055 PE=3 SV=1
29	83	O23654|VATA_ARATH	90.39	4	4	4.83E3	1	1	6		68813	V-type proton ATPase catalytic subunit A OS=Arabidopsis thaliana OX=3702 GN=VHA-A PE=1 SV=1
29	84	tr|Q0WLF6|Q0WLF6_ARATH	90.39	4	4	4.83E3	1	1	6		68813	V-ATPase 69 kDa subunit OS=Arabidopsis thaliana OX=3702 GN=At1g78900 PE=2 SV=1
29	85	tr|A0A384LM33|A0A384LM33_ARATH	90.39	4	4	4.83E3	1	1	6		68813	V-ATPase 69 kDa subunit OS=Arabidopsis thaliana OX=3702 GN=AXX17_At1g73590 PE=3 SV=1
86	696	tr|A0A7G2F3S0|A0A7G2F3S0_ARATH	59.52	3	3	4.63E2	1	1	1	Oxidation (M)	72700	(thale cress) hypothetical protein OS=Arabidopsis thaliana OX=3702 GN=AT9943_LOCUS17803 PE=3 SV=1
86	697	Q8GUM2|HSP7I_ARATH	59.52	3	3	4.63E2	1	1	1	Oxidation (M)	73075	Heat shock 70 kDa protein 9 mitochondrial OS=Arabidopsis thaliana OX=3702 GN=HSP70-9 PE=1 SV=1
86	698	tr|A0A178V4S0|A0A178V4S0_ARATH	59.52	3	3	4.63E2	1	1	1	Oxidation (M)	73075	MtHsc70-1 OS=Arabidopsis thaliana OX=3702 GN=AXX17_At4g43220 PE=3 SV=1
102	303	tr|A0A384KYV2|A0A384KYV2_ARATH	54.81	3	3	4.16E2	1	1	1		41476	ADP/ATP translocase OS=Arabidopsis thaliana OX=3702 GN=AXX17_At3g08150 PE=3 SV=1
102	304	tr|Q0WVD8|Q0WVD8_ARATH	54.81	3	3	4.16E2	1	1	1		41476	ADP/ATP translocase OS=Arabidopsis thaliana OX=3702 GN=At3g08580 PE=2 SV=1
102	305	P31167|ADT1_ARATH	54.81	3	3	4.16E2	1	1	1		41476	ADP ATP carrier protein 1 mitochondrial OS=Arabidopsis thaliana OX=3702 GN=AAC1 PE=1 SV=2
102	306	tr|D7L755|D7L755_ARALL	54.81	3	3	4.16E2	1	1	1		41545	ADP/ATP translocase OS=Arabidopsis lyrata subsp. lyrata OX=81972 GN=ARALYDRAFT_478157 PE=3 SV=1
102	300	tr|A0A178V026|A0A178V026_ARATH	54.81	3	3	4.16E2	1	1	1		40718	ADP/ATP translocase OS=Arabidopsis thaliana OX=3702 GN=AXX17_At4g32670 PE=3 SV=1
102	301	O49447|ADT3_ARATH	54.81	3	3	4.16E2	1	1	1		40718	ADP ATP carrier protein 3 mitochondrial OS=Arabidopsis thaliana OX=3702 GN=AAC3 PE=1 SV=1
102	302	tr|D7MDK1|D7MDK1_ARALL	54.81	3	3	4.16E2	1	1	1		40916	ADP/ATP translocase OS=Arabidopsis lyrata subsp. lyrata OX=81972 GN=ARALYDRAFT_491934 PE=3 SV=1
102	222	tr|D7M5T7|D7M5T7_ARALL	54.81	3	3	4.16E2	1	1	1		41689	ADP/ATP translocase OS=Arabidopsis lyrata subsp. lyrata OX=81972 GN=ARALYDRAFT_488169 PE=3 SV=1
102	255	tr|B9DGS0|B9DGS0_ARATH	54.81	3	3	4.16E2	1	1	1		41746	ADP/ATP translocase OS=Arabidopsis thaliana OX=3702 GN=At5g13490 PE=2 SV=1
102	256	P40941|ADT2_ARATH	54.81	3	3	4.16E2	1	1	1		41746	ADP ATP carrier protein 2 mitochondrial OS=Arabidopsis thaliana OX=3702 GN=AAC2 PE=1 SV=2
102	257	tr|A0A384L9C1|A0A384L9C1_ARATH	54.81	3	3	4.16E2	1	1	1		41746	ADP/ATP translocase OS=Arabidopsis thaliana OX=3702 GN=AXX17_At5g12920 PE=3 SV=1
102	258	tr|A0A654G150|A0A654G150_ARATH	54.81	3	3	4.16E2	1	1	1		41750	ADP/ATP translocase OS=Arabidopsis thaliana OX=3702 GN=AN1_LOCUS22115 PE=3 SV=1
102	259	tr|A0A7G2F7N4|A0A7G2F7N4_ARATH	54.81	3	3	4.16E2	1	1	1		41778	ADP/ATP translocase OS=Arabidopsis thaliana OX=3702 GN=AT9943_LOCUS19041 PE=3 SV=1
102	586	tr|F9F533|F9F533_FUSOF	54.81	4	4	4.16E2	1	1	1		33775	ADP/ATP translocase OS=Fusarium oxysporum (strain Fo5176) OX=660025 GN=FOXB_01508 PE=3 SV=1
102	587	tr|A0A8H6GRR3|A0A8H6GRR3_FUSOX	54.81	4	4	4.16E2	1	1	1		33775	Uncharacterized protein OS=Fusarium oxysporum f. sp. conglutinans OX=100902 GN=HZS61_012056 PE=4 SV=1
102	254	tr|A0A6J0LYG5|A0A6J0LYG5_RAPSA	54.81	3	3	4.16E2	1	1	1		40494	ADP/ATP translocase OS=Raphanus sativus OX=3726 GN=LOC108836465 PE=3 SV=1
102	309	tr|E4MX47|E4MX47_EUTHA	54.81	3	3	4.16E2	1	1	1		41631	ADP/ATP translocase OS=Eutrema halophilum OX=98038 PE=2 SV=1
104	30034	tr|B9FMF5|B9FMF5_ORYSJ	73.40	2	2	4.09E2	1	1	1		59233	Os05g0147400 protein OS=Oryza sativa subsp. japonica OX=39947 GN=Os05g0147400 PE=4 SV=1
108	32647	tr|A0A0P0XG05|A0A0P0XG05_ORYSJ	70.69	3	3	4.03E2	1	1	1		49888	Os08g0436000 protein OS=Oryza sativa subsp. japonica OX=39947 GN=Os08g0436000 PE=4 SV=1
108	30283	tr|B9F8P0|B9F8P0_ORYSJ	70.69	3	3	4.03E2	1	1	1		49564	Os03g0376900 protein OS=Oryza sativa subsp. japonica OX=39947 GN=Os03g0376900 PE=4 SV=1
71	5237	tr|A0A4P8J2U5|A0A4P8J2U5_MANIN	99.05	3	3	3.95E3	1	1	2		65306	Eukaryotic translation initiation factor 3 subunit D OS=Mangifera indica OX=29780 GN=eIF3sD PE=2 SV=1
71	7182	tr|A0A5S6RBX8|A0A5S6RBX8_ORYSJ	99.05	3	3	3.95E3	1	1	2		65081	Eukaryotic translation initiation factor 3 subunit D OS=Oryza sativa subsp. japonica OX=39947 GN=Os05g0566500 PE=3 SV=1
93	30266	tr|A0A7G2F6K7|A0A7G2F6K7_ARATH	94.73	2	2	3.89E2	1	1	1	Carbamidomethylation	74760	Protein-serine/threonine phosphatase OS=Arabidopsis thaliana OX=3702 GN=AT9943_LOCUS18827 PE=3 SV=1
93	31953	tr|A0A178UIN4|A0A178UIN4_ARATH	94.73	6	6	3.89E2	1	1	1	Carbamidomethylation	31045	NAD(P)-bd_dom domain-containing protein OS=Arabidopsis thaliana OX=3702 GN=AXX17_At5g10380 PE=4 SV=1
93	31954	tr|Q93VH5|Q93VH5_ARATH	94.73	6	6	3.89E2	1	1	1	Carbamidomethylation	31045	AT5g10730/MAJ23_90 OS=Arabidopsis thaliana OX=3702 GN=MAJ23.90 PE=1 SV=1
93	26080	tr|D7M301|D7M301_ARALL	94.73	6	6	3.89E2	1	1	1	Carbamidomethylation	30974	Catalytic/ coenzyme binding protein OS=Arabidopsis lyrata subsp. lyrata OX=81972 GN=ARALYDRAFT_909031 PE=4 SV=1
93	31955	tr|Q9FT59|Q9FT59_ARATH	94.73	5	5	3.89E2	1	1	1	Carbamidomethylation	32663	Uncharacterized protein AT5g10730 OS=Arabidopsis thaliana OX=3702 GN=At5g10730 PE=4 SV=1
93	31321	tr|B9F0J7|B9F0J7_ORYSJ	94.73	5	5	3.89E2	1	1	1	Carbamidomethylation	31206	Dehydrogenase-like protein OS=Oryza sativa subsp. japonica OX=39947 GN=Os02g0556100 PE=4 SV=1
111	30356	O65583|UKL4_ARATH	80.85	3	3	3.83E2	1	1	1		52639	Uridine kinase-like protein 4 OS=Arabidopsis thaliana OX=3702 GN=UKL4 PE=2 SV=2
111	30357	tr|D7MF90|D7MF90_ARALL	80.85	3	3	3.83E2	1	1	1		52673	Uridine kinase OS=Arabidopsis lyrata subsp. lyrata OX=81972 GN=ARALYDRAFT_329032 PE=3 SV=1
111	30358	tr|A0A178UWP6|A0A178UWP6_ARATH	80.85	3	3	3.83E2	1	1	1		52639	Uridine kinase OS=Arabidopsis thaliana OX=3702 GN=AXX17_At4g30590 PE=3 SV=1
94	30464	tr|Q9M609|Q9M609_MALDO	66.80	3	3	3.71E2	1	1	1		68637	Methyltransferase OS=Malus domestica OX=3750 PE=2 SV=1
94	30477	tr|A0A0P0XLM8|A0A0P0XLM8_ORYSJ	66.80	3	3	3.71E2	1	1	1		69164	Dehydration-responsive protein-like OS=Oryza sativa subsp. japonica OX=39947 GN=Os09g0415700 PE=4 SV=1
80	30692	tr|A0A178VUZ4|A0A178VUZ4_ARATH	87.74	4	4	3.4E3	1	1	2		33448	Uncharacterized protein OS=Arabidopsis thaliana OX=3702 GN=At2g25970 PE=4 SV=1
80	30505	tr|O82762|O82762_ARATH	87.74	2	2	3.4E3	1	1	2		64607	F17H15.1/F17H15.1 OS=Arabidopsis thaliana OX=3702 GN=At2g25970 PE=1 SV=1
80	30504	tr|A0A654F6X2|A0A654F6X2_ARATH	87.74	2	2	3.4E3	1	1	2		64607	Uncharacterized protein OS=Arabidopsis thaliana OX=3702 GN=AN1_LOCUS8989 PE=4 SV=1
80	30506	tr|D7LC28|D7LC28_ARALL	87.74	2	2	3.4E3	1	1	2		64931	Uncharacterized protein OS=Arabidopsis lyrata subsp. lyrata OX=81972 GN=ARALYDRAFT_481452 PE=4 SV=1
80	30507	tr|A0A5S9X187|A0A5S9X187_ARATH	87.74	2	2	3.4E3	1	1	2		65053	Uncharacterized protein OS=Arabidopsis thaliana OX=3702 GN=C24_LOCUS8841 PE=4 SV=1
80	30693	tr|A0A7G2EB68|A0A7G2EB68_ARATH	87.74	2	2	3.4E3	1	1	2		74671	(thale cress) hypothetical protein OS=Arabidopsis thaliana OX=3702 GN=AT9943_LOCUS7709 PE=4 SV=1
70	30285	tr|Q0DX92|Q0DX92_ORYSJ	58.74	3	3	3.43E2	1	1	2		38959	Mitochondrial phosphate transporter OS=Oryza sativa subsp. japonica OX=39947 GN=Os02g0767500 PE=4 SV=1
109	30411	tr|A0A178W0L3|A0A178W0L3_ARATH	57.77	8	8	3.39E2	1	1	1		18850	(thale cress) hypothetical protein OS=Arabidopsis thaliana OX=3702 GN=AXX17_At2g33320 PE=3 SV=1
109	30412	tr|D7LJ56|D7LJ56_ARALL	57.77	8	8	3.39E2	1	1	1		18806	RPL24A OS=Arabidopsis lyrata subsp. lyrata OX=81972 GN=ARALYDRAFT_482640 PE=3 SV=1
109	30413	Q42347|RL241_ARATH	57.77	8	8	3.39E2	1	1	1		18850	60S ribosomal protein L24-1 OS=Arabidopsis thaliana OX=3702 GN=RPL24A PE=1 SV=2
109	31083	tr|A0A178V6R7|A0A178V6R7_ARATH	57.77	12	12	3.39E2	1	1	1		12140	(thale cress) hypothetical protein OS=Arabidopsis thaliana OX=3702 GN=At3g53020 PE=4 SV=1
109	32605	tr|D7LUD5|D7LUD5_ARALL	57.77	8	8	3.39E2	1	1	1		18162	TRASH domain-containing protein (Fragment) OS=Arabidopsis lyrata subsp. lyrata OX=81972 GN=ARALYDRAFT_485677 PE=3 SV=1
109	32106	tr|B9ETV8|B9ETV8_ORYSJ	57.77	8	8	3.39E2	1	1	1		18454	Os01g0815800 protein OS=Oryza sativa subsp. japonica OX=39947 GN=Os01g0815800 PE=4 SV=1
109	32606	tr|E4MW73|E4MW73_EUTHA	57.77	8	8	3.39E2	1	1	1		18514	mRNA clone: RTFL01-02-G21 OS=Eutrema halophilum OX=98038 PE=2 SV=1
109	31084	P38666|RL242_ARATH	57.77	8	8	3.39E2	1	1	1		18632	60S ribosomal protein L24-2 OS=Arabidopsis thaliana OX=3702 GN=RPL24B PE=1 SV=2
109	31086	tr|A0A178V7Q9|A0A178V7Q9_ARATH	57.77	8	8	3.39E2	1	1	1		18739	STV1 OS=Arabidopsis thaliana OX=3702 GN=AXX17_At3g47430 PE=3 SV=1
109	31085	tr|A0A5S9XKB3|A0A5S9XKB3_ARATH	57.77	8	8	3.39E2	1	1	1		18632	TRASH domain-containing protein OS=Arabidopsis thaliana OX=3702 GN=C24_LOCUS15551 PE=3 SV=1
109	31087	tr|A0A654FFC1|A0A654FFC1_ARATH	57.77	7	7	3.39E2	1	1	1		20097	TRASH domain-containing protein OS=Arabidopsis thaliana OX=3702 GN=AN1_LOCUS15669 PE=3 SV=1
113	182920	tr|D7LV29|D7LV29_ARALL	47.05	11	11	3.35E2	1	1	1		17503	60S ribosomal protein L23A OS=Arabidopsis lyrata subsp. lyrata OX=81972 GN=ARALYDRAFT_485949 PE=3 SV=1
91	7639	tr|A0A0Q5TKW9|A0A0Q5TKW9_9BACT	49.98	1	1	2.8E2	1	1	1		115483	SusC/RagA family TonB-linked outer membrane protein OS=Dyadobacter sp. Leaf189 OX=1736295 GN=ASG33_07390 PE=3 SV=1
67	806	tr|B9EZR6|B9EZR6_ORYSJ	64.82	2	2	2.86E2	1	1	2		42108	Phosphoglycerate kinase OS=Oryza sativa subsp. japonica OX=39947 GN=Os02g0169300 PE=3 SV=1
67	1093	tr|A3BEG0|A3BEG0_ORYSJ	64.82	2	2	2.86E2	1	1	2		42279	Phosphoglycerate kinase OS=Oryza sativa subsp. japonica OX=39947 GN=Os06g0668200 PE=3 SV=1
67	849	tr|D7KWJ1|D7KWJ1_ARALL	64.82	2	2	2.86E2	1	1	2		42121	Phosphoglycerate kinase OS=Arabidopsis lyrata subsp. lyrata OX=81972 GN=ARALYDRAFT_477124 PE=3 SV=1
67	850	tr|A0A5S9WVT0|A0A5S9WVT0_ARATH	64.82	2	2	2.86E2	1	1	2		42148	Phosphoglycerate kinase OS=Arabidopsis thaliana OX=3702 GN=AT9943_LOCUS5928 PE=3 SV=1
67	851	tr|A0A178WHC3|A0A178WHC3_ARATH	64.82	2	2	2.86E2	1	1	2		42132	Phosphoglycerate kinase OS=Arabidopsis thaliana OX=3702 GN=AXX17_At1g74350 PE=3 SV=1
67	852	Q9SAJ4|PGKY3_ARATH	64.82	2	2	2.86E2	1	1	2		42132	Phosphoglycerate kinase 3 cytosolic OS=Arabidopsis thaliana OX=3702 GN=PGK3 PE=1 SV=1
96	21250	tr|F4KGG0|F4KGG0_ARATH	70.46	4	4	2.5E2	1	1	1	Carbamidomethylation	51319	Cyclin dependent kinase group C2 OS=Arabidopsis thaliana OX=3702 GN=CDKC2 PE=1 SV=1
96	21251	tr|A0A178UIR6|A0A178UIR6_ARATH	70.46	4	4	2.5E2	1	1	1	Carbamidomethylation	52644	CDKC OS=Arabidopsis thaliana OX=3702 GN=At5g64960 PE=4 SV=1
96	21252	Q8W4P1|CDKC2_ARATH	70.46	4	4	2.5E2	1	1	1	Carbamidomethylation	57129	Cyclin-dependent kinase C-2 OS=Arabidopsis thaliana OX=3702 GN=CDKC-2 PE=1 SV=2
96	21253	tr|A0A5S9YHV3|A0A5S9YHV3_ARATH	70.46	4	4	2.5E2	1	1	1	Carbamidomethylation	57129	(thale cress) hypothetical protein OS=Arabidopsis thaliana OX=3702 GN=AN1_LOCUS26816 PE=4 SV=1
96	73817	tr|A0A6J0LYM5|A0A6J0LYM5_RAPSA	70.46	3	3	2.5E2	1	1	1	Carbamidomethylation	57658	cyclin-dependent kinase C-2 OS=Raphanus sativus OX=3726 GN=LOC108836701 PE=4 SV=1
96	21254	tr|D7MSL7|D7MSL7_ARALL	70.46	4	4	2.5E2	1	1	1	Carbamidomethylation	57113	Cyclin-dependent kinase C_2 OS=Arabidopsis lyrata subsp. lyrata OX=81972 GN=CDKC_2 PE=4 SV=1
96	72585	tr|D7M2V3|D7M2V3_ARALL	70.46	4	4	2.5E2	1	1	1	Carbamidomethylation	56636	Cyclin-dependent kinase C_1 OS=Arabidopsis lyrata subsp. lyrata OX=81972 GN=CDKC_1 PE=4 SV=1
96	72586	tr|A0A178UJP9|A0A178UJP9_ARATH	70.46	4	4	2.5E2	1	1	1	Carbamidomethylation	56729	(thale cress) hypothetical protein OS=Arabidopsis thaliana OX=3702 GN=AXX17_At5g09900 PE=4 SV=1
96	72584	Q9LFT8|CDKC1_ARATH	70.46	4	4	2.5E2	1	1	1	Carbamidomethylation	56729	Cyclin-dependent kinase C-1 OS=Arabidopsis thaliana OX=3702 GN=CDKC-1 PE=1 SV=1
105	1104	tr|A3C1Q8|A3C1Q8_ORYSJ	61.64	5	5	2.29E2	1	1	1		19199	Os09g0571400 protein OS=Oryza sativa subsp. japonica OX=39947 GN=Os09g0571400 PE=4 SV=1
105	99243	tr|D7LVB5|D7LVB5_ARALL	61.64	5	5	2.29E2	1	1	1		18934	Peptidyl-prolyl cis-trans isomerase OS=Arabidopsis lyrata subsp. lyrata OX=81972 GN=ARALYDRAFT_907041 PE=3 SV=1
105	98475	Q38867|CP19C_ARATH	61.64	5	5	2.29E2	1	1	1		18920	Peptidyl-prolyl cis-trans isomerase CYP19-3 OS=Arabidopsis thaliana OX=3702 GN=CYP19-3 PE=2 SV=2
105	98476	tr|A0A178VE97|A0A178VE97_ARATH	61.64	5	5	2.29E2	1	1	1		18920	Peptidyl-prolyl cis-trans isomerase OS=Arabidopsis thaliana OX=3702 GN=AXX17_At3g50710 PE=3 SV=1
100	182205	tr|E4MVN5|E4MVN5_EUTHA	57.22	6	6	2.19E2	1	1	1		23571	Vacuolar protein sorting-associated protein 28 homolog OS=Eutrema halophilum OX=98038 PE=2 SV=1
100	182622	tr|D7M1W9|D7M1W9_ARALL	57.22	6	6	2.19E2	1	1	1		23601	Vacuolar protein sorting-associated protein 28 homolog OS=Arabidopsis lyrata subsp. lyrata OX=81972 GN=ARALYDRAFT_490145 PE=3 SV=1
100	182623	tr|A0A5S9XUI4|A0A5S9XUI4_ARATH	57.22	6	6	2.19E2	1	1	1		23468	Vacuolar protein sorting-associated protein 28 homolog OS=Arabidopsis thaliana OX=3702 GN=C24_LOCUS18762 PE=3 SV=1
100	182624	O65421|VP281_ARATH	57.22	6	6	2.19E2	1	1	1		23494	Vacuolar protein sorting-associated protein 28 homolog 1 OS=Arabidopsis thaliana OX=3702 GN=VPS28-1 PE=1 SV=1
100	182625	tr|A0A178UVB3|A0A178UVB3_ARATH	57.22	6	6	2.19E2	1	1	1		23494	Vacuolar protein sorting-associated protein 28 homolog OS=Arabidopsis thaliana OX=3702 GN=AXX17_At4g25010 PE=3 SV=1
100	182626	tr|D7MES4|D7MES4_ARALL	57.22	6	6	2.19E2	1	1	1		23494	Vacuolar protein sorting-associated protein 28 homolog OS=Arabidopsis lyrata subsp. lyrata OX=81972 GN=ARALYDRAFT_492725 PE=3 SV=1
77	32581	Q42564|APX3_ARATH	101.12	7	7	1.95E3	1	1	2		31572	L-ascorbate peroxidase 3 OS=Arabidopsis thaliana OX=3702 GN=APX3 PE=1 SV=1
77	32582	tr|A0A178UXW7|A0A178UXW7_ARATH	101.12	7	7	1.95E3	1	1	2		31586	L-ascorbate peroxidase OS=Arabidopsis thaliana OX=3702 GN=AXX17_At4g39980 PE=3 SV=1
77	32583	tr|A0A5S9XYP8|A0A5S9XYP8_ARATH	101.12	7	7	1.95E3	1	1	2		31572	L-ascorbate peroxidase OS=Arabidopsis thaliana OX=3702 GN=AN1_LOCUS20339 PE=3 SV=1
77	31388	tr|D7MDG8|D7MDG8_ARALL	101.12	7	7	1.95E3	1	1	2		31471	L-ascorbate peroxidase OS=Arabidopsis lyrata subsp. lyrata OX=81972 GN=ARALYDRAFT_491157 PE=3 SV=1
88	32648	tr|A0A384KVB6|A0A384KVB6_ARATH	61.61	7	7	1.82E3	1	1	1		16455	(thale cress) hypothetical protein OS=Arabidopsis thaliana OX=3702 GN=AXX17_At1g64770 PE=3 SV=1
88	32649	P49637|R27A3_ARATH	61.61	7	7	1.82E3	1	1	1		16455	60S ribosomal protein L27a-3 OS=Arabidopsis thaliana OX=3702 GN=RPL27AC PE=2 SV=2
88	32651	tr|D7KNE3|D7KNE3_ARALL	61.61	7	7	1.82E3	1	1	1		16292	RPL27A OS=Arabidopsis lyrata subsp. lyrata OX=81972 GN=ARALYDRAFT_472587 PE=3 SV=1
88	32652	tr|D7KY50|D7KY50_ARALL	61.61	7	7	1.82E3	1	1	1		16455	60S ribosomal protein L27A OS=Arabidopsis lyrata subsp. lyrata OX=81972 GN=ARALYDRAFT_476190 PE=3 SV=1
88	32653	tr|A0A178WNT6|A0A178WNT6_ARATH	61.61	7	7	1.82E3	1	1	1		16292	(thale cress) hypothetical protein OS=Arabidopsis thaliana OX=3702 GN=AXX17_At1g24500 PE=3 SV=1
88	32650	Q9LR33|R27A2_ARATH	61.61	7	7	1.82E3	1	1	1		16292	60S ribosomal protein L27a-2 OS=Arabidopsis thaliana OX=3702 GN=RPL27AB PE=2 SV=1
88	32654	tr|Q7G923|Q7G923_ARATH	61.61	7	7	1.82E3	1	1	1		16455	60S ribosomal protein L27A
78	97166	tr|A3AX13|A3AX13_ORYSJ	62.24	13	13	1.74E3	1	1	2		17748	OSJNba0093F12.16 protein OS=Oryza sativa subsp. japonica OX=39947 GN=Os04g0598200 PE=3 SV=1
78	97167	tr|A3AAF1|A3AAF1_ORYSJ	62.24	13	13	1.74E3	1	1	2		17717	Os02g0699600 protein OS=Oryza sativa subsp. japonica OX=39947 GN=Os02g0699600 PE=3 SV=1
64	30658	tr|Q5SN93|Q5SN93_ORYSJ	84.42	2	2	1.73E3	1	1	2		93823	Plasma membrane ATPase OS=Oryza sativa subsp. japonica OX=39947 GN=Os06g0181500 PE=3 SV=1
72	31704	tr|Q8W101|Q8W101_ARATH	64.27	7	7	1.69E3	1	1	2		24650	Ribosomal protein L19 OS=Arabidopsis thaliana OX=3702 PE=2 SV=1
72	31705	tr|A0A654E7A9|A0A654E7A9_ARATH	64.27	7	7	1.69E3	1	1	2		24606	Ribosomal protein L19 OS=Arabidopsis thaliana OX=3702 GN=AN1_LOCUS313 PE=3 SV=1
72	31706	tr|D7KBB9|D7KBB9_ARALL	64.27	7	7	1.69E3	1	1	2		24679	Ribosomal protein L19 OS=Arabidopsis lyrata subsp. lyrata OX=81972 GN=ARALYDRAFT_470235 PE=3 SV=1
72	31707	tr|A0A178WAH0|A0A178WAH0_ARATH	64.27	7	7	1.69E3	1	1	2		24616	Ribosomal protein L19 OS=Arabidopsis thaliana OX=3702 GN=AXX17_At1g01940 PE=3 SV=1
72	31708	Q9SRX2|RL191_ARATH	64.27	7	7	1.69E3	1	1	2		24606	60S ribosomal protein L19-1 OS=Arabidopsis thaliana OX=3702 GN=RPL19A PE=2 SV=1
72	31696	P49693|RL193_ARATH	64.27	7	7	1.69E3	1	1	2		24202	60S ribosomal protein L19-3 OS=Arabidopsis thaliana OX=3702 GN=RPL19C PE=2 SV=3
72	31697	tr|A0A178UUL5|A0A178UUL5_ARATH	64.27	7	7	1.69E3	1	1	2		24202	Ribosomal protein L19 OS=Arabidopsis thaliana OX=3702 GN=AXX17_At4g02830 PE=3 SV=1
72	31698	tr|D7M432|D7M432_ARALL	64.27	7	7	1.69E3	1	1	2		24218	Ribosomal protein L19 OS=Arabidopsis lyrata subsp. lyrata OX=81972 GN=ARALYDRAFT_490348 PE=3 SV=1
72	31702	tr|D7L670|D7L670_ARALL	64.27	7	7	1.69E3	1	1	2		24274	Ribosomal protein L19 (Fragment) OS=Arabidopsis lyrata subsp. lyrata OX=81972 GN=ARALYDRAFT_479143 PE=3 SV=1
72	30533	tr|A0A654F975|A0A654F975_ARATH	64.27	7	7	1.69E3	1	1	2		24330	Ribosomal protein L19 OS=Arabidopsis thaliana OX=3702 GN=AN1_LOCUS13067 PE=3 SV=1
72	30534	Q9LUQ6|RL192_ARATH	64.27	7	7	1.69E3	1	1	2		24330	60S ribosomal protein L19-2 OS=Arabidopsis thaliana OX=3702 GN=RPL19B PE=2 SV=1
72	31703	tr|A0A5S9XDC2|A0A5S9XDC2_ARATH	64.27	7	7	1.69E3	1	1	2		24512	Ribosomal protein L19 OS=Arabidopsis thaliana OX=3702 GN=C24_LOCUS12899 PE=3 SV=1
107	182927	tr|A0A0Q6RS93|A0A0Q6RS93_9HYPH	46.19	4	4	1.62E3	1	1	1		45420	Histidinol dehydrogenase OS=Rhizobium sp. Root1203 OX=1736427 GN=hisD PE=3 SV=1
95	30556	tr|A4UV20|A4UV20_SOLTU	58.04	3	3	1.53E2	1	1	1		68829	Methyltransferase OS=Solanum tuberosum OX=4113 PE=3 SV=1
95	30777	tr|A4UV48|A4UV48_SOLTU	58.04	4	4	1.53E2	1	1	1		57638	Methyltransferase OS=Solanum tuberosum OX=4113 PE=3 SV=1
32	32567	tr|D7L2G0|D7L2G0_ARALL	90.14	6	6	1.37E4	1	1	6		24276	GOLD domain-containing protein OS=Arabidopsis lyrata subsp. lyrata OX=81972 GN=ARALYDRAFT_479795 PE=3 SV=1
61	145269	tr|D7KMA1|D7KMA1_ARALL	82.31	5	5	1.29E3	1	1	2	Carbamidomethylation	38797	BCDH BETA1 OS=Arabidopsis lyrata subsp. lyrata OX=81972 GN=ARALYDRAFT_892547 PE=4 SV=1
61	145266	tr|A0A7G2DY32|A0A7G2DY32_ARATH	82.31	2	2	1.29E3	1	1	2	Carbamidomethylation	105065	(thale cress) hypothetical protein OS=Arabidopsis thaliana OX=3702 GN=AT9943_LOCUS3990 PE=4 SV=1
61	145267	tr|A0A7G2DY78|A0A7G2DY78_ARATH	82.31	2	2	1.29E3	1	1	2	Carbamidomethylation	106415	(thale cress) hypothetical protein OS=Arabidopsis thaliana OX=3702 GN=AT9943_LOCUS3990 PE=4 SV=1
61	145268	tr|A0A5S9WMK4|A0A5S9WMK4_ARATH	82.31	2	2	1.29E3	1	1	2	Carbamidomethylation	107665	YTH domain-containing protein OS=Arabidopsis thaliana OX=3702 GN=C24_LOCUS4564 PE=4 SV=1
61	145275	tr|A0A178W102|A0A178W102_ARATH	82.31	5	5	1.29E3	1	1	2	Carbamidomethylation	38749	BCDH BETA1 OS=Arabidopsis thaliana OX=3702 GN=AXX17_At1g50120 PE=4 SV=1
61	145276	tr|A0A654EIN6|A0A654EIN6_ARATH	82.31	5	5	1.29E3	1	1	2	Carbamidomethylation	42981	Transket_pyr domain-containing protein OS=Arabidopsis thaliana OX=3702 GN=AN1_LOCUS4678 PE=4 SV=1
61	145297	tr|A0A6J0KUC6|A0A6J0KUC6_RAPSA	82.31	5	5	1.29E3	1	1	2	Carbamidomethylation	39218	2-oxoisovalerate dehydrogenase subunit beta 1 mitochondrial OS=Raphanus sativus OX=3726 GN=LOC108822837 PE=4 SV=1
61	145361	Q9SAV3|ODBB1_ARATH	82.31	5	5	1.29E3	1	1	2	Carbamidomethylation	38735	2-oxoisovalerate dehydrogenase subunit beta 1 mitochondrial OS=Arabidopsis thaliana OX=3702 GN=BCDH BETA1 PE=2 SV=1
63	30200	tr|A0A7G2FK42|A0A7G2FK42_ARATH	70.87	1	1	1.21E3	1	1	2		129853	(thale cress) hypothetical protein OS=Arabidopsis thaliana OX=3702 GN=AT9943_LOCUS22042 PE=3 SV=1
63	31264	tr|A0A178UC19|A0A178UC19_ARATH	70.87	9	9	1.21E3	1	1	2		15404	RRM domain-containing protein OS=Arabidopsis thaliana OX=3702 GN=At5g53180 PE=4 SV=1
63	30302	tr|D7MSV2|D7MSV2_ARALL	70.87	3	3	1.21E3	1	1	2		46655	RRM domain-containing protein OS=Arabidopsis lyrata subsp. lyrata OX=81972 GN=ARALYDRAFT_495390 PE=4 SV=1
63	30312	tr|A0A5S9YE94|A0A5S9YE94_ARATH	70.87	3	3	1.21E3	1	1	2		46870	RRM domain-containing protein OS=Arabidopsis thaliana OX=3702 GN=C24_LOCUS25407 PE=4 SV=1
63	30313	Q9FGL9|PTBP2_ARATH	70.87	3	3	1.21E3	1	1	2		46884	Polypyrimidine tract-binding protein homolog 2 OS=Arabidopsis thaliana OX=3702 GN=At5g53180 PE=1 SV=1
63	30314	tr|A0A654GB15|A0A654GB15_ARATH	70.87	3	3	1.21E3	1	1	2		46884	RRM domain-containing protein OS=Arabidopsis thaliana OX=3702 GN=AN1_LOCUS25578 PE=4 SV=1
106	181705	tr|A0A0Q9CBT5|A0A0Q9CBT5_9CELL	44.15	3	3	1.11E3	1	1	1		36775	ABC transporter OS=Oerskovia sp. Root918 OX=1736607 GN=ASE27_05105 PE=4 SV=1
81	50606	tr|A0A0Q5BND9|A0A0Q5BND9_9HYPH	43.96	5	5	1.01E4	1	1	1		32745	Peptide ABC transporter permease OS=Methylobacterium sp. Leaf123 OX=1736264 GN=ASF53_10540 PE=3 SV=1
83	30280	tr|D7L388|D7L388_ARALL	71.87	2	2	0	1	1	1		110301	Phosphoenolpyruvate carboxylase OS=Arabidopsis lyrata subsp. lyrata OX=81972 GN=ARALYDRAFT_478917 PE=3 SV=1
69	30404	tr|A3CIJ6|A3CIJ6_ORYSJ	70.67	7	7	0	1	1	2		28249	Os12g0567700 protein OS=Oryza sativa subsp. japonica OX=39947 GN=Os12g0567700 PE=3 SV=1
84	895	tr|D7L3A3|D7L3A3_ARALL	68.29	3	3	0	1	1	1		69732	Methyltransferase OS=Arabidopsis lyrata subsp. lyrata OX=81972 GN=ARALYDRAFT_479845 PE=3 SV=1
84	875	tr|A0A654F9Y1|A0A654F9Y1_ARATH	68.29	3	3	0	1	1	1		69308	Methyltransferase OS=Arabidopsis thaliana OX=3702 GN=AN1_LOCUS13793 PE=3 SV=1
84	873	tr|A0A178VBP4|A0A178VBP4_ARATH	68.29	3	3	0	1	1	1		69356	Methyltransferase OS=Arabidopsis thaliana OX=3702 GN=AXX17_At3g25360 PE=3 SV=1
84	874	Q8H118|PMT1_ARATH	68.29	3	3	0	1	1	1		69356	Probable methyltransferase PMT1 OS=Arabidopsis thaliana OX=3702 GN=At3g23300 PE=2 SV=2
84	30203	tr|D7MH30|D7MH30_ARALL	68.29	3	3	0	1	1	1		69224	Methyltransferase OS=Arabidopsis lyrata subsp. lyrata OX=81972 GN=ARALYDRAFT_493467 PE=3 SV=1
84	30205	tr|A0A5S9XSH6|A0A5S9XSH6_ARATH	68.29	3	3	0	1	1	1		69189	Methyltransferase OS=Arabidopsis thaliana OX=3702 GN=C24_LOCUS17961 PE=3 SV=1
84	30206	tr|A0A654FP69|A0A654FP69_ARATH	68.29	3	3	0	1	1	1		69219	Methyltransferase OS=Arabidopsis thaliana OX=3702 GN=AN1_LOCUS18076 PE=3 SV=1
84	30204	Q93YV7|PMT3_ARATH	68.29	3	3	0	1	1	1		69237	Probable methyltransferase PMT3 OS=Arabidopsis thaliana OX=3702 GN=At4g14360 PE=2 SV=1
84	30207	tr|A0A178V5A4|A0A178V5A4_ARATH	68.29	3	3	0	1	1	1		69237	Methyltransferase OS=Arabidopsis thaliana OX=3702 GN=AXX17_At4g16540 PE=3 SV=1
87	30745	tr|A0A5S9WW46|A0A5S9WW46_ARATH	67.20	3	3	0	1	1	1		102147	Uncharacterized protein OS=Arabidopsis thaliana OX=3702 GN=AN1_LOCUS7089 PE=4 SV=1
87	30744	tr|D7KX61|D7KX61_ARALL	67.20	3	3	0	1	1	1		102223	EMB2753 OS=Arabidopsis lyrata subsp. lyrata OX=81972 GN=ARALYDRAFT_477212 PE=4 SV=1
87	30746	Q8VZM1|NAA15_ARATH	67.20	3	3	0	1	1	1		102147	N-terminal acetyltransferase A complex auxiliary subunit NAA15 OS=Arabidopsis thaliana OX=3702 GN=NAA15 PE=1 SV=1
87	30747	tr|F4HS68|F4HS68_ARATH	67.20	3	3	0	1	1	1		103942	Tetratricopeptide repeat (TPR)-containing protein OS=Arabidopsis thaliana OX=3702 GN=EMB2753 PE=1 SV=1
87	45170	tr|A0A7G2E7L8|A0A7G2E7L8_ARATH	67.20	3	3	0	1	1	1		94279	(thale cress) hypothetical protein OS=Arabidopsis thaliana OX=3702 GN=AT9943_LOCUS6008 PE=4 SV=1
87	34219	tr|A0A178W823|A0A178W823_ARATH	67.20	3	3	0	1	1	1		96959	OMA OS=Arabidopsis thaliana OX=3702 GN=At1g80410 PE=4 SV=1
92	31694	tr|Q9LMF8|Q9LMF8_ARATH	60.24	2	2	0	1	1	1		50171	F16A14.22 OS=Arabidopsis thaliana OX=3702 PE=3 SV=1
92	31690	tr|A0A178W4T8|A0A178W4T8_ARATH	60.24	2	2	0	1	1	1		49335	(thale cress) hypothetical protein OS=Arabidopsis thaliana OX=3702 GN=AXX17_At1g14520 PE=3 SV=1
92	31691	tr|Q8S9J9|Q8S9J9_ARATH	60.24	2	2	0	1	1	1		49363	At1g14000/F7A19_9 OS=Arabidopsis thaliana OX=3702 PE=2 SV=1
92	31693	tr|Q9XI87|Q9XI87_ARATH	60.24	2	2	0	1	1	1		49335	At1g14000 OS=Arabidopsis thaliana OX=3702 GN=VH1-interacting kinase PE=1 SV=1
112	30922	tr|A0A0Q4NZG9|A0A0Q4NZG9_9GAMM	54.00	12	12	0	1	1	1		17185	Ferric uptake regulation protein OS=Serratia sp. Leaf51 OX=1736224 GN=fur PE=3 SV=1
82	101478	tr|A0A0Q9HP12|A0A0Q9HP12_9BACI	43.83	3	3	0	1	1	1	Oxidation (M)	67650	Translation initiation factor IF-2 OS=Bacillus sp. Root239 OX=1736499 GN=infB PE=3 SV=1

## Sheet: HisMBP-Pollen tube-R1
Protein Group	Protein ID	Accession	-10lgP	Coverage (%)	Coverage (%) Sample_4	Intensity Sample_4	#Peptides	#Unique	#Spec Sample_4	PTM	Avg. Mass	Description
5	15069	tr|A7KNE3|A7KNE3_ARATH	74.91	5	5	8.82E2	1	1	1		49816	ATP synthase subunit alpha (Fragment) OS=Arabidopsis thaliana OX=3702 PE=2 SV=1
5	15070	tr|C0KTH5|C0KTH5_DIPCT	74.91	5	5	8.82E2	1	1	1		55057	ATP synthase subunit alpha OS=Diplotaxis catholica OX=230966 GN=atpA PE=3 SV=1
5	15071	tr|H6UH56|H6UH56_9BRAS	74.91	5	5	8.82E2	1	1	1		55057	ATP synthase subunit alpha OS=Diplotaxis berthautii OX=308278 GN=atpA PE=3 SV=1
5	15072	tr|A4USC2|A4USC2_BRAJU	74.91	5	5	8.82E2	1	1	1		55070	ATP synthase subunit alpha OS=Brassica juncea OX=3707 GN=atpA PE=2 SV=1
5	490	tr|A0A2P2CLF9|A0A2P2CLF9_ARATH	74.91	5	5	8.82E2	1	1	1		55103	ATP synthase subunit alpha OS=Arabidopsis thaliana OX=3702 GN=atp1 PE=3 SV=1
5	15073	tr|G1C2S9|G1C2S9_ARATH	74.91	5	5	8.82E2	1	1	1		55029	ATP synthase subunit alpha OS=Arabidopsis thaliana OX=3702 GN=atp1 PE=3 SV=1
5	15074	tr|Q6YSN4|Q6YSN4_BRANA	74.91	5	5	8.82E2	1	1	1		55131	ATP synthase subunit alpha OS=Brassica napus OX=3708 GN=atp1 PE=3 SV=1
5	504	P92549|ATPAM_ARATH	74.91	5	5	8.82E2	1	1	1		55045	ATP synthase subunit alpha mitochondrial OS=Arabidopsis thaliana OX=3702 GN=ATPA PE=1 SV=2
5	505	tr|G1C2Z0|G1C2Z0_ARATH	74.91	5	5	8.82E2	1	1	1		54971	ATP synthase subunit alpha OS=Arabidopsis thaliana OX=3702 GN=atp1 PE=3 SV=1
5	15075	tr|A4USC0|A4USC0_BRAJU	74.91	5	5	8.82E2	1	1	1		55057	ATP synthase subunit alpha OS=Brassica juncea OX=3707 GN=atpA PE=2 SV=1
5	491	tr|A0A178U7B7|A0A178U7B7_ARATH	74.91	5	5	8.82E2	1	1	1		55029	ATP synthase subunit alpha OS=Arabidopsis thaliana OX=3702 GN=AXX17_ATUG03720 PE=3 SV=1
5	493	tr|A0A654GFL7|A0A654GFL7_ARATH	74.91	3	3	8.82E2	1	1	1		75044	ATP synthase subunit alpha mitochondrial OS=Arabidopsis thaliana OX=3702 GN=AN1_LOCUS27138 PE=3 SV=1
5	481	tr|F4IMB5|F4IMB5_ARATH	74.91	3	3	8.82E2	1	1	1		85933	ATP synthase subunit alpha mitochondrial OS=Arabidopsis thaliana OX=3702 GN=At2g07698 PE=1 SV=1
5	482	tr|A0A5S9YHX3|A0A5S9YHX3_ARATH	74.91	3	3	8.82E2	1	1	1		85883	ATP synthase subunit alpha mitochondrial OS=Arabidopsis thaliana OX=3702 GN=C24_LOCUS26937 PE=3 SV=1
2	29985	tr|D6N3G5|D6N3G5_GOSHI	125.46	11	11	7.55E2	2	2	2		17414	Eukaryotic translation initiation factor 5A OS=Gossypium hirsutum OX=3635 PE=2 SV=1
2	30003	tr|C7SCX9|C7SCX9_POPDE	125.46	11	11	7.55E2	2	2	2		17511	Eukaryotic translation initiation factor 5A OS=Populus deltoides OX=3696 PE=2 SV=1
2	29993	tr|C7SCX7|C7SCX7_POPDE	125.46	11	11	7.55E2	2	2	2		17526	Eukaryotic translation initiation factor 5A OS=Populus deltoides OX=3696 PE=2 SV=1
2	30036	tr|C7SCX8|C7SCX8_POPDE	125.46	11	11	7.55E2	2	2	2		17395	Eukaryotic translation initiation factor 5A OS=Populus deltoides OX=3696 PE=2 SV=1
2	30002	tr|A0A0P0X8L6|A0A0P0X8L6_ORYSJ	125.46	11	11	7.55E2	2	2	2		17458	Eukaryotic translation initiation factor 5A OS=Oryza sativa subsp. japonica OX=39947 GN=P0453E05.118 PE=3 SV=1
2	30001	tr|Q0DND8|Q0DND8_ORYSJ	125.46	11	11	7.55E2	2	2	2		17545	Eukaryotic translation initiation factor 5A OS=Oryza sativa subsp. japonica OX=39947 GN=Os03g0758800 PE=3 SV=1
2	30057	tr|A3BFX9|A3BFX9_ORYSJ	125.46	11	11	7.55E2	2	2	2		17766	Os07g0112800 protein OS=Oryza sativa subsp. japonica OX=39947 GN=OJ1118_G09.115 PE=4 SV=1
1	38513	tr|A3AIN9|A3AIN9_ORYSJ	73.29	14	14	3.51E3	1	1	2	Carbamidomethylation	18912	Cytochrome c oxidase subunit 6b-1 OS=Oryza sativa subsp. japonica OX=39947 GN=Os03g0390400 PE=4 SV=1
7	30034	tr|B9FMF5|B9FMF5_ORYSJ	76.59	5	5	3.29E2	1	1	1		59233	Os05g0147400 protein OS=Oryza sativa subsp. japonica OX=39947 GN=Os05g0147400 PE=4 SV=1
9	197	tr|D7LUM0|D7LUM0_ARALL	76.11	5	5	3.1E3	1	1	1		47187	Uncharacterized protein OS=Arabidopsis lyrata subsp. lyrata OX=81972 GN=ARALYDRAFT_323914 PE=3 SV=1
9	235	tr|A0A8H6GZG6|A0A8H6GZG6_FUSOX	76.11	5	5	3.1E3	1	1	1		47512	Uncharacterized protein OS=Fusarium oxysporum f. sp. conglutinans OX=100902 GN=HZS61_009491 PE=4 SV=1
9	116	P53494|ACT4_ARATH	76.11	6	6	3.1E3	1	1	1		41779	Actin-4 OS=Arabidopsis thaliana OX=3702 GN=ACT4 PE=1 SV=1
9	117	tr|A0A178VHX9|A0A178VHX9_ARATH	76.11	6	6	3.1E3	1	1	1		41837	Uncharacterized protein OS=Arabidopsis thaliana OX=3702 GN=AXX17_At3g40330 PE=3 SV=1
9	118	P53497|ACT12_ARATH	76.11	6	6	3.1E3	1	1	1		41795	Actin-12 OS=Arabidopsis thaliana OX=3702 GN=ACT12 PE=1 SV=1
9	119	tr|A0A654FI89|A0A654FI89_ARATH	76.11	6	6	3.1E3	1	1	1		41795	Uncharacterized protein OS=Arabidopsis thaliana OX=3702 GN=AN1_LOCUS14979 PE=3 SV=1
9	120	tr|D7LN14|D7LN14_ARALL	76.11	6	6	3.1E3	1	1	1		41795	Actin-12 OS=Arabidopsis lyrata subsp. lyrata OX=81972 GN=ACT12 PE=3 SV=1
9	121	tr|Q84W24|Q84W24_ARATH	76.11	6	6	3.1E3	1	1	1		41767	Putative actin 4 OS=Arabidopsis thaliana OX=3702 GN=At5g59370 PE=2 SV=1
9	122	tr|A0A178ULX8|A0A178ULX8_ARATH	76.11	6	6	3.1E3	1	1	1		41779	Uncharacterized protein OS=Arabidopsis thaliana OX=3702 GN=AXX17_At5g58770 PE=3 SV=1
9	123	tr|A0A7G2FLI8|A0A7G2FLI8_ARATH	76.11	3	3	3.1E3	1	1	1		69173	(thale cress) hypothetical protein OS=Arabidopsis thaliana OX=3702 GN=AT9943_LOCUS22594 PE=3 SV=1
9	99	tr|Q53PP1|Q53PP1_ORYSJ	76.11	6	6	3.1E3	1	1	1		41623	Actin OS=Oryza sativa subsp. japonica OX=39947 GN=LOC_Os11g06390 PE=4 SV=1
9	75	tr|E4MY15|E4MY15_EUTHA	76.11	6	6	3.1E3	1	1	1		41706	mRNA clone: RTFL01-26-A14 OS=Eutrema halophilum OX=98038 PE=2 SV=1
9	108	tr|A0A0P0WH16|A0A0P0WH16_ORYSJ	76.11	6	6	3.1E3	1	1	1		41696	Os05g0106600 protein OS=Oryza sativa subsp. japonica OX=39947 GN=Os05g0106600 PE=3 SV=1
9	76	tr|A0A178UEW4|A0A178UEW4_ARATH	76.11	6	6	3.1E3	1	1	1		41736	(thale cress) hypothetical protein OS=Arabidopsis thaliana OX=3702 GN=AXX17_At5g09370 PE=3 SV=1
9	77	tr|D7M276|D7M276_ARALL	76.11	6	6	3.1E3	1	1	1		41736	Uncharacterized protein OS=Arabidopsis lyrata subsp. lyrata OX=81972 GN=ARALYDRAFT_487803 PE=3 SV=1
9	78	tr|M4WH59|M4WH59_DIOMU	76.11	6	6	3.1E3	1	1	1		41722	Actin 1 OS=Dionaea muscipula OX=4362 PE=2 SV=1
9	79	P53492|ACT7_ARATH	76.11	6	6	3.1E3	1	1	1		41736	Actin-7 OS=Arabidopsis thaliana OX=3702 GN=ACT7 PE=1 SV=1
9	189	tr|D7LJW0|D7LJW0_ARALL	76.11	6	6	3.1E3	1	1	1		40532	Uncharacterized protein OS=Arabidopsis lyrata subsp. lyrata OX=81972 GN=ARALYDRAFT_321465 PE=3 SV=1
9	238	tr|F9FRV7|F9FRV7_FUSOF	76.11	6	6	3.1E3	1	1	1		41608	Uncharacterized protein OS=Fusarium oxysporum (strain Fo5176) OX=660025 GN=FOXB_09138 PE=3 SV=1
9	550	tr|B9FJ68|B9FJ68_ORYSJ	76.11	6	6	3.1E3	1	1	1		41608	Os05g0438800 protein OS=Oryza sativa subsp. japonica OX=39947 GN=Os05g0438800 PE=3 SV=1
9	190	P0CJ46|ACT1_ARATH	76.11	6	6	3.1E3	1	1	1		41798	Actin-1 OS=Arabidopsis thaliana OX=3702 GN=ACT1 PE=1 SV=1
9	191	P0CJ47|ACT3_ARATH	76.11	6	6	3.1E3	1	1	1		41798	Actin-3 OS=Arabidopsis thaliana OX=3702 GN=ACT3 PE=1 SV=1
9	192	tr|A0A384LCZ9|A0A384LCZ9_ARATH	76.11	6	6	3.1E3	1	1	1		41798	(thale cress) hypothetical protein OS=Arabidopsis thaliana OX=3702 GN=AXX17_At2g34430 PE=3 SV=1
9	193	tr|A0A178VSL1|A0A178VSL1_ARATH	76.11	6	6	3.1E3	1	1	1		41798	Actin 3 OS=Arabidopsis thaliana OX=3702 PE=3 SV=1
9	194	tr|F1LIM0|F1LIM0_ARATH	76.11	6	6	3.1E3	1	1	1		41764	Actin 1 OS=Arabidopsis thaliana OX=3702 PE=3 SV=1
9	100	P53496|ACT11_ARATH	76.11	6	6	3.1E3	1	1	1		41675	Actin-11 OS=Arabidopsis thaliana OX=3702 GN=ACT11 PE=1 SV=1
9	195	tr|D7LJV4|D7LJV4_ARALL	76.11	6	6	3.1E3	1	1	1		41782	Uncharacterized protein OS=Arabidopsis lyrata subsp. lyrata OX=81972 GN=ARALYDRAFT_321462 PE=3 SV=1
9	101	tr|D7KZP4|D7KZP4_ARALL	76.11	6	6	3.1E3	1	1	1		41677	Actin-11 OS=Arabidopsis lyrata subsp. lyrata OX=81972 GN=ACT11 PE=3 SV=1
9	102	tr|A0A384KGP1|A0A384KGP1_ARATH	76.11	6	6	3.1E3	1	1	1		41675	(thale cress) hypothetical protein OS=Arabidopsis thaliana OX=3702 GN=AXX17_At3g12090 PE=3 SV=1
9	103	tr|Q541W9|Q541W9_ARATH	76.11	6	6	3.1E3	1	1	1		41675	Uncharacterized protein At3g12110/T21B14_108 OS=Arabidopsis thaliana OX=3702 GN=At3g12110/T21B14_108 PE=2 SV=1
3	30502	tr|A0A178WH64|A0A178WH64_ARATH	92.11	2	2	2.02E3	1	1	2		96688	(thale cress) hypothetical protein OS=Arabidopsis thaliana OX=3702 GN=AXX17_At1g06030 PE=3 SV=1
3	31668	tr|D7KG32|D7KG32_ARALL	92.11	2	2	2.02E3	1	1	2		96728	Uncharacterized protein OS=Arabidopsis lyrata subsp. lyrata OX=81972 GN=ARALYDRAFT_470660 PE=3 SV=1
3	30503	Q9LMI0|TPS7_ARATH	92.11	2	2	2.02E3	1	1	2		96688	Probable alpha alpha-trehalose-phosphate synthase [UDP-forming] 7 OS=Arabidopsis thaliana OX=3702 GN=TPS7 PE=1 SV=1
4	546	tr|A6XI99|A6XI99_ARATH	82.81	11	11	0,00E+00	1	1	1		24566	Ubiquitin (Fragment) OS=Arabidopsis thaliana OX=3702 GN=UBQ10 PE=2 SV=1
4	547	tr|A6XIA0|A6XIA0_ARATH	82.81	10	10	0,00E+00	1	1	1		24653	Ubiquitin (Fragment) OS=Arabidopsis thaliana OX=3702 GN=UBQ3 PE=2 SV=1
8	126	tr|Q58I24|Q58I24_ACTDE	76.80	3	3	0,00E+00	1	1	1		49264	Elongation factor 1-alpha OS=Actinidia deliciosa OX=3627 PE=2 SV=1
6	749	tr|B9DHQ7|B9DHQ7_ARATH	76.32	9	9	0,00E+00	1	1	1		33670	S-adenosylmethionine synthase (Fragment) OS=Arabidopsis thaliana OX=3702 GN=At4g01850 PE=2 SV=1
6	717	tr|D7KB92|D7KB92_ARALL	76.32	7	7	0,00E+00	1	1	1		41461	S-adenosylmethionine synthase OS=Arabidopsis lyrata subsp. lyrata OX=81972 GN=ARALYDRAFT_470210 PE=3 SV=1
6	750	tr|G7L3W1|G7L3W1_MEDTR	76.32	7	7	0,00E+00	1	1	1		42654	S-adenosylmethionine synthase OS=Medicago truncatula OX=3880 GN=11432371 PE=1 SV=2
6	751	tr|A0A178V3V9|A0A178V3V9_ARATH	76.32	7	7	0,00E+00	1	1	1		43255	S-adenosylmethionine synthase OS=Arabidopsis thaliana OX=3702 GN=AXX17_At4g02310 PE=3 SV=1
6	718	tr|A0A178WES1|A0A178WES1_ARATH	76.32	7	7	0,00E+00	1	1	1		43158	S-adenosylmethionine synthase OS=Arabidopsis thaliana OX=3702 GN=AXX17_At1g01660 PE=3 SV=1
6	752	tr|A0A5S9XP07|A0A5S9XP07_ARATH	76.32	7	7	0,00E+00	1	1	1		43327	S-adenosylmethionine synthase OS=Arabidopsis thaliana OX=3702 GN=C24_LOCUS16842 PE=3 SV=1
6	743	Q9LUT2|METK4_ARATH	76.32	7	7	0,00E+00	1	1	1		42796	S-adenosylmethionine synthase 4 OS=Arabidopsis thaliana OX=3702 GN=METK4 PE=1 SV=1
6	744	tr|D7L6S2|D7L6S2_ARALL	76.32	7	7	0,00E+00	1	1	1		42796	S-adenosylmethionine synthase OS=Arabidopsis lyrata subsp. lyrata OX=81972 GN=MTO3 PE=3 SV=1
6	745	tr|A0A178VIP8|A0A178VIP8_ARATH	76.32	7	7	0,00E+00	1	1	1		42796	S-adenosylmethionine synthase OS=Arabidopsis thaliana OX=3702 GN=AXX17_At3g18350 PE=3 SV=1
6	719	tr|A0A654E6D0|A0A654E6D0_ARATH	76.32	7	7	0,00E+00	1	1	1		43144	S-adenosylmethionine synthase OS=Arabidopsis thaliana OX=3702 GN=AN1_LOCUS286 PE=3 SV=1
6	753	P17562|METK2_ARATH	76.32	7	7	0,00E+00	1	1	1		43255	S-adenosylmethionine synthase 2 OS=Arabidopsis thaliana OX=3702 GN=SAM2 PE=1 SV=1
6	720	P23686|METK1_ARATH	76.32	7	7	0,00E+00	1	1	1		43158	S-adenosylmethionine synthase 1 OS=Arabidopsis thaliana OX=3702 GN=SAM1 PE=1 SV=2
6	754	tr|D7M483|D7M483_ARALL	76.32	7	7	0,00E+00	1	1	1		43408	S-adenosylmethionine synthase OS=Arabidopsis lyrata subsp. lyrata OX=81972 GN=ARALYDRAFT_912047 PE=3 SV=1
6	876	tr|A0A077JG84|A0A077JG84_9POAL	76.32	7	7	0,00E+00	1	1	1		43046	S-adenosylmethionine synthase OS=Andropogon virginicus OX=1079125 PE=2 SV=1
6	1336	Q9SJL8|METK3_ARATH	76.32	7	7	0,00E+00	1	1	1		42498	S-adenosylmethionine synthase 3 OS=Arabidopsis thaliana OX=3702 GN=METK3 PE=1 SV=1
6	1337	tr|D7LJ85|D7LJ85_ARALL	76.32	7	7	0,00E+00	1	1	1		42499	S-adenosylmethionine synthase OS=Arabidopsis lyrata subsp. lyrata OX=81972 GN=ARALYDRAFT_902809 PE=3 SV=1
6	1338	tr|A0A178VXF8|A0A178VXF8_ARATH	76.32	7	7	0,00E+00	1	1	1		42498	S-adenosylmethionine synthase OS=Arabidopsis thaliana OX=3702 GN=AXX17_At2g33610 PE=3 SV=1

## Sheet: HisMBP-Pollen tube-R2
Protein Group	Protein ID	Accession	-10lgP	Coverage (%)	Coverage (%) Sample_5	Intensity Sample_5	#Peptides	#Unique	#Spec Sample_5	PTM	Avg. Mass	Description
1	15069	tr|A7KNE3|A7KNE3_ARATH	101.10	3	3	5.04E3	3	3	4		49816	ATP synthase subunit alpha (Fragment) OS=Arabidopsis thaliana OX=3702 PE=2 SV=1
1	490	tr|A0A2P2CLF9|A0A2P2CLF9_ARATH	101.10	3	3	5.04E3	3	3	4		55103	ATP synthase subunit alpha OS=Arabidopsis thaliana OX=3702 GN=atp1 PE=3 SV=1
1	15073	tr|G1C2S9|G1C2S9_ARATH	101.10	3	3	5.04E3	3	3	4		55029	ATP synthase subunit alpha OS=Arabidopsis thaliana OX=3702 GN=atp1 PE=3 SV=1
1	491	tr|A0A178U7B7|A0A178U7B7_ARATH	101.10	3	3	5.04E3	3	3	4		55029	ATP synthase subunit alpha OS=Arabidopsis thaliana OX=3702 GN=AXX17_ATUG03720 PE=3 SV=1
1	493	tr|A0A654GFL7|A0A654GFL7_ARATH	101.10	2	2	5.04E3	3	3	4		75044	ATP synthase subunit alpha mitochondrial OS=Arabidopsis thaliana OX=3702 GN=AN1_LOCUS27138 PE=3 SV=1
1	481	tr|F4IMB5|F4IMB5_ARATH	101.10	2	2	5.04E3	3	3	4		85933	ATP synthase subunit alpha mitochondrial OS=Arabidopsis thaliana OX=3702 GN=At2g07698 PE=1 SV=1
1	482	tr|A0A5S9YHX3|A0A5S9YHX3_ARATH	101.10	2	2	5.04E3	3	3	4		85883	ATP synthase subunit alpha mitochondrial OS=Arabidopsis thaliana OX=3702 GN=C24_LOCUS26937 PE=3 SV=1
1	504	P92549|ATPAM_ARATH	101.10	3	3	5.04E3	3	3	4		55045	ATP synthase subunit alpha mitochondrial OS=Arabidopsis thaliana OX=3702 GN=ATPA PE=1 SV=2
1	505	tr|G1C2Z0|G1C2Z0_ARATH	101.10	3	3	5.04E3	3	3	4		54971	ATP synthase subunit alpha OS=Arabidopsis thaliana OX=3702 GN=atp1 PE=3 SV=1
1	15070	tr|C0KTH5|C0KTH5_DIPCT	101.10	3	3	5.04E3	3	3	4		55057	ATP synthase subunit alpha OS=Diplotaxis catholica OX=230966 GN=atpA PE=3 SV=1
1	15071	tr|H6UH56|H6UH56_9BRAS	101.10	3	3	5.04E3	3	3	4		55057	ATP synthase subunit alpha OS=Diplotaxis berthautii OX=308278 GN=atpA PE=3 SV=1
1	15074	tr|Q6YSN4|Q6YSN4_BRANA	101.10	3	3	5.04E3	3	3	4		55131	ATP synthase subunit alpha OS=Brassica napus OX=3708 GN=atp1 PE=3 SV=1
1	15075	tr|A4USC0|A4USC0_BRAJU	101.10	3	3	5.04E3	3	3	4		55057	ATP synthase subunit alpha OS=Brassica juncea OX=3707 GN=atpA PE=2 SV=1
1	15072	tr|A4USC2|A4USC2_BRAJU	101.10	3	3	5.04E3	3	3	4		55070	ATP synthase subunit alpha OS=Brassica juncea OX=3707 GN=atpA PE=2 SV=1
4	214120	Q42202|RL40B_ARATH	83.11	32	32	2.57E3	2	2	2	Carbamidomethylation	14733	Ubiquitin-60S ribosomal protein L40-2 OS=Arabidopsis thaliana OX=3702 GN=RPL40B PE=2 SV=2
4	214121	B9DHA6|RL40A_ARATH	83.11	32	32	2.57E3	2	2	2	Carbamidomethylation	14733	Ubiquitin-60S ribosomal protein L40-1 OS=Arabidopsis thaliana OX=3702 GN=RPL40A PE=2 SV=1
4	214122	tr|A0A178W3S3|A0A178W3S3_ARATH	83.11	32	32	2.57E3	2	2	2	Carbamidomethylation	14733	(thale cress) hypothetical protein OS=Arabidopsis thaliana OX=3702 GN=AXX17_At2g32820 PE=3 SV=1
6	30502	tr|A0A178WH64|A0A178WH64_ARATH	65.99	2	2	5.4E2	1	1	1		96688	(thale cress) hypothetical protein OS=Arabidopsis thaliana OX=3702 GN=AXX17_At1g06030 PE=3 SV=1
6	30503	Q9LMI0|TPS7_ARATH	65.99	2	2	5.4E2	1	1	1		96688	Probable alpha alpha-trehalose-phosphate synthase [UDP-forming] 7 OS=Arabidopsis thaliana OX=3702 GN=TPS7 PE=1 SV=1
6	31668	tr|D7KG32|D7KG32_ARALL	65.99	2	2	5.4E2	1	1	1		96728	Uncharacterized protein OS=Arabidopsis lyrata subsp. lyrata OX=81972 GN=ARALYDRAFT_470660 PE=3 SV=1
7	30101	tr|A0A0Q4MCP4|A0A0Q4MCP4_9GAMM	59.42	3	3	4.42E2	1	1	1		44362	Maltodextrin-binding protein OS=Serratia sp. Leaf51 OX=1736224 GN=malE PE=3 SV=1
2	74211	tr|D7LT98|D7LT98_ARALL	57.62	11	11	0	1	1	2		9884	Uncharacterized protein OS=Arabidopsis lyrata subsp. lyrata OX=81972 GN=ARALYDRAFT_486781 PE=3 SV=1
2	123973	tr|C0Z2T2|C0Z2T2_ARATH	57.62	15	15	0	1	1	2		7266	AT2G47690 protein OS=Arabidopsis thaliana OX=3702 GN=At2g47690 PE=2 SV=1
2	74206	Q9LZI6|NDS5B_ARATH	57.62	11	11	0	1	1	2		9893	NADH dehydrogenase [ubiquinone] iron-sulfur protein 5-B OS=Arabidopsis thaliana OX=3702 GN=At3g62790 PE=1 SV=1
2	74209	tr|A0A5S9XNG2|A0A5S9XNG2_ARATH	57.62	11	11	0	1	1	2		9965	Uncharacterized protein OS=Arabidopsis thaliana OX=3702 GN=C24_LOCUS16540 PE=3 SV=1
2	74210	tr|A0A178VQ28|A0A178VQ28_ARATH	57.62	11	11	0	1	1	2		9863	(thale cress) hypothetical protein OS=Arabidopsis thaliana OX=3702 GN=AXX17_At2g45470 PE=3 SV=1
2	74207	tr|A0A178VCL7|A0A178VCL7_ARATH	57.62	11	11	0	1	1	2		9893	Uncharacterized protein OS=Arabidopsis thaliana OX=3702 GN=AXX17_At3g57080 PE=3 SV=1
2	74208	tr|D7LGQ5|D7LGQ5_ARALL	57.62	11	11	0	1	1	2		9891	Uncharacterized protein OS=Arabidopsis lyrata subsp. lyrata OX=81972 GN=ARALYDRAFT_904244 PE=3 SV=1
2	123977	tr|A3BVP0|A3BVP0_ORYSJ	57.62	10	10	0	1	1	2		10591	Os08g0556600 protein OS=Oryza sativa subsp. japonica OX=39947 GN=Os08g0556600 PE=4 SV=1
2	74212	O82238|NDS5A_ARATH	57.62	8	8	0	1	1	2		13965	NADH dehydrogenase [ubiquinone] iron-sulfur protein 5-A OS=Arabidopsis thaliana OX=3702 GN=At2g47690 PE=3 SV=1
10	30338	tr|Q67XK4|Q67XK4_ARATH	57.08	21	21	2.22E2	1	1	1		6490	Ribosomal S29 subunit OS=Arabidopsis thaliana OX=3702 GN=At4g33865 PE=2 SV=1
10	32585	tr|A0A178UWN1|A0A178UWN1_ARATH	57.08	21	21	2.22E2	1	1	1		6497	Uncharacterized protein OS=Arabidopsis thaliana OX=3702 GN=AXX17_At4g38730 PE=3 SV=1
10	31291	tr|D7LMF8|D7LMF8_ARALL	57.08	21	21	2.22E2	1	1	1		6429	40S ribosomal protein S29 OS=Arabidopsis lyrata subsp. lyrata OX=81972 GN=ARALYDRAFT_491293 PE=3 SV=1
10	31290	tr|A0A178VAH5|A0A178VAH5_ARATH	57.08	21	21	2.22E2	1	1	1		6429	(thale cress) hypothetical protein OS=Arabidopsis thaliana OX=3702 GN=AXX17_At3g37530 PE=3 SV=1
10	31292	Q680P8|RS29_ARATH	57.08	21	21	2.22E2	1	1	1		6429	40S ribosomal protein S29 OS=Arabidopsis thaliana OX=3702 GN=RPS29A PE=3 SV=2
10	31293	tr|A0A5S9XIE3|A0A5S9XIE3_ARATH	57.08	18	18	2.22E2	1	1	1		7522	Uncharacterized protein OS=Arabidopsis thaliana OX=3702 GN=C24_LOCUS14583 PE=3 SV=1
12	31696	P49693|RL193_ARATH	56.21	7	7	0	1	1	1		24202	60S ribosomal protein L19-3 OS=Arabidopsis thaliana OX=3702 GN=RPL19C PE=2 SV=3
12	31697	tr|A0A178UUL5|A0A178UUL5_ARATH	56.21	7	7	0	1	1	1		24202	Ribosomal protein L19 OS=Arabidopsis thaliana OX=3702 GN=AXX17_At4g02830 PE=3 SV=1
12	31698	tr|D7M432|D7M432_ARALL	56.21	7	7	0	1	1	1		24218	Ribosomal protein L19 OS=Arabidopsis lyrata subsp. lyrata OX=81972 GN=ARALYDRAFT_490348 PE=3 SV=1
12	31702	tr|D7L670|D7L670_ARALL	56.21	7	7	0	1	1	1		24274	Ribosomal protein L19 (Fragment) OS=Arabidopsis lyrata subsp. lyrata OX=81972 GN=ARALYDRAFT_479143 PE=3 SV=1
12	30533	tr|A0A654F975|A0A654F975_ARATH	56.21	7	7	0	1	1	1		24330	Ribosomal protein L19 OS=Arabidopsis thaliana OX=3702 GN=AN1_LOCUS13067 PE=3 SV=1
12	30534	Q9LUQ6|RL192_ARATH	56.21	7	7	0	1	1	1		24330	60S ribosomal protein L19-2 OS=Arabidopsis thaliana OX=3702 GN=RPL19B PE=2 SV=1
12	31703	tr|A0A5S9XDC2|A0A5S9XDC2_ARATH	56.21	7	7	0	1	1	1		24512	Ribosomal protein L19 OS=Arabidopsis thaliana OX=3702 GN=C24_LOCUS12899 PE=3 SV=1
12	31704	tr|Q8W101|Q8W101_ARATH	56.21	7	7	0	1	1	1		24650	Ribosomal protein L19 OS=Arabidopsis thaliana OX=3702 PE=2 SV=1
12	31705	tr|A0A654E7A9|A0A654E7A9_ARATH	56.21	7	7	0	1	1	1		24606	Ribosomal protein L19 OS=Arabidopsis thaliana OX=3702 GN=AN1_LOCUS313 PE=3 SV=1
12	31706	tr|D7KBB9|D7KBB9_ARALL	56.21	7	7	0	1	1	1		24679	Ribosomal protein L19 OS=Arabidopsis lyrata subsp. lyrata OX=81972 GN=ARALYDRAFT_470235 PE=3 SV=1
12	31707	tr|A0A178WAH0|A0A178WAH0_ARATH	56.21	7	7	0	1	1	1		24616	Ribosomal protein L19 OS=Arabidopsis thaliana OX=3702 GN=AXX17_At1g01940 PE=3 SV=1
12	31708	Q9SRX2|RL191_ARATH	56.21	7	7	0	1	1	1		24606	60S ribosomal protein L19-1 OS=Arabidopsis thaliana OX=3702 GN=RPL19A PE=2 SV=1
5	30000	tr|D7KBF3|D7KBF3_ARALL	54.09	7	7	0	1	1	1		17290	Eukaryotic translation initiation factor 5A OS=Arabidopsis lyrata subsp. lyrata OX=81972 GN=EIF-5A PE=3 SV=1
5	29991	tr|A1Z3W7|A1Z3W7_ROSCH	54.09	7	7	0	1	1	1		17486	Eukaryotic translation initiation factor 5A OS=Rosa chinensis OX=74649 PE=2 SV=1
5	29985	tr|D6N3G5|D6N3G5_GOSHI	54.09	7	7	0	1	1	1		17414	Eukaryotic translation initiation factor 5A OS=Gossypium hirsutum OX=3635 PE=2 SV=1
5	30020	tr|A0A178WBN7|A0A178WBN7_ARATH	54.09	7	7	0	1	1	1		17360	Eukaryotic translation initiation factor 5A OS=Arabidopsis thaliana OX=3702 GN=AXX17_At1g14470 PE=3 SV=1
5	30021	Q9XI91|IF5A1_ARATH	54.09	7	7	0	1	1	1		17360	Eukaryotic translation initiation factor 5A-1 OS=Arabidopsis thaliana OX=3702 GN=ELF5A-1 PE=1 SV=1
5	30036	tr|C7SCX8|C7SCX8_POPDE	54.09	7	7	0	1	1	1		17395	Eukaryotic translation initiation factor 5A OS=Populus deltoides OX=3696 PE=2 SV=1
5	30003	tr|C7SCX9|C7SCX9_POPDE	54.09	7	7	0	1	1	1		17511	Eukaryotic translation initiation factor 5A OS=Populus deltoides OX=3696 PE=2 SV=1
5	30002	tr|A0A0P0X8L6|A0A0P0X8L6_ORYSJ	54.09	7	7	0	1	1	1		17458	Eukaryotic translation initiation factor 5A OS=Oryza sativa subsp. japonica OX=39947 GN=P0453E05.118 PE=3 SV=1
5	29993	tr|C7SCX7|C7SCX7_POPDE	54.09	7	7	0	1	1	1		17526	Eukaryotic translation initiation factor 5A OS=Populus deltoides OX=3696 PE=2 SV=1
5	30001	tr|Q0DND8|Q0DND8_ORYSJ	54.09	7	7	0	1	1	1		17545	Eukaryotic translation initiation factor 5A OS=Oryza sativa subsp. japonica OX=39947 GN=Os03g0758800 PE=3 SV=1
5	30057	tr|A3BFX9|A3BFX9_ORYSJ	54.09	7	7	0	1	1	1		17766	Os07g0112800 protein OS=Oryza sativa subsp. japonica OX=39947 GN=OJ1118_G09.115 PE=4 SV=1
3	163886	tr|F4IJP7|F4IJP7_ARATH	52.58	1	1	1.74E3	1	1	2		98085	Leucine-rich repeat protein kinase family protein OS=Arabidopsis thaliana OX=3702 GN=At2g29000 PE=4 SV=1
3	163885	tr|O81070|O81070_ARATH	52.58	1	1	1.74E3	1	1	2		80518	Putative receptor-like protein kinase OS=Arabidopsis thaliana OX=3702 GN=At2g29000 PE=4 SV=1
9	214248	tr|Q680T8|Q680T8_ARATH	51.07	9	9	2.31E3	1	1	1		20899	Uncharacterized protein At5g57000 OS=Arabidopsis thaliana OX=3702 GN=At5g57000 PE=2 SV=1
9	214249	tr|Q8L921|Q8L921_ARATH	51.07	9	9	2.31E3	1	1	1		21023	Uncharacterized protein OS=Arabidopsis thaliana OX=3702 PE=2 SV=1
8	98578	Q9M352|RL362_ARATH	50.28	11	11	0	1	1	1		12676	60S ribosomal protein L36-2 OS=Arabidopsis thaliana OX=3702 GN=RPL36B PE=3 SV=1
8	98579	tr|A0A178VA59|A0A178VA59_ARATH	50.28	11	11	0	1	1	1		12676	60S ribosomal protein L36 OS=Arabidopsis thaliana OX=3702 GN=AXX17_At3g48110 PE=3 SV=1
8	98577	tr|B9EUC5|B9EUC5_ORYSJ	50.28	11	11	0	1	1	1		12428	Os01g0840700 protein OS=Oryza sativa subsp. japonica OX=39947 GN=Os01g0840700 PE=4 SV=1
8	98572	tr|A0A5S9Y2X6|A0A5S9Y2X6_ARATH	50.28	11	11	0	1	1	1		12190	60S ribosomal protein L36 OS=Arabidopsis thaliana OX=3702 GN=AN1_LOCUS21035 PE=3 SV=1
8	98573	Q9LZ57|RL363_ARATH	50.28	11	11	0	1	1	1		12190	60S ribosomal protein L36-3 OS=Arabidopsis thaliana OX=3702 GN=RPL36C PE=3 SV=1
8	98575	tr|A0A178UKY0|A0A178UKY0_ARATH	50.28	11	11	0	1	1	1		12190	60S ribosomal protein L36 OS=Arabidopsis thaliana OX=3702 GN=AXX17_At5g01580 PE=3 SV=1
8	98580	tr|D7LJV2|D7LJV2_ARALL	50.28	11	11	0	1	1	1		12470	60S ribosomal protein L36 OS=Arabidopsis lyrata subsp. lyrata OX=81972 GN=ARALYDRAFT_321464 PE=3 SV=1
8	98581	tr|A0A654EZS7|A0A654EZS7_ARATH	50.28	11	11	0	1	1	1		12605	60S ribosomal protein L36 OS=Arabidopsis thaliana OX=3702 GN=AN1_LOCUS10219 PE=3 SV=1
8	98582	O80929|RL361_ARATH	50.28	11	11	0	1	1	1		12736	60S ribosomal protein L36-1 OS=Arabidopsis thaliana OX=3702 GN=RPL36A PE=3 SV=1
8	98583	tr|A0A178VW97|A0A178VW97_ARATH	50.28	11	11	0	1	1	1		12678	60S ribosomal protein L36 OS=Arabidopsis thaliana OX=3702 GN=AXX17_At2g34410 PE=3 SV=1
8	98584	tr|A0A7G2EIC5|A0A7G2EIC5_ARATH	50.28	11	11	0	1	1	1		12736	60S ribosomal protein L36 OS=Arabidopsis thaliana OX=3702 GN=AT9943_LOCUS8767 PE=3 SV=1
8	98585	tr|A0A5S9X4U2|A0A5S9X4U2_ARATH	50.28	11	11	0	1	1	1		12713	60S ribosomal protein L36 OS=Arabidopsis thaliana OX=3702 GN=C24_LOCUS10065 PE=3 SV=1
8	98574	tr|D7M7T2|D7M7T2_ARALL	50.28	11	11	0	1	1	1		12148	60S ribosomal protein L36 OS=Arabidopsis lyrata subsp. lyrata OX=81972 GN=ARALYDRAFT_349542 PE=3 SV=1
8	98576	tr|D7LUL9|D7LUL9_ARALL	50.28	11	11	0	1	1	1		12441	60S ribosomal protein L36 (Fragment) OS=Arabidopsis lyrata subsp. lyrata OX=81972 GN=ARALYDRAFT_485766 PE=3 SV=1
8	72822	tr|Q0DHK6|Q0DHK6_ORYSJ	50.28	11	11	0	1	1	1		12735	Os05g0459900 protein OS=Oryza sativa subsp. japonica OX=39947 GN=Os05g0459900 PE=4 SV=1
11	214236	tr|A0A0Q4NL29|A0A0Q4NL29_9GAMM	48.52	12	12	4.97E2	1	1	1		11330	50S ribosomal protein L24 OS=Erwinia sp. Leaf53 OX=1736225 GN=rplX PE=3 SV=1
11	214492	tr|A0A0Q4MLY6|A0A0Q4MLY6_9GAMM	48.52	12	12	4.97E2	1	1	1		11313	50S ribosomal protein L24 OS=Serratia sp. Leaf51 OX=1736224 GN=rplX PE=3 SV=1

## Sheet: HisMBP-Pollen tube-R3
Protein Group	Protein ID	Accession	-10lgP	Coverage (%)	Coverage (%) Sample_6	Intensity Sample_6	#Peptides	#Unique	#Spec Sample_6	PTM	Avg. Mass	Description
2	493	tr|A0A654GFL7|A0A654GFL7_ARATH	191.39	5	5	1.82E4	5	5	21		75044	ATP synthase subunit alpha mitochondrial OS=Arabidopsis thaliana OX=3702 GN=AN1_LOCUS27138 PE=3 SV=1
2	481	tr|F4IMB5|F4IMB5_ARATH	191.39	5	5	1.82E4	5	5	21		85933	ATP synthase subunit alpha mitochondrial OS=Arabidopsis thaliana OX=3702 GN=At2g07698 PE=1 SV=1
2	482	tr|A0A5S9YHX3|A0A5S9YHX3_ARATH	191.39	5	5	1.82E4	5	5	21		85883	ATP synthase subunit alpha mitochondrial OS=Arabidopsis thaliana OX=3702 GN=C24_LOCUS26937 PE=3 SV=1
2	15069	tr|A7KNE3|A7KNE3_ARATH	191.39	8	8	1.82E4	5	5	21		49816	ATP synthase subunit alpha (Fragment) OS=Arabidopsis thaliana OX=3702 PE=2 SV=1
2	15070	tr|C0KTH5|C0KTH5_DIPCT	191.39	7	7	1.82E4	5	5	21		55057	ATP synthase subunit alpha OS=Diplotaxis catholica OX=230966 GN=atpA PE=3 SV=1
2	15071	tr|H6UH56|H6UH56_9BRAS	191.39	7	7	1.82E4	5	5	21		55057	ATP synthase subunit alpha OS=Diplotaxis berthautii OX=308278 GN=atpA PE=3 SV=1
2	490	tr|A0A2P2CLF9|A0A2P2CLF9_ARATH	191.39	7	7	1.82E4	5	5	21		55103	ATP synthase subunit alpha OS=Arabidopsis thaliana OX=3702 GN=atp1 PE=3 SV=1
2	15073	tr|G1C2S9|G1C2S9_ARATH	191.39	7	7	1.82E4	5	5	21		55029	ATP synthase subunit alpha OS=Arabidopsis thaliana OX=3702 GN=atp1 PE=3 SV=1
2	15074	tr|Q6YSN4|Q6YSN4_BRANA	191.39	7	7	1.82E4	5	5	21		55131	ATP synthase subunit alpha OS=Brassica napus OX=3708 GN=atp1 PE=3 SV=1
2	504	P92549|ATPAM_ARATH	191.39	7	7	1.82E4	5	5	21		55045	ATP synthase subunit alpha mitochondrial OS=Arabidopsis thaliana OX=3702 GN=ATPA PE=1 SV=2
2	505	tr|G1C2Z0|G1C2Z0_ARATH	191.39	7	7	1.82E4	5	5	21		54971	ATP synthase subunit alpha OS=Arabidopsis thaliana OX=3702 GN=atp1 PE=3 SV=1
2	15075	tr|A4USC0|A4USC0_BRAJU	191.39	7	7	1.82E4	5	5	21		55057	ATP synthase subunit alpha OS=Brassica juncea OX=3707 GN=atpA PE=2 SV=1
2	491	tr|A0A178U7B7|A0A178U7B7_ARATH	191.39	7	7	1.82E4	5	5	21		55029	ATP synthase subunit alpha OS=Arabidopsis thaliana OX=3702 GN=AXX17_ATUG03720 PE=3 SV=1
2	15072	tr|A4USC2|A4USC2_BRAJU	191.39	7	7	1.82E4	5	5	21		55070	ATP synthase subunit alpha OS=Brassica juncea OX=3707 GN=atpA PE=2 SV=1
6	30001	tr|Q0DND8|Q0DND8_ORYSJ	166.86	24	24	5.92E2	4	2	5	Carbamidomethylation	17545	Eukaryotic translation initiation factor 5A OS=Oryza sativa subsp. japonica OX=39947 GN=Os03g0758800 PE=3 SV=1
4	126	tr|Q58I24|Q58I24_ACTDE	155.83	8	8	3.27E3	3	3	8		49264	Elongation factor 1-alpha OS=Actinidia deliciosa OX=3627 PE=2 SV=1
4	201	tr|Q0DUM6|Q0DUM6_ORYSJ	155.83	8	8	3.27E3	3	3	8		49293	Os03g0177400 protein OS=Oryza sativa subsp. japonica OX=39947 GN=Os03g0177400 PE=3 SV=1
1	547	tr|A6XIA0|A6XIA0_ARATH	136.39	24	24	6.72E3	3	3	24		24653	Ubiquitin (Fragment) OS=Arabidopsis thaliana OX=3702 GN=UBQ3 PE=2 SV=1
5	38513	tr|A3AIN9|A3AIN9_ORYSJ	134.33	21	21	1.79E4	3	3	8	Carbamidomethylation	18912	Cytochrome c oxidase subunit 6b-1 OS=Oryza sativa subsp. japonica OX=39947 GN=Os03g0390400 PE=4 SV=1
10	29985	tr|D6N3G5|D6N3G5_GOSHI	133.58	31	31		3	0	3	Carbamidomethylation	17414	Eukaryotic translation initiation factor 5A OS=Gossypium hirsutum OX=3635 PE=2 SV=1
3	30103	tr|A0A654EMQ5|A0A654EMQ5_ARATH	133.29	3	3	6.26E3	2	2	18		121711	IPPc domain-containing protein OS=Arabidopsis thaliana OX=3702 GN=AN1_LOCUS5566 PE=3 SV=1
3	30105	Q84W55|IP5PF_ARATH	133.29	3	3	6.26E3	2	2	18		121711	Type II inositol polyphosphate 5-phosphatase 15 OS=Arabidopsis thaliana OX=3702 GN=IP5P15 PE=1 SV=2
3	30104	tr|A0A7G2E302|A0A7G2E302_ARATH	133.29	3	3	6.26E3	2	2	18		121677	(thale cress) hypothetical protein OS=Arabidopsis thaliana OX=3702 GN=AT9943_LOCUS4697 PE=3 SV=1
3	30102	tr|A0A178WER9|A0A178WER9_ARATH	133.29	3	3	6.26E3	2	2	18		121687	FRA3 OS=Arabidopsis thaliana OX=3702 GN=AXX17_At1g59230 PE=3 SV=1
3	30127	tr|D7KSD4|D7KSD4_ARALL	133.29	3	3	6.26E3	2	2	18		121969	IPPc domain-containing protein OS=Arabidopsis lyrata subsp. lyrata OX=81972 GN=ARALYDRAFT_475657 PE=3 SV=1
3	30110	tr|A0A1P8AR99|A0A1P8AR99_ARATH	133.29	3	3	6.26E3	2	2	18		92508	Endonuclease/exonuclease/phosphatase family protein OS=Arabidopsis thaliana OX=3702 GN=FRA3 PE=1 SV=1
12	87144	tr|A0A0N7KPB3|A0A0N7KPB3_ORYSJ	115.54	10	10	6.24E3	2	2	3	Carbamidomethylation	12526	Os08g0161700 protein OS=Oryza sativa subsp. japonica OX=39947 GN=P0577B11.122 PE=4 SV=1
11	31696	P49693|RL193_ARATH	110.55	8	8	5.46E3	2	2	3		24202	60S ribosomal protein L19-3 OS=Arabidopsis thaliana OX=3702 GN=RPL19C PE=2 SV=3
11	31697	tr|A0A178UUL5|A0A178UUL5_ARATH	110.55	8	8	5.46E3	2	2	3		24202	Ribosomal protein L19 OS=Arabidopsis thaliana OX=3702 GN=AXX17_At4g02830 PE=3 SV=1
11	31698	tr|D7M432|D7M432_ARALL	110.55	8	8	5.46E3	2	2	3		24218	Ribosomal protein L19 OS=Arabidopsis lyrata subsp. lyrata OX=81972 GN=ARALYDRAFT_490348 PE=3 SV=1
11	31702	tr|D7L670|D7L670_ARALL	110.55	8	8	5.46E3	2	2	3		24274	Ribosomal protein L19 (Fragment) OS=Arabidopsis lyrata subsp. lyrata OX=81972 GN=ARALYDRAFT_479143 PE=3 SV=1
11	30533	tr|A0A654F975|A0A654F975_ARATH	110.55	8	8	5.46E3	2	2	3		24330	Ribosomal protein L19 OS=Arabidopsis thaliana OX=3702 GN=AN1_LOCUS13067 PE=3 SV=1
11	30534	Q9LUQ6|RL192_ARATH	110.55	8	8	5.46E3	2	2	3		24330	60S ribosomal protein L19-2 OS=Arabidopsis thaliana OX=3702 GN=RPL19B PE=2 SV=1
11	31703	tr|A0A5S9XDC2|A0A5S9XDC2_ARATH	110.55	8	8	5.46E3	2	2	3		24512	Ribosomal protein L19 OS=Arabidopsis thaliana OX=3702 GN=C24_LOCUS12899 PE=3 SV=1
11	31704	tr|Q8W101|Q8W101_ARATH	110.55	7	7	5.46E3	2	2	3		24650	Ribosomal protein L19 OS=Arabidopsis thaliana OX=3702 PE=2 SV=1
11	31705	tr|A0A654E7A9|A0A654E7A9_ARATH	110.55	7	7	5.46E3	2	2	3		24606	Ribosomal protein L19 OS=Arabidopsis thaliana OX=3702 GN=AN1_LOCUS313 PE=3 SV=1
11	31706	tr|D7KBB9|D7KBB9_ARALL	110.55	7	7	5.46E3	2	2	3		24679	Ribosomal protein L19 OS=Arabidopsis lyrata subsp. lyrata OX=81972 GN=ARALYDRAFT_470235 PE=3 SV=1
11	31707	tr|A0A178WAH0|A0A178WAH0_ARATH	110.55	7	7	5.46E3	2	2	3		24616	Ribosomal protein L19 OS=Arabidopsis thaliana OX=3702 GN=AXX17_At1g01940 PE=3 SV=1
11	31708	Q9SRX2|RL191_ARATH	110.55	7	7	5.46E3	2	2	3		24606	60S ribosomal protein L19-1 OS=Arabidopsis thaliana OX=3702 GN=RPL19A PE=2 SV=1
14	108	tr|A0A0P0WH16|A0A0P0WH16_ORYSJ	95.30	9	9	7.48E2	2	2	2		41696	Os05g0106600 protein OS=Oryza sativa subsp. japonica OX=39947 GN=Os05g0106600 PE=3 SV=1
14	117	tr|A0A178VHX9|A0A178VHX9_ARATH	95.30	9	9	7.48E2	2	2	2		41837	Uncharacterized protein OS=Arabidopsis thaliana OX=3702 GN=AXX17_At3g40330 PE=3 SV=1
14	100	P53496|ACT11_ARATH	95.30	9	9	7.48E2	2	2	2		41675	Actin-11 OS=Arabidopsis thaliana OX=3702 GN=ACT11 PE=1 SV=1
14	101	tr|D7KZP4|D7KZP4_ARALL	95.30	9	9	7.48E2	2	2	2		41677	Actin-11 OS=Arabidopsis lyrata subsp. lyrata OX=81972 GN=ACT11 PE=3 SV=1
14	102	tr|A0A384KGP1|A0A384KGP1_ARATH	95.30	9	9	7.48E2	2	2	2		41675	(thale cress) hypothetical protein OS=Arabidopsis thaliana OX=3702 GN=AXX17_At3g12090 PE=3 SV=1
14	103	tr|Q541W9|Q541W9_ARATH	95.30	9	9	7.48E2	2	2	2		41675	Uncharacterized protein At3g12110/T21B14_108 OS=Arabidopsis thaliana OX=3702 GN=At3g12110/T21B14_108 PE=2 SV=1
14	75	tr|E4MY15|E4MY15_EUTHA	95.30	9	9	7.48E2	2	2	2		41706	mRNA clone: RTFL01-26-A14 OS=Eutrema halophilum OX=98038 PE=2 SV=1
14	76	tr|A0A178UEW4|A0A178UEW4_ARATH	95.30	9	9	7.48E2	2	2	2		41736	(thale cress) hypothetical protein OS=Arabidopsis thaliana OX=3702 GN=AXX17_At5g09370 PE=3 SV=1
14	77	tr|D7M276|D7M276_ARALL	95.30	9	9	7.48E2	2	2	2		41736	Uncharacterized protein OS=Arabidopsis lyrata subsp. lyrata OX=81972 GN=ARALYDRAFT_487803 PE=3 SV=1
14	78	tr|M4WH59|M4WH59_DIOMU	95.30	9	9	7.48E2	2	2	2		41722	Actin 1 OS=Dionaea muscipula OX=4362 PE=2 SV=1
14	99	tr|Q53PP1|Q53PP1_ORYSJ	95.30	9	9	7.48E2	2	2	2		41623	Actin OS=Oryza sativa subsp. japonica OX=39947 GN=LOC_Os11g06390 PE=4 SV=1
14	79	P53492|ACT7_ARATH	95.30	9	9	7.48E2	2	2	2		41736	Actin-7 OS=Arabidopsis thaliana OX=3702 GN=ACT7 PE=1 SV=1
14	189	tr|D7LJW0|D7LJW0_ARALL	95.30	9	9	7.48E2	2	2	2		40532	Uncharacterized protein OS=Arabidopsis lyrata subsp. lyrata OX=81972 GN=ARALYDRAFT_321465 PE=3 SV=1
14	116	P53494|ACT4_ARATH	95.30	9	9	7.48E2	2	2	2		41779	Actin-4 OS=Arabidopsis thaliana OX=3702 GN=ACT4 PE=1 SV=1
14	190	P0CJ46|ACT1_ARATH	95.30	9	9	7.48E2	2	2	2		41798	Actin-1 OS=Arabidopsis thaliana OX=3702 GN=ACT1 PE=1 SV=1
14	118	P53497|ACT12_ARATH	95.30	9	9	7.48E2	2	2	2		41795	Actin-12 OS=Arabidopsis thaliana OX=3702 GN=ACT12 PE=1 SV=1
14	191	P0CJ47|ACT3_ARATH	95.30	9	9	7.48E2	2	2	2		41798	Actin-3 OS=Arabidopsis thaliana OX=3702 GN=ACT3 PE=1 SV=1
14	192	tr|A0A384LCZ9|A0A384LCZ9_ARATH	95.30	9	9	7.48E2	2	2	2		41798	(thale cress) hypothetical protein OS=Arabidopsis thaliana OX=3702 GN=AXX17_At2g34430 PE=3 SV=1
14	119	tr|A0A654FI89|A0A654FI89_ARATH	95.30	9	9	7.48E2	2	2	2		41795	Uncharacterized protein OS=Arabidopsis thaliana OX=3702 GN=AN1_LOCUS14979 PE=3 SV=1
14	193	tr|A0A178VSL1|A0A178VSL1_ARATH	95.30	9	9	7.48E2	2	2	2		41798	Actin 3 OS=Arabidopsis thaliana OX=3702 PE=3 SV=1
14	120	tr|D7LN14|D7LN14_ARALL	95.30	9	9	7.48E2	2	2	2		41795	Actin-12 OS=Arabidopsis lyrata subsp. lyrata OX=81972 GN=ACT12 PE=3 SV=1
14	194	tr|F1LIM0|F1LIM0_ARATH	95.30	9	9	7.48E2	2	2	2		41764	Actin 1 OS=Arabidopsis thaliana OX=3702 PE=3 SV=1
14	195	tr|D7LJV4|D7LJV4_ARALL	95.30	9	9	7.48E2	2	2	2		41782	Uncharacterized protein OS=Arabidopsis lyrata subsp. lyrata OX=81972 GN=ARALYDRAFT_321462 PE=3 SV=1
14	121	tr|Q84W24|Q84W24_ARATH	95.30	9	9	7.48E2	2	2	2		41767	Putative actin 4 OS=Arabidopsis thaliana OX=3702 GN=At5g59370 PE=2 SV=1
14	122	tr|A0A178ULX8|A0A178ULX8_ARATH	95.30	9	9	7.48E2	2	2	2		41779	Uncharacterized protein OS=Arabidopsis thaliana OX=3702 GN=AXX17_At5g58770 PE=3 SV=1
14	197	tr|D7LUM0|D7LUM0_ARALL	95.30	8	8	7.48E2	2	2	2		47187	Uncharacterized protein OS=Arabidopsis lyrata subsp. lyrata OX=81972 GN=ARALYDRAFT_323914 PE=3 SV=1
14	123	tr|A0A7G2FLI8|A0A7G2FLI8_ARATH	95.30	5	5	7.48E2	2	2	2		69173	(thale cress) hypothetical protein OS=Arabidopsis thaliana OX=3702 GN=AT9943_LOCUS22594 PE=3 SV=1
16	30404	tr|A3CIJ6|A3CIJ6_ORYSJ	93.23	7	7	2.01E3	2	2	2		28249	Os12g0567700 protein OS=Oryza sativa subsp. japonica OX=39947 GN=Os12g0567700 PE=3 SV=1
16	30139	tr|D7MBP3|D7MBP3_ARALL	93.23	7	7	2.01E3	2	2	2		27934	60S ribosomal protein L8 OS=Arabidopsis lyrata subsp. lyrata OX=81972 GN=ARALYDRAFT_491018 PE=3 SV=1
16	30117	tr|D7LAE5|D7LAE5_ARALL	93.23	7	7	2.01E3	2	2	2		27886	Predicted protein OS=Arabidopsis lyrata subsp. lyrata OX=81972 GN=ARALYDRAFT_674570 PE=3 SV=1
16	30118	tr|A0A178VSS0|A0A178VSS0_ARATH	93.23	7	7	2.01E3	2	2	2		27859	EMB2296 OS=Arabidopsis thaliana OX=3702 GN=AXX17_At2g13340 PE=3 SV=1
16	30119	P46286|RL81_ARATH	93.23	7	7	2.01E3	2	2	2		27859	60S ribosomal protein L8-1 OS=Arabidopsis thaliana OX=3702 GN=RPL8A PE=1 SV=2
8	770	tr|B9DFK6|B9DFK6_ARATH	92.71	6	6	2.24E3	2	2	3		55025	Catalase OS=Arabidopsis thaliana OX=3702 GN=At4g35090 PE=2 SV=1
8	700	tr|D7MDF9|D7MDF9_ARALL	92.71	6	6	2.24E3	2	2	3		56900	Catalase OS=Arabidopsis lyrata subsp. lyrata OX=81972 GN=ARALYDRAFT_491144 PE=3 SV=1
8	701	tr|A0A178UUD0|A0A178UUD0_ARATH	92.71	6	6	2.24E3	2	2	3		56917	Catalase OS=Arabidopsis thaliana OX=3702 GN=AXX17_At4g40070 PE=3 SV=1
8	702	tr|A0A1P8B564|A0A1P8B564_ARATH	92.71	6	6	2.24E3	2	2	3		56950	Catalase OS=Arabidopsis thaliana OX=3702 GN=CAT2 PE=1 SV=1
8	704	tr|Q940G2|Q940G2_ARATH	92.71	6	6	2.24E3	2	2	3		56888	Catalase OS=Arabidopsis thaliana OX=3702 GN=At4g35090/M4E13.140 PE=2 SV=1
8	705	P25819|CATA2_ARATH	92.71	6	6	2.24E3	2	2	3		56931	Catalase-2 OS=Arabidopsis thaliana OX=3702 GN=CAT2 PE=1 SV=3
34	30101	tr|A0A0Q4MCP4|A0A0Q4MCP4_9GAMM	88.74	3	3	8.86E2	1	1	1		44362	Maltodextrin-binding protein OS=Serratia sp. Leaf51 OX=1736224 GN=malE PE=3 SV=1
22	30338	tr|Q67XK4|Q67XK4_ARATH	85.44	21	21	2.34E3	1	1	2		6490	Ribosomal S29 subunit OS=Arabidopsis thaliana OX=3702 GN=At4g33865 PE=2 SV=1
22	32585	tr|A0A178UWN1|A0A178UWN1_ARATH	85.44	21	21	2.34E3	1	1	2		6497	Uncharacterized protein OS=Arabidopsis thaliana OX=3702 GN=AXX17_At4g38730 PE=3 SV=1
22	31291	tr|D7LMF8|D7LMF8_ARALL	85.44	21	21	2.34E3	1	1	2		6429	40S ribosomal protein S29 OS=Arabidopsis lyrata subsp. lyrata OX=81972 GN=ARALYDRAFT_491293 PE=3 SV=1
22	31290	tr|A0A178VAH5|A0A178VAH5_ARATH	85.44	21	21	2.34E3	1	1	2		6429	(thale cress) hypothetical protein OS=Arabidopsis thaliana OX=3702 GN=AXX17_At3g37530 PE=3 SV=1
22	31292	Q680P8|RS29_ARATH	85.44	21	21	2.34E3	1	1	2		6429	40S ribosomal protein S29 OS=Arabidopsis thaliana OX=3702 GN=RPS29A PE=3 SV=2
22	31293	tr|A0A5S9XIE3|A0A5S9XIE3_ARATH	85.44	18	18	2.34E3	1	1	2		7522	Uncharacterized protein OS=Arabidopsis thaliana OX=3702 GN=C24_LOCUS14583 PE=3 SV=1
7	32619	tr|Q6YSJ8|Q6YSJ8_BRANA	84.24	11	11	2.48E3	1	1	4		22881	NADH dehydrogenase subunit 9 OS=Brassica napus OX=3708 GN=nad9 PE=3 SV=1
7	32621	Q95748|NDUS3_ARATH	84.24	11	11	2.48E3	1	1	4		22880	NADH dehydrogenase [ubiquinone] iron-sulfur protein 3 OS=Arabidopsis thaliana OX=3702 GN=NAD9 PE=1 SV=2
7	32620	tr|A0A2P2CLF6|A0A2P2CLF6_ARATH	84.24	11	11	2.48E3	1	1	4		22881	NADH dehydrogenase subunit 9 OS=Arabidopsis thaliana OX=3702 GN=nad9 PE=1 SV=1
7	32622	tr|G1C2X2|G1C2X2_ARATH	84.24	11	11	2.48E3	1	1	4		22689	Nad9 OS=Arabidopsis thaliana OX=3702 GN=nad9 PE=3 SV=1
20	29991	tr|A1Z3W7|A1Z3W7_ROSCH	81.67	30	30	0	2	1	2	Carbamidomethylation	17486	Eukaryotic translation initiation factor 5A OS=Rosa chinensis OX=74649 PE=2 SV=1
37	30169	P36397|ARF1_ARATH	80.53	7	7	1.64E3	1	1	1		20609	ADP-ribosylation factor 1 OS=Arabidopsis thaliana OX=3702 GN=ARF1 PE=1 SV=2
37	30166	tr|A0A178VXE5|A0A178VXE5_ARATH	80.53	7	7	1.64E3	1	1	1		20609	(thale cress) hypothetical protein OS=Arabidopsis thaliana OX=3702 GN=AXX17_At2g44910 PE=3 SV=1
37	30170	tr|D7LSV8|D7LSV8_ARALL	80.53	7	7	1.64E3	1	1	1		21585	ADP-ribosylation factor OS=Arabidopsis lyrata subsp. lyrata OX=81972 GN=ARALYDRAFT_486735 PE=3 SV=1
37	30633	tr|D7M6L8|D7M6L8_ARALL	80.53	7	7	1.64E3	1	1	1		20936	ADP-ribosylation factor A1B OS=Arabidopsis lyrata subsp. lyrata OX=81972 GN=ATARFA1B PE=3 SV=1
37	31334	tr|F0WK09|F0WK09_9STRA	80.53	4	4	1.64E3	1	1	1		36003	ADPribosylation factor family putative OS=Albugo laibachii Nc14 OX=890382 GN=AlNc14C128G6865 PE=3 SV=1
37	31336	tr|F0WK07|F0WK07_9STRA	80.53	4	4	1.64E3	1	1	1		36132	ADPribosylation factor family putative OS=Albugo laibachii Nc14 OX=890382 GN=AlNc14C128G6865 PE=3 SV=1
37	31337	tr|F0WK08|F0WK08_9STRA	80.53	4	4	1.64E3	1	1	1		36069	ADPribosylation factor family putative OS=Albugo laibachii Nc14 OX=890382 GN=AlNc14C128G6865 PE=3 SV=1
37	31338	tr|F0WK10|F0WK10_9STRA	80.53	4	4	1.64E3	1	1	1		36198	ADPribosylation factor family putative OS=Albugo laibachii Nc14 OX=890382 GN=AlNc14C128G6865 PE=3 SV=1
37	31339	tr|F0WK04|F0WK04_9STRA	80.53	4	4	1.64E3	1	1	1		38344	ADPribosylation factor family putative OS=Albugo laibachii Nc14 OX=890382 GN=AlNc14C128G6865 PE=3 SV=1
37	31340	tr|F0WK05|F0WK05_9STRA	80.53	4	4	1.64E3	1	1	1		38472	ADPribosylation factor family putative OS=Albugo laibachii Nc14 OX=890382 GN=AlNc14C128G6865 PE=3 SV=1
37	31341	tr|F0WK03|F0WK03_9STRA	80.53	4	4	1.64E3	1	1	1		38538	ADPribosylation factor family putative OS=Albugo laibachii Nc14 OX=890382 GN=AlNc14C128G6865 PE=3 SV=1
37	31342	tr|F0WK00|F0WK00_9STRA	80.53	4	4	1.64E3	1	1	1		38661	ADPribosylation factor family putative OS=Albugo laibachii Nc14 OX=890382 GN=AlNc14C128G6865 PE=3 SV=1
37	31343	tr|F0WJZ9|F0WJZ9_9STRA	80.53	4	4	1.64E3	1	1	1		38599	ADPribosylation factor family putative OS=Albugo laibachii Nc14 OX=890382 GN=AlNc14C128G6865 PE=3 SV=1
37	31344	tr|F0WK01|F0WK01_9STRA	80.53	4	4	1.64E3	1	1	1		38727	ADPribosylation factor family putative OS=Albugo laibachii Nc14 OX=890382 GN=AlNc14C128G6865 PE=3 SV=1
37	30622	tr|A0A178WFN4|A0A178WFN4_ARATH	80.53	7	7	1.64E3	1	1	1		20593	(thale cress) hypothetical protein OS=Arabidopsis thaliana OX=3702 GN=AXX17_At1g24710 PE=3 SV=1
37	30165	tr|D7LFZ7|D7LFZ7_ARALL	80.53	7	7	1.64E3	1	1	1		20608	ADP-ribosylation factor A1E OS=Arabidopsis lyrata subsp. lyrata OX=81972 GN=ATARFA1E PE=3 SV=1
37	30167	tr|Q9M1P5|Q9M1P5_ARATH	80.53	7	7	1.64E3	1	1	1		20608	ADP-ribosylation factor A1E OS=Arabidopsis thaliana OX=3702 GN=T17J13.250 PE=1 SV=1
37	30168	tr|A0A384L6Z1|A0A384L6Z1_ARATH	80.53	7	7	1.64E3	1	1	1		20608	(thale cress) hypothetical protein OS=Arabidopsis thaliana OX=3702 GN=At3g62290 PE=3 SV=1
37	30626	tr|A0A1P8BDK6|A0A1P8BDK6_ARATH	80.53	7	7	1.64E3	1	1	1		20694	ADP-ribosylation factor A1B OS=Arabidopsis thaliana OX=3702 GN=ARFA1B PE=1 SV=1
37	30627	tr|A0A0P0W556|A0A0P0W556_ORYSJ	80.53	7	7	1.64E3	1	1	1		20654	ADP-ribosylation factor OS=Oryza sativa subsp. japonica OX=39947 GN=Os03g0811900 PE=3 SV=1
37	725	tr|A0A0P0V1B9|A0A0P0V1B9_ORYSJ	80.53	7	7	1.64E3	1	1	1		20697	Os01g0265100 protein OS=Oryza sativa subsp. japonica OX=39947 GN=Os01g0265100 PE=3 SV=1
37	30623	tr|A0A384LQJ7|A0A384LQJ7_ARATH	80.53	7	7	1.64E3	1	1	1		20623	(thale cress) hypothetical protein OS=Arabidopsis thaliana OX=3702 GN=At1g10630 PE=3 SV=1
37	30628	tr|A0A0P0X407|A0A0P0X407_ORYSJ	80.53	7	7	1.64E3	1	1	1		20580	ADP-ribosylation factor 1 OS=Oryza sativa subsp. japonica OX=39947 GN=OJ1118_B03.103 PE=3 SV=1
37	30624	P0DH91|ARF2B_ARATH	80.53	7	7	1.64E3	1	1	1		20593	ADP-ribosylation factor 2-B OS=Arabidopsis thaliana OX=3702 GN=ARF2-B PE=2 SV=1
37	30625	Q9LQC8|ARF2A_ARATH	80.53	7	7	1.64E3	1	1	1		20593	ADP-ribosylation factor 2-A OS=Arabidopsis thaliana OX=3702 GN=ARF2-A PE=2 SV=2
37	30629	tr|Q6ID97|Q6ID97_ARATH	80.53	7	7	1.64E3	1	1	1		20623	ADP-ribosylation factor A1F OS=Arabidopsis thaliana OX=3702 GN=ARFA1F PE=2 SV=1
37	30630	tr|A0A5S9Y456|A0A5S9Y456_ARATH	80.53	7	7	1.64E3	1	1	1		20827	Uncharacterized protein OS=Arabidopsis thaliana OX=3702 GN=C24_LOCUS22127 PE=3 SV=1
37	30631	tr|D7KY32|D7KY32_ARALL	80.53	7	7	1.64E3	1	1	1		20722	Uncharacterized protein OS=Arabidopsis lyrata subsp. lyrata OX=81972 GN=ARALYDRAFT_476172 PE=3 SV=1
37	30632	tr|A0A654G139|A0A654G139_ARATH	80.53	7	7	1.64E3	1	1	1		20813	Uncharacterized protein OS=Arabidopsis thaliana OX=3702 GN=AN1_LOCUS22237 PE=3 SV=1
37	30634	tr|Q9LYJ3|Q9LYJ3_ARATH	80.53	7	7	1.64E3	1	1	1		21535	ADP-ribosylation factor A1B OS=Arabidopsis thaliana OX=3702 GN=ADP-ribosylation factor A1B PE=1 SV=1
39	30459	tr|B9FZL0|B9FZL0_ORYSJ	76.39	2	2	0	1	1	1		64651	Os08g0206600 protein OS=Oryza sativa subsp. japonica OX=39947 GN=OJ1119_C05.21-2 PE=3 SV=1
30	30066	tr|A0A0Q4N1M3|A0A0Q4N1M3_9GAMM	75.65	4	4	7.2E2	1	1	1		41474	Chaperone protein DnaJ OS=Erwinia sp. Leaf53 OX=1736225 GN=dnaJ PE=3 SV=1
18	227272	tr|D7LJ04|D7LJ04_ARALL	75.44	18	18	6.5E3	2	2	2	Oxidation (M)	12003	F1F0-ATPase inhibitor protein OS=Arabidopsis lyrata subsp. lyrata OX=81972 GN=ARALYDRAFT_901754 PE=4 SV=1
17	30033	tr|Q0DBI3|Q0DBI3_ORYSJ	74.55	2	2	8.72E2	1	1	2		59131	CCT-epsilon OS=Oryza sativa subsp. japonica OX=39947 GN=Os06g0562600 PE=3 SV=1
17	41104	tr|F0W845|F0W845_9STRA	74.55	2	2	8.72E2	1	1	2		59032	CCT-epsilon OS=Albugo laibachii Nc14 OX=890382 GN=AlNc14C33G3022 PE=3 SV=1
38	71748	tr|D7L9D5|D7L9D5_ARALL	73.33	7	7	3.69E2	1	1	1		29771	40S ribosomal protein S4 OS=Arabidopsis lyrata subsp. lyrata OX=81972 GN=ARALYDRAFT_900077 PE=3 SV=1
38	71767	tr|D7MQD3|D7MQD3_ARALL	73.33	7	7	3.69E2	1	1	1		29826	40S ribosomal protein S4 OS=Arabidopsis lyrata subsp. lyrata OX=81972 GN=ARALYDRAFT_495959 PE=3 SV=1
25	21	tr|E4MXI2|E4MXI2_EUTHA	70.29	2	2	9.33E2	1	1	1		73650	mRNA clone: RTFL01-39-D20 OS=Eutrema halophilum OX=98038 PE=2 SV=1
25	51	tr|F4K007|F4K007_ARATH	70.29	2	2	9.33E2	1	1	1		67401	Heat shock protein 70 (Hsp 70) family protein OS=Arabidopsis thaliana OX=3702 GN=BIP2 PE=1 SV=1
25	30	tr|A0A178UG43|A0A178UG43_ARATH	70.29	2	2	9.33E2	1	1	1		73561	BIP2 OS=Arabidopsis thaliana OX=3702 GN=AXX17_At5g39840 PE=3 SV=1
25	25	tr|A0A5S9Y8G8|A0A5S9Y8G8_ARATH	70.29	2	2	9.33E2	1	1	1		73629	Uncharacterized protein OS=Arabidopsis thaliana OX=3702 GN=AN1_LOCUS23580 PE=3 SV=1
25	32	tr|A0A1P8BF32|A0A1P8BF32_ARATH	70.29	2	2	9.33E2	1	1	1		74375	Heat shock protein 70 (Hsp 70) family protein OS=Arabidopsis thaliana OX=3702 GN=BIP2 PE=1 SV=1
24	30112	tr|A0A654F9D0|A0A654F9D0_ARATH	69.56	3	3	0	1	1	1	Carbamidomethylation	53986	Dihydrolipoyl dehydrogenase OS=Arabidopsis thaliana OX=3702 GN=AN1_LOCUS13117 PE=3 SV=1
24	30113	Q9M5K2|DLDH2_ARATH	69.56	3	3	0	1	1	1	Carbamidomethylation	53986	Dihydrolipoyl dehydrogenase 2 mitochondrial OS=Arabidopsis thaliana OX=3702 GN=LPD2 PE=1 SV=1
24	52219	tr|D7KC06|D7KC06_ARALL	69.56	3	3	0	1	1	1	Carbamidomethylation	53784	Dihydrolipoyl dehydrogenase OS=Arabidopsis lyrata subsp. lyrata OX=81972 GN=ARALYDRAFT_473938 PE=3 SV=1
24	52074	tr|D7L6Q4|D7L6Q4_ARALL	69.56	3	3	0	1	1	1	Carbamidomethylation	53962	Dihydrolipoyl dehydrogenase OS=Arabidopsis lyrata subsp. lyrata OX=81972 GN=ARALYDRAFT_898058 PE=3 SV=1
24	52130	tr|E4MX71|E4MX71_EUTHA	69.56	3	3	0	1	1	1	Carbamidomethylation	53860	Dihydrolipoyl dehydrogenase OS=Eutrema halophilum OX=98038 PE=2 SV=1
24	30067	tr|Q0JN46|Q0JN46_ORYSJ	69.56	3	3	0	1	1	1	Carbamidomethylation	52643	Os01g0328700 protein OS=Oryza sativa subsp. japonica OX=39947 GN=Os01g0328700 PE=4 SV=1
29	74206	Q9LZI6|NDS5B_ARATH	69.12	11	11	0	1	1	1		9893	NADH dehydrogenase [ubiquinone] iron-sulfur protein 5-B OS=Arabidopsis thaliana OX=3702 GN=At3g62790 PE=1 SV=1
29	74207	tr|A0A178VCL7|A0A178VCL7_ARATH	69.12	11	11	0	1	1	1		9893	Uncharacterized protein OS=Arabidopsis thaliana OX=3702 GN=AXX17_At3g57080 PE=3 SV=1
29	74209	tr|A0A5S9XNG2|A0A5S9XNG2_ARATH	69.12	11	11	0	1	1	1		9965	Uncharacterized protein OS=Arabidopsis thaliana OX=3702 GN=C24_LOCUS16540 PE=3 SV=1
29	74210	tr|A0A178VQ28|A0A178VQ28_ARATH	69.12	11	11	0	1	1	1		9863	(thale cress) hypothetical protein OS=Arabidopsis thaliana OX=3702 GN=AXX17_At2g45470 PE=3 SV=1
29	74208	tr|D7LGQ5|D7LGQ5_ARALL	69.12	11	11	0	1	1	1		9891	Uncharacterized protein OS=Arabidopsis lyrata subsp. lyrata OX=81972 GN=ARALYDRAFT_904244 PE=3 SV=1
29	74211	tr|D7LT98|D7LT98_ARALL	69.12	11	11	0	1	1	1		9884	Uncharacterized protein OS=Arabidopsis lyrata subsp. lyrata OX=81972 GN=ARALYDRAFT_486781 PE=3 SV=1
29	74212	O82238|NDS5A_ARATH	69.12	8	8	0	1	1	1		13965	NADH dehydrogenase [ubiquinone] iron-sulfur protein 5-A OS=Arabidopsis thaliana OX=3702 GN=At2g47690 PE=3 SV=1
41	48998	tr|D7LEW5|D7LEW5_ARALL	68.00	5	5	0	1	1	1		38426	Choline-phosphate cytidylyltransferase OS=Arabidopsis lyrata subsp. lyrata OX=81972 GN=ARALYDRAFT_482154 PE=3 SV=1
41	51068	tr|A0A6J0M482|A0A6J0M482_RAPSA	68.00	5	5	0	1	1	1		39269	Choline-phosphate cytidylyltransferase OS=Raphanus sativus OX=3726 GN=LOC108838356 PE=3 SV=1
41	53819	tr|A0A0P0XCJ0|A0A0P0XCJ0_ORYSJ	68.00	6	6	0	1	1	1		32293	Choline-phosphate cytidylyltransferase OS=Oryza sativa subsp. japonica OX=39947 GN=P0577B11.124 PE=3 SV=1
41	46386	tr|D7MAX4|D7MAX4_ARALL	68.00	5	5	0	1	1	1		35320	Choline-phosphate cytidylyltransferase OS=Arabidopsis lyrata subsp. lyrata OX=81972 GN=ARALYDRAFT_915309 PE=3 SV=1
41	42717	tr|Q42555|Q42555_ARATH	68.00	5	5	0	1	1	1		38418	Choline-phosphate cytidylyltransferase OS=Arabidopsis thaliana OX=3702 PE=3 SV=1
41	49000	Q9ZV56|CCT1_ARATH	68.00	5	5	0	1	1	1		38486	Choline-phosphate cytidylyltransferase 1 OS=Arabidopsis thaliana OX=3702 GN=CCT1 PE=1 SV=1
41	48999	tr|A0A384KL63|A0A384KL63_ARATH	68.00	5	5	0	1	1	1		38486	Choline-phosphate cytidylyltransferase OS=Arabidopsis thaliana OX=3702 GN=AXX17_At2g28580 PE=3 SV=1
41	49001	tr|A0A178VQG6|A0A178VQG6_ARATH	68.00	5	5	0	1	1	1		38486	Choline-phosphate cytidylyltransferase OS=Arabidopsis thaliana OX=3702 GN=CCT PE=3 SV=1
45	31393	P59224|RS132_ARATH	67.14	9	9	4.73E2	1	1	1		17085	40S ribosomal protein S13-2 OS=Arabidopsis thaliana OX=3702 GN=RPS13B PE=2 SV=1
45	31394	tr|A0A178UZQ9|A0A178UZQ9_ARATH	67.14	9	9	4.73E2	1	1	1		17085	RPS13A OS=Arabidopsis thaliana OX=3702 GN=AXX17_At4g00120 PE=3 SV=1
45	31396	tr|D7LRU2|D7LRU2_ARALL	67.14	9	9	4.73E2	1	1	1		17067	40S ribosomal protein S13 OS=Arabidopsis lyrata subsp. lyrata OX=81972 GN=ARALYDRAFT_907607 PE=3 SV=1
45	31397	tr|A0A178VM26|A0A178VM26_ARATH	67.14	9	9	4.73E2	1	1	1		17095	(thale cress) hypothetical protein OS=Arabidopsis thaliana OX=3702 GN=AXX17_At3g55140 PE=3 SV=1
45	31395	P59223|RS131_ARATH	67.14	9	9	4.73E2	1	1	1		17095	40S ribosomal protein S13-1 OS=Arabidopsis thaliana OX=3702 GN=RPS13A PE=2 SV=1
45	31398	tr|A0A6J0NVK4|A0A6J0NVK4_RAPSA	67.14	9	9	4.73E2	1	1	1		17076	40S ribosomal protein S13-2 OS=Raphanus sativus OX=3726 GN=LOC108859102 PE=3 SV=1
46	227738	O82328|GASA7_ARATH	65.88	9	9	2.34E2	1	1	1	Carbamidomethylation	11381	Gibberellin-regulated protein 7 OS=Arabidopsis thaliana OX=3702 GN=GASA7 PE=3 SV=1
46	227739	tr|A0A178VLB4|A0A178VLB4_ARATH	65.88	9	9	2.34E2	1	1	1	Carbamidomethylation	11381	Uncharacterized protein OS=Arabidopsis thaliana OX=3702 GN=AXX17_At2g10110 PE=3 SV=1
46	227740	tr|A0A7G2E8I8|A0A7G2E8I8_ARATH	65.88	2	2	2.34E2	1	1	1	Carbamidomethylation	62542	(thale cress) hypothetical protein OS=Arabidopsis thaliana OX=3702 GN=AT9943_LOCUS6761 PE=3 SV=1
13	30160	tr|A0A5S9YAD1|A0A5S9YAD1_ARATH	65.12	1	1	1.33E3	1	1	2		187692	GYF domain-containing protein OS=Arabidopsis thaliana OX=3702 GN=C24_LOCUS24314 PE=4 SV=1
13	30161	tr|A0A178UGK6|A0A178UGK6_ARATH	65.12	1	1	1.33E3	1	1	2		187618	GYF domain-containing protein OS=Arabidopsis thaliana OX=3702 GN=AXX17_At5g40890 PE=4 SV=1
13	30163	tr|A0A7G2FD81|A0A7G2FD81_ARATH	65.12	1	1	1.33E3	1	1	2		187604	(thale cress) hypothetical protein OS=Arabidopsis thaliana OX=3702 GN=AT9943_LOCUS21136 PE=4 SV=1
13	30162	Q9FMM3|EXA1_ARATH	65.12	1	1	1.33E3	1	1	2		187618	Protein ESSENTIAL FOR POTEXVIRUS ACCUMULATION 1 OS=Arabidopsis thaliana OX=3702 GN=EXA1 PE=1 SV=1
13	30164	tr|A0A654G7E2|A0A654G7E2_ARATH	65.12	1	1	1.33E3	1	1	2		187648	GYF domain-containing protein OS=Arabidopsis thaliana OX=3702 GN=AN1_LOCUS24485 PE=4 SV=1
13	30219	tr|D7MQR5|D7MQR5_ARALL	65.12	1	1	1.33E3	1	1	2		187773	GYF domain-containing protein OS=Arabidopsis lyrata subsp. lyrata OX=81972 GN=ARALYDRAFT_494724 PE=4 SV=1
27	99117	tr|D7KP44|D7KP44_ARALL	64.98	1	1	7.17E2	1	1	1		263996	Uncharacterized protein OS=Arabidopsis lyrata subsp. lyrata OX=81972 GN=ARALYDRAFT_887229 PE=4 SV=1
27	97472	tr|F4HVV6|F4HVV6_ARATH	64.98	1	1	7.17E2	1	1	1		269885	Transcription regulator OS=Arabidopsis thaliana OX=3702 GN=At1g02080 PE=1 SV=1
27	97586	tr|A0A7G2DQ09|A0A7G2DQ09_ARATH	64.98	1	1	7.17E2	1	1	1		257578	(thale cress) hypothetical protein OS=Arabidopsis thaliana OX=3702 GN=AT9943_LOCUS98 PE=4 SV=1
27	97587	tr|A0A7G2DPQ9|A0A7G2DPQ9_ARATH	64.98	1	1	7.17E2	1	1	1		257706	(thale cress) hypothetical protein OS=Arabidopsis thaliana OX=3702 GN=AT9943_LOCUS98 PE=4 SV=1
27	19258	tr|F4HVV7|F4HVV7_ARATH	64.98	1	1	7.17E2	1	1	1		263762	Transcription regulator OS=Arabidopsis thaliana OX=3702 GN=At1g02080 PE=1 SV=1
27	97588	tr|A0A178WMT9|A0A178WMT9_ARATH	64.98	1	1	7.17E2	1	1	1		263746	Uncharacterized protein OS=Arabidopsis thaliana OX=3702 GN=AXX17_At1g01200 PE=4 SV=1
27	97589	tr|A0A654EGP5|A0A654EGP5_ARATH	64.98	1	1	7.17E2	1	1	1		263732	Uncharacterized protein OS=Arabidopsis thaliana OX=3702 GN=AN1_LOCUS241 PE=4 SV=1
27	97590	tr|A0A178WMX0|A0A178WMX0_ARATH	64.98	1	1	7.17E2	1	1	1		263874	Uncharacterized protein OS=Arabidopsis thaliana OX=3702 GN=AXX17_At1g01200 PE=4 SV=1
27	97591	tr|A0A1P8ARB7|A0A1P8ARB7_ARATH	64.98	1	1	7.17E2	1	1	1		263890	Transcription regulator OS=Arabidopsis thaliana OX=3702 GN=At1g02080 PE=1 SV=1
32	30226	tr|A0A5S9YHV0|A0A5S9YHV0_ARATH	64.09	3	3	0	1	1	1		72982	Phosphoenolpyruvate carboxykinase (ATP) OS=Arabidopsis thaliana OX=3702 GN=C24_LOCUS26722 PE=3 SV=1
32	30240	tr|D7MUK6|D7MUK6_ARALL	64.09	3	3	0	1	1	1		72941	Phosphoenolpyruvate carboxykinase (ATP) OS=Arabidopsis lyrata subsp. lyrata OX=81972 GN=ARALYDRAFT_496802 PE=3 SV=1
32	30222	tr|A0A1P8BDX2|A0A1P8BDX2_ARATH	64.09	3	3	0	1	1	1		62897	Phosphoenolpyruvate carboxykinase (ATP) OS=Arabidopsis thaliana OX=3702 GN=PCK2 PE=1 SV=1
32	30223	tr|A0A7G2FJ14|A0A7G2FJ14_ARATH	64.09	3	3	0	1	1	1		73077	Phosphoenolpyruvate carboxykinase (ATP) OS=Arabidopsis thaliana OX=3702 GN=AT9943_LOCUS23160 PE=3 SV=1
32	30224	tr|A0A178UC26|A0A178UC26_ARATH	64.09	3	3	0	1	1	1		72936	Phosphoenolpyruvate carboxykinase (ATP) OS=Arabidopsis thaliana OX=3702 GN=AXX17_At5g65540 PE=3 SV=1
32	30225	B5X574|PCKA2_ARATH	64.09	3	3	0	1	1	1		72892	Phosphoenolpyruvate carboxykinase (ATP) 2 OS=Arabidopsis thaliana OX=3702 GN=PCK2 PE=1 SV=1
32	30218	tr|A0A654GEF6|A0A654GEF6_ARATH	64.09	3	3	0	1	1	1		72919	Phosphoenolpyruvate carboxykinase (ATP) OS=Arabidopsis thaliana OX=3702 GN=AN1_LOCUS26897 PE=3 SV=1
32	30227	tr|A0A1P8BDT8|A0A1P8BDT8_ARATH	64.09	3	3	0	1	1	1		76562	Phosphoenolpyruvate carboxykinase (ATP) OS=Arabidopsis thaliana OX=3702 GN=PCK2 PE=1 SV=1
9	30209	tr|D2WK31|D2WK31_GOSHI	63.64	2	2	1.96E3	1	1	3	Carbamidomethylation	75342	Rhamnose synthase OS=Gossypium hirsutum OX=3635 GN=RHM2 PE=2 SV=1
36	123357	tr|B9FJY7|B9FJY7_ORYSJ	63.22	7	7	1.03E3	1	1	1		18338	Os05g0486700 protein OS=Oryza sativa subsp. japonica OX=39947 GN=Os05g0486700 PE=4 SV=1
36	31083	tr|A0A178V6R7|A0A178V6R7_ARATH	63.22	11	11	1.03E3	1	1	1		12140	(thale cress) hypothetical protein OS=Arabidopsis thaliana OX=3702 GN=At3g53020 PE=4 SV=1
36	32605	tr|D7LUD5|D7LUD5_ARALL	63.22	8	8	1.03E3	1	1	1		18162	TRASH domain-containing protein (Fragment) OS=Arabidopsis lyrata subsp. lyrata OX=81972 GN=ARALYDRAFT_485677 PE=3 SV=1
36	32106	tr|B9ETV8|B9ETV8_ORYSJ	63.22	7	7	1.03E3	1	1	1		18454	Os01g0815800 protein OS=Oryza sativa subsp. japonica OX=39947 GN=Os01g0815800 PE=4 SV=1
36	31084	P38666|RL242_ARATH	63.22	7	7	1.03E3	1	1	1		18632	60S ribosomal protein L24-2 OS=Arabidopsis thaliana OX=3702 GN=RPL24B PE=1 SV=2
36	31086	tr|A0A178V7Q9|A0A178V7Q9_ARATH	63.22	7	7	1.03E3	1	1	1		18739	STV1 OS=Arabidopsis thaliana OX=3702 GN=AXX17_At3g47430 PE=3 SV=1
36	31085	tr|A0A5S9XKB3|A0A5S9XKB3_ARATH	63.22	7	7	1.03E3	1	1	1		18632	TRASH domain-containing protein OS=Arabidopsis thaliana OX=3702 GN=C24_LOCUS15551 PE=3 SV=1
36	30411	tr|A0A178W0L3|A0A178W0L3_ARATH	63.22	7	7	1.03E3	1	1	1		18850	(thale cress) hypothetical protein OS=Arabidopsis thaliana OX=3702 GN=AXX17_At2g33320 PE=3 SV=1
36	30412	tr|D7LJ56|D7LJ56_ARALL	63.22	7	7	1.03E3	1	1	1		18806	RPL24A OS=Arabidopsis lyrata subsp. lyrata OX=81972 GN=ARALYDRAFT_482640 PE=3 SV=1
36	30413	Q42347|RL241_ARATH	63.22	7	7	1.03E3	1	1	1		18850	60S ribosomal protein L24-1 OS=Arabidopsis thaliana OX=3702 GN=RPL24A PE=1 SV=2
36	31087	tr|A0A654FFC1|A0A654FFC1_ARATH	63.22	7	7	1.03E3	1	1	1		20097	TRASH domain-containing protein OS=Arabidopsis thaliana OX=3702 GN=AN1_LOCUS15669 PE=3 SV=1
47	31947	tr|A3A8Y0|A3A8Y0_ORYSJ	62.66	14	14	6.54E2	1	1	1		8634	Os02g0609200 protein OS=Oryza sativa subsp. japonica OX=39947 GN=Os02g0609200 PE=4 SV=1
21	98581	tr|A0A654EZS7|A0A654EZS7_ARATH	61.18	11	11	1.38E3	1	1	2		12605	60S ribosomal protein L36 OS=Arabidopsis thaliana OX=3702 GN=AN1_LOCUS10219 PE=3 SV=1
21	98582	O80929|RL361_ARATH	61.18	11	11	1.38E3	1	1	2		12736	60S ribosomal protein L36-1 OS=Arabidopsis thaliana OX=3702 GN=RPL36A PE=3 SV=1
21	98583	tr|A0A178VW97|A0A178VW97_ARATH	61.18	11	11	1.38E3	1	1	2		12678	60S ribosomal protein L36 OS=Arabidopsis thaliana OX=3702 GN=AXX17_At2g34410 PE=3 SV=1
21	98584	tr|A0A7G2EIC5|A0A7G2EIC5_ARATH	61.18	11	11	1.38E3	1	1	2		12736	60S ribosomal protein L36 OS=Arabidopsis thaliana OX=3702 GN=AT9943_LOCUS8767 PE=3 SV=1
21	98574	tr|D7M7T2|D7M7T2_ARALL	61.18	11	11	1.38E3	1	1	2		12148	60S ribosomal protein L36 OS=Arabidopsis lyrata subsp. lyrata OX=81972 GN=ARALYDRAFT_349542 PE=3 SV=1
21	98580	tr|D7LJV2|D7LJV2_ARALL	61.18	11	11	1.38E3	1	1	2		12470	60S ribosomal protein L36 OS=Arabidopsis lyrata subsp. lyrata OX=81972 GN=ARALYDRAFT_321464 PE=3 SV=1
21	98585	tr|A0A5S9X4U2|A0A5S9X4U2_ARATH	61.18	11	11	1.38E3	1	1	2		12713	60S ribosomal protein L36 OS=Arabidopsis thaliana OX=3702 GN=C24_LOCUS10065 PE=3 SV=1
21	98578	Q9M352|RL362_ARATH	61.18	11	11	1.38E3	1	1	2		12676	60S ribosomal protein L36-2 OS=Arabidopsis thaliana OX=3702 GN=RPL36B PE=3 SV=1
21	98579	tr|A0A178VA59|A0A178VA59_ARATH	61.18	11	11	1.38E3	1	1	2		12676	60S ribosomal protein L36 OS=Arabidopsis thaliana OX=3702 GN=AXX17_At3g48110 PE=3 SV=1
21	98572	tr|A0A5S9Y2X6|A0A5S9Y2X6_ARATH	61.18	11	11	1.38E3	1	1	2		12190	60S ribosomal protein L36 OS=Arabidopsis thaliana OX=3702 GN=AN1_LOCUS21035 PE=3 SV=1
21	98573	Q9LZ57|RL363_ARATH	61.18	11	11	1.38E3	1	1	2		12190	60S ribosomal protein L36-3 OS=Arabidopsis thaliana OX=3702 GN=RPL36C PE=3 SV=1
21	98575	tr|A0A178UKY0|A0A178UKY0_ARATH	61.18	11	11	1.38E3	1	1	2		12190	60S ribosomal protein L36 OS=Arabidopsis thaliana OX=3702 GN=AXX17_At5g01580 PE=3 SV=1
21	98577	tr|B9EUC5|B9EUC5_ORYSJ	61.18	11	11	1.38E3	1	1	2		12428	Os01g0840700 protein OS=Oryza sativa subsp. japonica OX=39947 GN=Os01g0840700 PE=4 SV=1
21	72822	tr|Q0DHK6|Q0DHK6_ORYSJ	61.18	11	11	1.38E3	1	1	2		12735	Os05g0459900 protein OS=Oryza sativa subsp. japonica OX=39947 GN=Os05g0459900 PE=4 SV=1
21	98576	tr|D7LUL9|D7LUL9_ARALL	61.18	11	11	1.38E3	1	1	2		12441	60S ribosomal protein L36 (Fragment) OS=Arabidopsis lyrata subsp. lyrata OX=81972 GN=ARALYDRAFT_485766 PE=3 SV=1
35	52045	tr|A0A7G2ENM4|A0A7G2ENM4_ARATH	60.35	2	2	1.31E3	1	1	1	Carbamidomethylation	88996	(thale cress) hypothetical protein OS=Arabidopsis thaliana OX=3702 GN=AT9943_LOCUS10553 PE=4 SV=1
35	52124	tr|D7L8C5|D7L8C5_ARALL	60.35	5	5	1.31E3	1	1	1	Carbamidomethylation	42381	RING-type E3 ubiquitin transferase OS=Arabidopsis lyrata subsp. lyrata OX=81972 GN=ARALYDRAFT_478299 PE=3 SV=1
35	52125	Q9S752|LOFG2_ARATH	60.35	5	5	1.31E3	1	1	1	Carbamidomethylation	42848	Probable E3 ubiquitin-protein ligase LOG2 OS=Arabidopsis thaliana OX=3702 GN=LOG2 PE=1 SV=1
35	52126	tr|A0A178VJI4|A0A178VJI4_ARATH	60.35	5	5	1.31E3	1	1	1	Carbamidomethylation	42848	RING-type E3 ubiquitin transferase OS=Arabidopsis thaliana OX=3702 GN=AXX17_At3g09440 PE=3 SV=1
15	31303	tr|A0A7G2F0M8|A0A7G2F0M8_ARATH	59.41	2	2	0	1	1	2		66954	Methyltransferase OS=Arabidopsis thaliana OX=3702 GN=AT9943_LOCUS15570 PE=3 SV=1
15	30203	tr|D7MH30|D7MH30_ARALL	59.41	2	2	0	1	1	2		69224	Methyltransferase OS=Arabidopsis lyrata subsp. lyrata OX=81972 GN=ARALYDRAFT_493467 PE=3 SV=1
15	30204	Q93YV7|PMT3_ARATH	59.41	2	2	0	1	1	2		69237	Probable methyltransferase PMT3 OS=Arabidopsis thaliana OX=3702 GN=At4g14360 PE=2 SV=1
15	30205	tr|A0A5S9XSH6|A0A5S9XSH6_ARATH	59.41	2	2	0	1	1	2		69189	Methyltransferase OS=Arabidopsis thaliana OX=3702 GN=C24_LOCUS17961 PE=3 SV=1
15	30206	tr|A0A654FP69|A0A654FP69_ARATH	59.41	2	2	0	1	1	2		69219	Methyltransferase OS=Arabidopsis thaliana OX=3702 GN=AN1_LOCUS18076 PE=3 SV=1
15	30207	tr|A0A178V5A4|A0A178V5A4_ARATH	59.41	2	2	0	1	1	2		69237	Methyltransferase OS=Arabidopsis thaliana OX=3702 GN=AXX17_At4g16540 PE=3 SV=1
15	782	Q940J9|PMT8_ARATH	59.41	2	2	0	1	1	2		70508	Probable methyltransferase PMT8 OS=Arabidopsis thaliana OX=3702 GN=At1g04430 PE=2 SV=1
15	783	tr|A0A178W2D5|A0A178W2D5_ARATH	59.41	2	2	0	1	1	2		70508	Methyltransferase OS=Arabidopsis thaliana OX=3702 GN=AXX17_At1g03710 PE=3 SV=1
15	853	tr|D7KDE6|D7KDE6_ARALL	59.41	2	2	0	1	1	2		70311	Methyltransferase OS=Arabidopsis lyrata subsp. lyrata OX=81972 GN=ARALYDRAFT_470420 PE=3 SV=1
15	895	tr|D7L3A3|D7L3A3_ARALL	59.41	2	2	0	1	1	2		69732	Methyltransferase OS=Arabidopsis lyrata subsp. lyrata OX=81972 GN=ARALYDRAFT_479845 PE=3 SV=1
15	873	tr|A0A178VBP4|A0A178VBP4_ARATH	59.41	2	2	0	1	1	2		69356	Methyltransferase OS=Arabidopsis thaliana OX=3702 GN=AXX17_At3g25360 PE=3 SV=1
15	874	Q8H118|PMT1_ARATH	59.41	2	2	0	1	1	2		69356	Probable methyltransferase PMT1 OS=Arabidopsis thaliana OX=3702 GN=At3g23300 PE=2 SV=2
15	875	tr|A0A654F9Y1|A0A654F9Y1_ARATH	59.41	2	2	0	1	1	2		69308	Methyltransferase OS=Arabidopsis thaliana OX=3702 GN=AN1_LOCUS13793 PE=3 SV=1
40	227596	tr|Q0DFQ6|Q0DFQ6_ORYSJ	56.48	8	8	5.61E2	1	1	1		18099	Os05g0576700 protein OS=Oryza sativa subsp. japonica OX=39947 GN=Os05g0576700 PE=3 SV=1
31	52122	tr|D7LNC0|D7LNC0_ARALL	55.54	3	3	4.27E2	1	1	1	Carbamidomethylation	65696	Asparagine synthetase [glutamine-hydrolyzing] OS=Arabidopsis lyrata subsp. lyrata OX=81972 GN=ARALYDRAFT_905953 PE=4 SV=1
31	52102	tr|F4JBH5|F4JBH5_ARATH	55.54	4	4	4.27E2	1	1	1	Carbamidomethylation	58263	Asparagine synthetase [glutamine-hydrolyzing] OS=Arabidopsis thaliana OX=3702 GN=ASN1 PE=1 SV=1
31	52103	tr|A0A7G2EQX9|A0A7G2EQX9_ARATH	55.54	3	3	4.27E2	1	1	1	Carbamidomethylation	65607	Asparagine synthetase [glutamine-hydrolyzing] OS=Arabidopsis thaliana OX=3702 GN=AT9943_LOCUS12962 PE=4 SV=1
31	52104	tr|A0A178VBT4|A0A178VBT4_ARATH	55.54	3	3	4.27E2	1	1	1	Carbamidomethylation	65621	Asparagine synthetase [glutamine-hydrolyzing] OS=Arabidopsis thaliana OX=3702 GN=AXX17_At3g41290 PE=4 SV=1
31	52105	P49078|ASNS1_ARATH	55.54	3	3	4.27E2	1	1	1	Carbamidomethylation	65621	Asparagine synthetase [glutamine-hydrolyzing] 1 OS=Arabidopsis thaliana OX=3702 GN=ASN1 PE=2 SV=2
31	52106	tr|A0A5S9XJA8|A0A5S9XJA8_ARATH	55.54	3	3	4.27E2	1	1	1	Carbamidomethylation	66383	Asparagine synthetase [glutamine-hydrolyzing] OS=Arabidopsis thaliana OX=3702 GN=C24_LOCUS14948 PE=4 SV=1
31	52107	tr|A0A654FI98|A0A654FI98_ARATH	55.54	3	3	4.27E2	1	1	1	Carbamidomethylation	66409	Asparagine synthetase [glutamine-hydrolyzing] OS=Arabidopsis thaliana OX=3702 GN=AN1_LOCUS15069 PE=4 SV=1
23	99289	tr|A3C1N9|A3C1N9_ORYSJ	54.70	7	7	2.85E2	1	1	2		12903	F1F0-ATPase inhibitor protein OS=Oryza sativa subsp. japonica OX=39947 GN=Os09g0568900 PE=4 SV=1
33	36695	tr|F9G8H7|F9G8H7_FUSOF	52.64	1	1	0	1	1	1		176386	Phospholipid-transporting ATPase OS=Fusarium oxysporum (strain Fo5176) OX=660025 GN=FOXB_14959 PE=3 SV=1
26	743	Q9LUT2|METK4_ARATH	51.24	7	7	0	1	1	1		42796	S-adenosylmethionine synthase 4 OS=Arabidopsis thaliana OX=3702 GN=METK4 PE=1 SV=1
26	744	tr|D7L6S2|D7L6S2_ARALL	51.24	7	7	0	1	1	1		42796	S-adenosylmethionine synthase OS=Arabidopsis lyrata subsp. lyrata OX=81972 GN=MTO3 PE=3 SV=1
26	745	tr|A0A178VIP8|A0A178VIP8_ARATH	51.24	7	7	0	1	1	1		42796	S-adenosylmethionine synthase OS=Arabidopsis thaliana OX=3702 GN=AXX17_At3g18350 PE=3 SV=1
26	1336	Q9SJL8|METK3_ARATH	51.24	7	7	0	1	1	1		42498	S-adenosylmethionine synthase 3 OS=Arabidopsis thaliana OX=3702 GN=METK3 PE=1 SV=1
26	1337	tr|D7LJ85|D7LJ85_ARALL	51.24	7	7	0	1	1	1		42499	S-adenosylmethionine synthase OS=Arabidopsis lyrata subsp. lyrata OX=81972 GN=ARALYDRAFT_902809 PE=3 SV=1
26	1338	tr|A0A178VXF8|A0A178VXF8_ARATH	51.24	7	7	0	1	1	1		42498	S-adenosylmethionine synthase OS=Arabidopsis thaliana OX=3702 GN=AXX17_At2g33610 PE=3 SV=1
26	718	tr|A0A178WES1|A0A178WES1_ARATH	51.24	7	7	0	1	1	1		43158	S-adenosylmethionine synthase OS=Arabidopsis thaliana OX=3702 GN=AXX17_At1g01660 PE=3 SV=1
26	719	tr|A0A654E6D0|A0A654E6D0_ARATH	51.24	7	7	0	1	1	1		43144	S-adenosylmethionine synthase OS=Arabidopsis thaliana OX=3702 GN=AN1_LOCUS286 PE=3 SV=1
26	720	P23686|METK1_ARATH	51.24	7	7	0	1	1	1		43158	S-adenosylmethionine synthase 1 OS=Arabidopsis thaliana OX=3702 GN=SAM1 PE=1 SV=2
26	876	tr|A0A077JG84|A0A077JG84_9POAL	51.24	7	7	0	1	1	1		43046	S-adenosylmethionine synthase OS=Andropogon virginicus OX=1079125 PE=2 SV=1
43	32567	tr|D7L2G0|D7L2G0_ARALL	50.30	6	6	8.22E2	1	1	1		24276	GOLD domain-containing protein OS=Arabidopsis lyrata subsp. lyrata OX=81972 GN=ARALYDRAFT_479795 PE=3 SV=1
19	227423	tr|A0A0Q5C4X4|A0A0Q5C4X4_9HYPH	49.44	3	3	2.78E3	1	1	2		27661	Murein transglycosylase OS=Methylobacterium sp. Leaf125 OX=1736265 GN=ASF58_15505 PE=4 SV=1
19	227424	tr|A0A0S9QC95|A0A0S9QC95_9HYPH	49.44	3	3	2.78E3	1	1	2		27704	Murein transglycosylase OS=Methylobacterium sp. Leaf111 OX=1736257 GN=ASF41_06070 PE=4 SV=1
19	227588	tr|A0A0S9QSB2|A0A0S9QSB2_9HYPH	49.44	3	3	2.78E3	1	1	2		27733	Murein transglycosylase OS=Methylobacterium sp. Leaf113 OX=1736259 GN=ASF60_11750 PE=4 SV=1
19	227682	tr|A0A0S9QBG5|A0A0S9QBG5_9HYPH	49.44	3	3	2.78E3	1	1	2		26985	Murein transglycosylase OS=Methylobacterium sp. Leaf112 OX=1736258 GN=ASF52_19420 PE=4 SV=1
19	227683	tr|A0A0Q4XF06|A0A0Q4XF06_9HYPH	49.44	3	3	2.78E3	1	1	2		27779	Murein transglycosylase OS=Methylobacterium sp. Leaf99 OX=1736251 GN=ASF28_03925 PE=4 SV=1
19	227726	tr|A0A0Q4YQQ1|A0A0Q4YQQ1_9HYPH	49.44	3	3	2.78E3	1	1	2		27772	Murein transglycosylase OS=Methylobacterium sp. Leaf104 OX=1736254 GN=ASF49_16370 PE=4 SV=1
19	227897	tr|A0A0Q5BAL8|A0A0Q5BAL8_9HYPH	49.44	3	3	2.78E3	1	1	2		27006	Murein transglycosylase OS=Methylobacterium sp. Leaf123 OX=1736264 GN=ASF53_16215 PE=4 SV=1
19	227898	tr|A0A0Q6CTJ1|A0A0Q6CTJ1_9HYPH	49.44	3	3	2.78E3	1	1	2		27103	Murein transglycosylase OS=Methylobacterium sp. Leaf456 OX=1736382 GN=ASG52_17920 PE=4 SV=1
48	227904	tr|A0A0Q4MZT0|A0A0Q4MZT0_9GAMM	47.98	10	10	1.26E3	1	1	1		12763	Purine nucleoside phosphoramidase OS=Erwinia sp. Leaf53 OX=1736225 GN=ASF13_05885 PE=4 SV=1
48	227905	tr|A0A0Q4ML64|A0A0Q4ML64_9GAMM	47.98	10	10	1.26E3	1	1	1		12917	Purine nucleoside phosphoramidase OS=Serratia sp. Leaf51 OX=1736224 GN=ASE99_10405 PE=4 SV=1
28	72042	tr|D7KQB9|D7KQB9_ARALL	47.56	4	4	3.69E3	1	1	1		24484	Inorganic diphosphatase OS=Arabidopsis lyrata subsp. lyrata OX=81972 GN=ARALYDRAFT_677805 PE=3 SV=1
28	72043	Q93V56|IPYR1_ARATH	47.56	4	4	3.69E3	1	1	1		24484	Soluble inorganic pyrophosphatase 1 OS=Arabidopsis thaliana OX=3702 GN=PPA1 PE=1 SV=1
28	72044	tr|A0A178WLC4|A0A178WLC4_ARATH	47.56	4	4	3.69E3	1	1	1		24484	Inorganic diphosphatase OS=Arabidopsis thaliana OX=3702 GN=AXX17_At1g00050 PE=3 SV=1
28	72055	tr|A0A5S9S0Q6|A0A5S9S0Q6_ARATH	47.56	3	3	3.69E3	1	1	1		30604	Inorganic diphosphatase OS=Arabidopsis thaliana OX=3702 GN=C24_LOCUS43 PE=3 SV=1
28	71832	tr|A2ZZX7|A2ZZX7_ORYSJ	47.56	4	4	3.69E3	1	1	1		24038	Inorganic diphosphatase OS=Oryza sativa subsp. japonica OX=39947 GN=Os01g0866500 PE=3 SV=1
28	72045	tr|B9FDQ0|B9FDQ0_ORYSJ	47.56	4	4	3.69E3	1	1	1		24194	OSJNBa0070M12.12 protein OS=Oryza sativa subsp. japonica OX=39947 GN=Os04g0687100 PE=3 SV=1
28	72054	tr|B9FJ67|B9FJ67_ORYSJ	47.56	4	4	3.69E3	1	1	1		25470	Os05g0438500 protein OS=Oryza sativa subsp. japonica OX=39947 GN=Os05g0438500 PE=3 SV=1
44	32648	tr|A0A384KVB6|A0A384KVB6_ARATH	47.49	7	7	8.15E2	1	1	1		16455	(thale cress) hypothetical protein OS=Arabidopsis thaliana OX=3702 GN=AXX17_At1g64770 PE=3 SV=1
44	32649	P49637|R27A3_ARATH	47.49	7	7	8.15E2	1	1	1		16455	60S ribosomal protein L27a-3 OS=Arabidopsis thaliana OX=3702 GN=RPL27AC PE=2 SV=2
44	32651	tr|D7KNE3|D7KNE3_ARALL	47.49	7	7	8.15E2	1	1	1		16292	RPL27A OS=Arabidopsis lyrata subsp. lyrata OX=81972 GN=ARALYDRAFT_472587 PE=3 SV=1
44	32652	tr|D7KY50|D7KY50_ARALL	47.49	7	7	8.15E2	1	1	1		16455	60S ribosomal protein L27A OS=Arabidopsis lyrata subsp. lyrata OX=81972 GN=ARALYDRAFT_476190 PE=3 SV=1
44	32653	tr|A0A178WNT6|A0A178WNT6_ARATH	47.49	7	7	8.15E2	1	1	1		16292	(thale cress) hypothetical protein OS=Arabidopsis thaliana OX=3702 GN=AXX17_At1g24500 PE=3 SV=1
44	32650	Q9LR33|R27A2_ARATH	47.49	7	7	8.15E2	1	1	1		16292	60S ribosomal protein L27a-2 OS=Arabidopsis thaliana OX=3702 GN=RPL27AB PE=2 SV=1
44	32654	tr|Q7G923|Q7G923_ARATH	47.49	7	7	8.15E2	1	1	1		16455	60S ribosomal protein L27A
42	71708	tr|A0A0Q4MM20|A0A0Q4MM20_9GAMM	47.28	4	4	1.06E3	1	1	1		25871	30S ribosomal protein S3 OS=Serratia sp. Leaf51 OX=1736224 GN=rpsC PE=3 SV=1
42	71707	tr|A0A0Q4N6C7|A0A0Q4N6C7_9GAMM	47.28	4	4	1.06E3	1	1	1		25855	30S ribosomal protein S3 OS=Erwinia sp. Leaf53 OX=1736225 GN=rpsC PE=3 SV=1

## Sheet: eIF3e-HisMBP-Mature pollen-R1
Protein Group	Protein ID	Accession	-10lgP	Coverage (%)	Coverage (%) Sample_7	Intensity Sample_7	#Peptides	#Unique	#Spec Sample_7	PTM	Avg. Mass	Description
5	1	tr|A0A178VL03|A0A178VL03_ARATH	245.24	37	37	9.4E3	12	12	23	Carbamidomethylation	51750	Eukaryotic translation initiation factor 3 subunit E OS=Arabidopsis thaliana OX=3702 GN=AXX17_At3g51870 PE=3 SV=1
5	2	Q9C5Z3|EIF3E_ARATH	245.24	37	37	9.4E3	12	12	23	Carbamidomethylation	51750	Eukaryotic translation initiation factor 3 subunit E OS=Arabidopsis thaliana OX=3702 GN=TIF3E1 PE=1 SV=1
86	30138	tr|B9F6J9|B9F6J9_ORYSJ	66.85	4	4	9.32E2	1	1	1		58784	Os03g0804800 protein OS=Oryza sativa subsp. japonica OX=39947 GN=Os03g0804800 PE=4 SV=1
17	40115	tr|B9DHM5|B9DHM5_ARATH	117.59	2	2	9.29E3	1	1	11		95393	Pyruvate phosphate dikinase OS=Arabidopsis thaliana OX=3702 GN=At4g15530 PE=2 SV=1
17	40116	tr|A0A178UZQ3|A0A178UZQ3_ARATH	117.59	2	2	9.29E3	1	1	11		95359	Pyruvate phosphate dikinase OS=Arabidopsis thaliana OX=3702 GN=AXX17_At4g18140 PE=3 SV=1
17	37554	tr|A0A5S9XSP5|A0A5S9XSP5_ARATH	117.59	2	2	9.29E3	1	1	11		104171	Pyruvate phosphate dikinase OS=Arabidopsis thaliana OX=3702 GN=C24_LOCUS18107 PE=3 SV=1
17	37553	tr|A0A654FPJ2|A0A654FPJ2_ARATH	117.59	2	2	9.29E3	1	1	11		104205	Pyruvate phosphate dikinase OS=Arabidopsis thaliana OX=3702 GN=AN1_LOCUS18221 PE=3 SV=1
17	34030	O23404|PPDK1_ARATH	117.59	2	2	9.29E3	1	1	11		105138	Pyruvate phosphate dikinase 1 chloroplastic OS=Arabidopsis thaliana OX=3702 GN=PPDK PE=1 SV=2
17	53261	tr|Q0WLY6|Q0WLY6_ARATH	117.59	5	5	9.29E3	1	1	11		46507	Pyruvate phosphate dikinase (Fragment) OS=Arabidopsis thaliana OX=3702 GN=At4g15530 PE=2 SV=1
54	30062	tr|D2WK33|D2WK33_GOSHI	108.26	2	2	9.11E2	2	2	4	Carbamidomethylation	77267	Rhamnose synthase OS=Gossypium hirsutum OX=3635 GN=RHM4 PE=2 SV=1
54	30060	tr|D7KKI6|D7KKI6_ARALL	108.26	2	2	9.11E2	2	2	4	Carbamidomethylation	75155	Mucilage-modified 4 OS=Arabidopsis lyrata subsp. lyrata OX=81972 GN=MUM4 PE=4 SV=1
54	30043	Q9LPG6|RHM2_ARATH	108.26	2	2	9.11E2	2	2	4	Carbamidomethylation	75226	Trifunctional UDP-glucose 4 6-dehydratase/UDP-4-keto-6-deoxy-D-glucose 3 5-epimerase/UDP-4-keto-L-rhamnose-reductase RHM2 OS=Arabidopsis thaliana OX=3702 GN=RHM2 PE=1 SV=1
54	30042	tr|A0A178W591|A0A178W591_ARATH	108.26	2	2	9.11E2	2	2	4	Carbamidomethylation	75226	(thale cress) hypothetical protein OS=Arabidopsis thaliana OX=3702 GN=AXX17_At1g47840 PE=4 SV=1
54	30159	tr|Q94AC9|Q94AC9_ARATH	108.26	3	3	9.11E2	2	2	4	Carbamidomethylation	56461	At1g53500/F22G10_13 OS=Arabidopsis thaliana OX=3702 PE=2 SV=1
54	30051	tr|A0A178VEJ5|A0A178VEJ5_ARATH	108.26	2	2	9.11E2	2	2	4	Carbamidomethylation	74914	RHM3 OS=Arabidopsis thaliana OX=3702 GN=AXX17_At3g15420 PE=4 SV=1
54	30055	tr|D7L374|D7L374_ARALL	108.26	2	2	9.11E2	2	2	4	Carbamidomethylation	74891	Uncharacterized protein OS=Arabidopsis lyrata subsp. lyrata OX=81972 GN=ARALYDRAFT_478892 PE=4 SV=1
54	30052	Q9LH76|RHM3_ARATH	108.26	2	2	9.11E2	2	2	4	Carbamidomethylation	74914	Trifunctional UDP-glucose 4 6-dehydratase/UDP-4-keto-6-deoxy-D-glucose 3 5-epimerase/UDP-4-keto-L-rhamnose-reductase RHM3 OS=Arabidopsis thaliana OX=3702 GN=RHM3 PE=2 SV=1
54	30053	tr|A0A1I9LN83|A0A1I9LN83_ARATH	108.26	2	2	9.11E2	2	2	4	Carbamidomethylation	75287	Rhamnose biosynthesis 3 OS=Arabidopsis thaliana OX=3702 GN=RHM3 PE=1 SV=1
54	30054	tr|A0A5S9XDL2|A0A5S9XDL2_ARATH	108.26	2	2	9.11E2	2	2	4	Carbamidomethylation	75509	Uncharacterized protein OS=Arabidopsis thaliana OX=3702 GN=C24_LOCUS12680 PE=4 SV=1
54	30048	tr|D7KVC4|D7KVC4_ARALL	108.26	2	2	9.11E2	2	2	4	Carbamidomethylation	75412	RHM1/ROL1 OS=Arabidopsis lyrata subsp. lyrata OX=81972 GN=ARALYDRAFT_477021 PE=4 SV=1
97	52076	tr|A0A1P8AXL7|A0A1P8AXL7_ARATH	63.21	4	4	8.77E2	1	1	1	Carbamidomethylation	28083	Casein kinase II subunit beta OS=Arabidopsis thaliana OX=3702 GN=CKB4 PE=1 SV=1
97	52077	tr|A0A7G2EKF0|A0A7G2EKF0_ARATH	63.21	4	4	8.77E2	1	1	1	Carbamidomethylation	31575	Casein kinase II subunit beta OS=Arabidopsis thaliana OX=3702 GN=AT9943_LOCUS9445 PE=3 SV=1
97	52345	tr|A0A178VQG5|A0A178VQG5_ARATH	63.21	4	4	8.77E2	1	1	1	Carbamidomethylation	31623	Casein kinase II subunit beta OS=Arabidopsis thaliana OX=3702 GN=AXX17_At2g42250 PE=3 SV=1
97	52079	O80507|CSK2E_ARATH	63.21	4	4	8.77E2	1	1	1	Carbamidomethylation	31631	Putative casein kinase II subunit beta-4 OS=Arabidopsis thaliana OX=3702 GN=CKB4 PE=1 SV=1
97	52348	tr|A0A178VNS3|A0A178VNS3_ARATH	63.21	4	4	8.77E2	1	1	1	Carbamidomethylation	31679	Casein kinase II subunit beta OS=Arabidopsis thaliana OX=3702 GN=AXX17_At2g42250 PE=3 SV=1
97	52346	tr|D7LLP6|D7LLP6_ARALL	63.21	4	4	8.77E2	1	1	1	Carbamidomethylation	31698	Casein kinase II subunit beta OS=Arabidopsis lyrata subsp. lyrata OX=81972 GN=ARALYDRAFT_483599 PE=3 SV=1
97	52078	tr|A0A5S9X707|A0A5S9X707_ARATH	63.21	4	4	8.77E2	1	1	1	Carbamidomethylation	31631	Casein kinase II subunit beta OS=Arabidopsis thaliana OX=3702 GN=AN1_LOCUS10989 PE=3 SV=1
97	52067	tr|F4KIZ2|F4KIZ2_ARATH	63.21	4	4	8.77E2	1	1	1	Carbamidomethylation	28374	Casein kinase II subunit beta OS=Arabidopsis thaliana OX=3702 GN=CKB1 PE=1 SV=1
97	52068	tr|F4KIZ3|F4KIZ3_ARATH	63.21	4	4	8.77E2	1	1	1	Carbamidomethylation	28705	Casein kinase II subunit beta OS=Arabidopsis thaliana OX=3702 GN=CKB1 PE=1 SV=1
97	52069	tr|F4KIZ0|F4KIZ0_ARATH	63.21	4	4	8.77E2	1	1	1	Carbamidomethylation	31789	Casein kinase II subunit beta OS=Arabidopsis thaliana OX=3702 GN=CKB1 PE=1 SV=1
97	52347	tr|D7MPZ0|D7MPZ0_ARALL	63.21	4	4	8.77E2	1	1	1	Carbamidomethylation	31974	Casein kinase II subunit beta OS=Arabidopsis lyrata subsp. lyrata OX=81972 GN=ARALYDRAFT_494272 PE=3 SV=1
97	52070	tr|A0A7G2FI56|A0A7G2FI56_ARATH	63.21	4	4	8.77E2	1	1	1	Carbamidomethylation	32024	Casein kinase II subunit beta OS=Arabidopsis thaliana OX=3702 GN=AT9943_LOCUS21507 PE=3 SV=1
97	52072	tr|A0A5S9YCV4|A0A5S9YCV4_ARATH	63.21	3	3	8.77E2	1	1	1	Carbamidomethylation	32355	Casein kinase II subunit beta OS=Arabidopsis thaliana OX=3702 GN=AT9943_LOCUS21507 PE=3 SV=1
97	52071	P40228|CSK2B_ARATH	63.21	3	3	8.77E2	1	1	1	Carbamidomethylation	32355	Casein kinase II subunit beta-1 OS=Arabidopsis thaliana OX=3702 GN=CKB1 PE=1 SV=1
97	52349	tr|A0A654G910|A0A654G910_ARATH	63.21	3	3	8.77E2	1	1	1	Carbamidomethylation	32325	Casein kinase II subunit beta OS=Arabidopsis thaliana OX=3702 GN=AN1_LOCUS24943 PE=3 SV=1
97	52350	tr|Q0D6B6|Q0D6B6_ORYSJ	63.21	3	3	8.77E2	1	1	1	Carbamidomethylation	31391	Casein kinase II subunit beta OS=Oryza sativa subsp. japonica OX=39947 GN=OJ1058_B11.121 PE=3 SV=1
97	52121	tr|Q2A9K6|Q2A9K6_BRAOL	63.21	4	4	8.77E2	1	1	1	Carbamidomethylation	31223	Casein kinase II subunit beta OS=Brassica oleracea OX=3712 GN=26.t00110 PE=3 SV=1
97	14624	tr|A0A1I9LLK5|A0A1I9LLK5_ARATH	63.21	4	4	8.77E2	1	1	1	Carbamidomethylation	26651	Casein kinase II subunit beta OS=Arabidopsis thaliana OX=3702 GN=CKB3 PE=1 SV=1
97	14176	tr|A0A7G2EVI7|A0A7G2EVI7_ARATH	63.21	4	4	8.77E2	1	1	1	Carbamidomethylation	28486	Casein kinase II subunit beta OS=Arabidopsis thaliana OX=3702 GN=AT9943_LOCUS14111 PE=3 SV=1
97	14625	tr|A0A7G2EU62|A0A7G2EU62_ARATH	63.21	4	4	8.77E2	1	1	1	Carbamidomethylation	28542	Casein kinase II subunit beta OS=Arabidopsis thaliana OX=3702 GN=AT9943_LOCUS14111 PE=3 SV=1
97	14177	tr|B3H4P8|B3H4P8_ARATH	63.21	4	4	8.77E2	1	1	1	Carbamidomethylation	30742	Casein kinase II subunit beta OS=Arabidopsis thaliana OX=3702 GN=CKB3 PE=1 SV=1
97	14178	tr|A0A384KW71|A0A384KW71_ARATH	63.21	4	4	8.77E2	1	1	1	Carbamidomethylation	30742	Casein kinase II subunit beta OS=Arabidopsis thaliana OX=3702 GN=At3g60250 PE=3 SV=1
97	14626	O81275|CSK2D_ARATH	63.21	4	4	8.77E2	1	1	1	Carbamidomethylation	30798	Casein kinase II subunit beta-3 OS=Arabidopsis thaliana OX=3702 GN=CKB3 PE=1 SV=1
97	14627	tr|A0A5S9XN65|A0A5S9XN65_ARATH	63.21	4	4	8.77E2	1	1	1	Carbamidomethylation	30798	Casein kinase II subunit beta OS=Arabidopsis thaliana OX=3702 GN=AN1_LOCUS16405 PE=3 SV=1
97	53831	tr|D7LRN2|D7LRN2_ARALL	63.21	4	4	8.77E2	1	1	1	Carbamidomethylation	31059	Casein kinase II subunit beta OS=Arabidopsis lyrata subsp. lyrata OX=81972 GN=ARALYDRAFT_486495 PE=3 SV=1
1	126	tr|Q58I24|Q58I24_ACTDE	258.10	21	21	8.76E3	8	6	62		49264	Elongation factor 1-alpha OS=Actinidia deliciosa OX=3627 PE=2 SV=1
74	31696	P49693|RL193_ARATH	61.95	7	7	8.67E2	1	1	2		24202	60S ribosomal protein L19-3 OS=Arabidopsis thaliana OX=3702 GN=RPL19C PE=2 SV=3
74	31697	tr|A0A178UUL5|A0A178UUL5_ARATH	61.95	7	7	8.67E2	1	1	2		24202	Ribosomal protein L19 OS=Arabidopsis thaliana OX=3702 GN=AXX17_At4g02830 PE=3 SV=1
74	31698	tr|D7M432|D7M432_ARALL	61.95	7	7	8.67E2	1	1	2		24218	Ribosomal protein L19 OS=Arabidopsis lyrata subsp. lyrata OX=81972 GN=ARALYDRAFT_490348 PE=3 SV=1
74	31704	tr|Q8W101|Q8W101_ARATH	61.95	7	7	8.67E2	1	1	2		24650	Ribosomal protein L19 OS=Arabidopsis thaliana OX=3702 PE=2 SV=1
74	31705	tr|A0A654E7A9|A0A654E7A9_ARATH	61.95	7	7	8.67E2	1	1	2		24606	Ribosomal protein L19 OS=Arabidopsis thaliana OX=3702 GN=AN1_LOCUS313 PE=3 SV=1
74	31706	tr|D7KBB9|D7KBB9_ARALL	61.95	7	7	8.67E2	1	1	2		24679	Ribosomal protein L19 OS=Arabidopsis lyrata subsp. lyrata OX=81972 GN=ARALYDRAFT_470235 PE=3 SV=1
74	31707	tr|A0A178WAH0|A0A178WAH0_ARATH	61.95	7	7	8.67E2	1	1	2		24616	Ribosomal protein L19 OS=Arabidopsis thaliana OX=3702 GN=AXX17_At1g01940 PE=3 SV=1
74	31708	Q9SRX2|RL191_ARATH	61.95	7	7	8.67E2	1	1	2		24606	60S ribosomal protein L19-1 OS=Arabidopsis thaliana OX=3702 GN=RPL19A PE=2 SV=1
74	30533	tr|A0A654F975|A0A654F975_ARATH	61.95	7	7	8.67E2	1	1	2		24330	Ribosomal protein L19 OS=Arabidopsis thaliana OX=3702 GN=AN1_LOCUS13067 PE=3 SV=1
74	30534	Q9LUQ6|RL192_ARATH	61.95	7	7	8.67E2	1	1	2		24330	60S ribosomal protein L19-2 OS=Arabidopsis thaliana OX=3702 GN=RPL19B PE=2 SV=1
74	31702	tr|D7L670|D7L670_ARALL	61.95	7	7	8.67E2	1	1	2		24274	Ribosomal protein L19 (Fragment) OS=Arabidopsis lyrata subsp. lyrata OX=81972 GN=ARALYDRAFT_479143 PE=3 SV=1
74	31703	tr|A0A5S9XDC2|A0A5S9XDC2_ARATH	61.95	7	7	8.67E2	1	1	2		24512	Ribosomal protein L19 OS=Arabidopsis thaliana OX=3702 GN=C24_LOCUS12899 PE=3 SV=1
31	849	tr|D7KWJ1|D7KWJ1_ARALL	117.32	9	9	8.64E2	2	2	5	Carbamidomethylation	42121	Phosphoglycerate kinase OS=Arabidopsis lyrata subsp. lyrata OX=81972 GN=ARALYDRAFT_477124 PE=3 SV=1
31	850	tr|A0A5S9WVT0|A0A5S9WVT0_ARATH	117.32	9	9	8.64E2	2	2	5	Carbamidomethylation	42148	Phosphoglycerate kinase OS=Arabidopsis thaliana OX=3702 GN=AT9943_LOCUS5928 PE=3 SV=1
31	851	tr|A0A178WHC3|A0A178WHC3_ARATH	117.32	9	9	8.64E2	2	2	5	Carbamidomethylation	42132	Phosphoglycerate kinase OS=Arabidopsis thaliana OX=3702 GN=AXX17_At1g74350 PE=3 SV=1
31	852	Q9SAJ4|PGKY3_ARATH	117.32	9	9	8.64E2	2	2	5	Carbamidomethylation	42132	Phosphoglycerate kinase 3 cytosolic OS=Arabidopsis thaliana OX=3702 GN=PGK3 PE=1 SV=1
90	608	tr|A0A178WHW4|A0A178WHW4_ARATH	93.02	2	2	8.59E2	1	1	1		74075	(thale cress) hypothetical protein OS=Arabidopsis thaliana OX=3702 GN=At1g09080 PE=3 SV=1
90	609	Q8H1B3|BIP3_ARATH	93.02	2	2	8.59E2	1	1	1		75150	Heat shock 70 kDa protein BIP3 OS=Arabidopsis thaliana OX=3702 GN=BIP3 PE=1 SV=1
90	496	tr|D7KIY0|D7KIY0_ARALL	93.02	2	2	8.59E2	1	1	1		71993	Uncharacterized protein OS=Arabidopsis lyrata subsp. lyrata OX=81972 GN=ARALYDRAFT_311954 PE=3 SV=1
88	2806	tr|A0A0Q7A580|A0A0Q7A580_9BURK	91.67	4	4	7.64E2	1	1	1		41603	Elongation factor Tu (Fragment) OS=Rhizobacter sp. Root404 OX=1736528 GN=tuf PE=3 SV=1
88	52755	tr|A3APT4|A3APT4_ORYSJ	91.67	4	4	7.64E2	1	1	1		48424	Os03g0851100 protein OS=Oryza sativa subsp. japonica OX=39947 GN=Os03g0851100 PE=3 SV=1
88	841	tr|D7KCE2|D7KCE2_ARALL	91.67	4	4	7.64E2	1	1	1		48864	Elongation factor Tu OS=Arabidopsis lyrata subsp. lyrata OX=81972 GN=ARALYDRAFT_677930 PE=3 SV=1
88	2045	tr|A0A0Q7DD11|A0A0Q7DD11_9BURK	91.67	4	4	7.64E2	1	1	1		43025	Elongation factor Tu OS=Methylibium sp. Root1272 OX=1736441 GN=tuf PE=3 SV=1
88	53829	tr|A0A0Q8RJ45|A0A0Q8RJ45_9BURK	91.67	14	14	7.64E2	1	1	1		12869	Tr-type G domain-containing protein OS=Noviherbaspirillum sp. Root189 OX=1736487 GN=ASE07_00010 PE=4 SV=1
88	53039	tr|A0A0Q8RJP1|A0A0Q8RJP1_9BURK	91.67	5	5	7.64E2	1	1	1		39493	Elongation factor Tu (Fragment) OS=Noviherbaspirillum sp. Root189 OX=1736487 GN=tuf PE=3 SV=1
88	52831	tr|A0A0Q5PL38|A0A0Q5PL38_9BURK	91.67	4	4	7.64E2	1	1	1		42450	Elongation factor Tu OS=Burkholderia sp. Leaf177 OX=1736287 GN=tuf PE=3 SV=1
88	52227	tr|A0A0Q6TYW8|A0A0Q6TYW8_9BURK	91.67	4	4	7.64E2	1	1	1		43021	Elongation factor Tu OS=Pelomonas sp. Root1217 OX=1736430 GN=tuf PE=3 SV=1
88	52228	tr|A0A0Q7BL61|A0A0Q7BL61_9BURK	91.67	4	4	7.64E2	1	1	1		43006	Elongation factor Tu (Fragment) OS=Pelomonas sp. Root405 OX=1736529 GN=tuf PE=3 SV=1
88	52229	tr|A0A0Q8G4H5|A0A0Q8G4H5_9BURK	91.67	4	4	7.64E2	1	1	1		44857	Elongation factor Tu OS=Pelomonas sp. Root662 OX=1736580 GN=tuf PE=3 SV=1
88	15190	tr|A0A0Q4NEQ5|A0A0Q4NEQ5_9PSED	91.67	4	4	7.64E2	1	1	1		43403	Elongation factor Tu OS=Pseudomonas sp. Leaf58 OX=1736226 GN=tuf PE=3 SV=1
88	53830	tr|A0A0Q7C457|A0A0Q7C457_9BURK	91.67	4	4	7.64E2	1	1	1		41389	Elongation factor Tu (Fragment) OS=Variovorax sp. Root411 OX=1736530 GN=tuf PE=3 SV=1
88	52048	tr|A0A0Q4RUB5|A0A0Q4RUB5_9BURK	91.67	4	4	7.64E2	1	1	1		42931	Elongation factor Tu (Fragment) OS=Acidovorax sp. Leaf78 OX=1736237 GN=tuf PE=3 SV=1
88	52832	tr|A0A0Q5Z7U1|A0A0Q5Z7U1_9BURK	91.67	4	4	7.64E2	1	1	1		43045	Elongation factor Tu OS=Ramlibacter sp. Leaf400 OX=1736365 GN=tuf PE=3 SV=1
88	52718	tr|A0A0Q4GBS0|A0A0Q4GBS0_9BURK	91.67	4	4	7.64E2	1	1	1		43864	Elongation factor Tu OS=Xylophilus sp. Leaf220 OX=1735686 GN=tuf PE=3 SV=1
88	52115	tr|A0A0Q6BEW9|A0A0Q6BEW9_9PROT	91.67	4	4	7.64E2	1	1	1		46275	Elongation factor Tu OS=Methylophilus sp. Leaf416 OX=1736373 GN=tuf PE=3 SV=1
88	15845	tr|A0A0Q4QUV2|A0A0Q4QUV2_9GAMM	91.67	4	4	7.64E2	1	1	1		50205	Elongation factor Tu OS=Stenotrophomonas sp. Leaf70 OX=1736233 GN=tuf PE=3 SV=1
88	15838	tr|A0A0Q8E849|A0A0Q8E849_9GAMM	91.67	4	4	7.64E2	1	1	1		41456	Elongation factor Tu OS=Rhodanobacter sp. Root627 OX=1736572 GN=tuf PE=3 SV=1
88	8417	tr|A0A0Q5DV68|A0A0Q5DV68_9BURK	91.67	4	4	7.64E2	1	1	1		44530	Elongation factor Tu (Fragment) OS=Duganella sp. Leaf126 OX=1736266 GN=ASF61_03345 PE=3 SV=1
88	53827	tr|A0A0Q8RIJ1|A0A0Q8RIJ1_9BURK	91.67	26	26	7.64E2	1	1	1		7035	Tr-type G domain-containing protein (Fragment) OS=Duganella sp. Root198D2 OX=1736489 GN=ASE26_19250 PE=4 SV=1
88	2808	tr|A0A0S9M6Y1|A0A0S9M6Y1_9BURK	91.67	4	4	7.64E2	1	1	1		43003	Elongation factor Tu OS=Pseudorhodoferax sp. Leaf265 OX=1736315 GN=tuf PE=3 SV=1
88	1363	tr|A0A0S9F7G0|A0A0S9F7G0_9BURK	91.67	4	4	7.64E2	1	1	1		43212	Elongation factor Tu OS=Acidovorax sp. Leaf76 OX=1736236 GN=tuf PE=3 SV=1
88	52049	tr|A0A0Q6XQ92|A0A0Q6XQ92_9BURK	91.67	4	4	7.64E2	1	1	1		43255	Elongation factor Tu OS=Rhizobacter sp. Root1221 OX=1736433 GN=tuf PE=3 SV=1
88	2805	tr|A0A0Q8C1L5|A0A0Q8C1L5_9BURK	91.67	5	5	7.64E2	1	1	1		38414	Elongation factor Tu (Fragment) OS=Achromobacter sp. Root565 OX=1736564 GN=tuf PE=3 SV=1
88	52830	tr|A0A0T2ZMK3|A0A0T2ZMK3_9BURK	91.67	5	5	7.64E2	1	1	1		40716	Elongation factor Tu (Fragment) OS=Hydrogenophaga sp. Root209 OX=1736490 GN=tuf PE=3 SV=1
88	53165	tr|A0A0Q7Q9N8|A0A0Q7Q9N8_9GAMM	91.67	4	4	7.64E2	1	1	1		43175	Elongation factor Tu OS=Lysobacter sp. Root494 OX=1736549 GN=tuf PE=3 SV=1
88	52119	tr|A0A0Q8EL38|A0A0Q8EL38_9GAMM	91.67	4	4	7.64E2	1	1	1		43008	Elongation factor Tu OS=Pseudoxanthomonas sp. Root630 OX=1736574 GN=tuf PE=3 SV=1
88	52031	tr|A0A0Q8X543|A0A0Q8X543_9BURK	91.67	4	4	7.64E2	1	1	1		42845	Elongation factor Tu OS=Achromobacter sp. Root83 OX=1736602 GN=tuf PE=3 SV=1
88	53335	tr|A0A0Q9C8G5|A0A0Q9C8G5_9CELL	91.67	4	4	7.64E2	1	1	1		43592	Elongation factor Tu OS=Oerskovia sp. Root918 OX=1736607 GN=tuf PE=3 SV=1
88	53828	tr|A0A0Q4XM02|A0A0Q4XM02_9BURK	91.67	25	25	7.64E2	1	1	1		7357	Tr-type G domain-containing protein (Fragment) OS=Pseudorhodoferax sp. Leaf267 OX=1736316 GN=ASF43_21665 PE=4 SV=1
57	873	tr|A0A178VBP4|A0A178VBP4_ARATH	114.85	6	6	7.43E2	2	2	3		69356	Methyltransferase OS=Arabidopsis thaliana OX=3702 GN=AXX17_At3g25360 PE=3 SV=1
57	874	Q8H118|PMT1_ARATH	114.85	6	6	7.43E2	2	2	3		69356	Probable methyltransferase PMT1 OS=Arabidopsis thaliana OX=3702 GN=At3g23300 PE=2 SV=2
57	875	tr|A0A654F9Y1|A0A654F9Y1_ARATH	114.85	6	6	7.43E2	2	2	3		69308	Methyltransferase OS=Arabidopsis thaliana OX=3702 GN=AN1_LOCUS13793 PE=3 SV=1
57	895	tr|D7L3A3|D7L3A3_ARALL	114.85	6	6	7.43E2	2	2	3		69732	Methyltransferase OS=Arabidopsis lyrata subsp. lyrata OX=81972 GN=ARALYDRAFT_479845 PE=3 SV=1
124	32648	tr|A0A384KVB6|A0A384KVB6_ARATH	53.13	7	7	7.01E2	1	1	1		16455	(thale cress) hypothetical protein OS=Arabidopsis thaliana OX=3702 GN=AXX17_At1g64770 PE=3 SV=1
124	32649	P49637|R27A3_ARATH	53.13	7	7	7.01E2	1	1	1		16455	60S ribosomal protein L27a-3 OS=Arabidopsis thaliana OX=3702 GN=RPL27AC PE=2 SV=2
124	32651	tr|D7KNE3|D7KNE3_ARALL	53.13	7	7	7.01E2	1	1	1		16292	RPL27A OS=Arabidopsis lyrata subsp. lyrata OX=81972 GN=ARALYDRAFT_472587 PE=3 SV=1
124	32652	tr|D7KY50|D7KY50_ARALL	53.13	7	7	7.01E2	1	1	1		16455	60S ribosomal protein L27A OS=Arabidopsis lyrata subsp. lyrata OX=81972 GN=ARALYDRAFT_476190 PE=3 SV=1
124	32653	tr|A0A178WNT6|A0A178WNT6_ARATH	53.13	7	7	7.01E2	1	1	1		16292	(thale cress) hypothetical protein OS=Arabidopsis thaliana OX=3702 GN=AXX17_At1g24500 PE=3 SV=1
124	32650	Q9LR33|R27A2_ARATH	53.13	7	7	7.01E2	1	1	1		16292	60S ribosomal protein L27a-2 OS=Arabidopsis thaliana OX=3702 GN=RPL27AB PE=2 SV=1
124	32654	tr|Q7G923|Q7G923_ARATH	53.13	7	7	7.01E2	1	1	1		16455	60S ribosomal protein L27A
61	30033	tr|Q0DBI3|Q0DBI3_ORYSJ	93.44	5	5	6.97E2	2	2	3		59131	CCT-epsilon OS=Oryza sativa subsp. japonica OX=39947 GN=Os06g0562600 PE=3 SV=1
58	5237	tr|A0A4P8J2U5|A0A4P8J2U5_MANIN	94.32	3	3	6.8E3	1	1	3		65306	Eukaryotic translation initiation factor 3 subunit D OS=Mangifera indica OX=29780 GN=eIF3sD PE=2 SV=1
58	7182	tr|A0A5S6RBX8|A0A5S6RBX8_ORYSJ	94.32	3	3	6.8E3	1	1	3		65081	Eukaryotic translation initiation factor 3 subunit D OS=Oryza sativa subsp. japonica OX=39947 GN=Os05g0566500 PE=3 SV=1
6	30015	tr|Q1HPC0|Q1HPC0_THECC	172.51	59	59	6.61E3	5	3	22	Carbamidomethylation	8613	UDP-glucuronate decarboxylase (Fragment) OS=Theobroma cacao OX=3641 PE=2 SV=1
43	71748	tr|D7L9D5|D7L9D5_ARALL	115.93	9	9	6.4E3	2	2	4		29771	40S ribosomal protein S4 OS=Arabidopsis lyrata subsp. lyrata OX=81972 GN=ARALYDRAFT_900077 PE=3 SV=1
43	71767	tr|D7MQD3|D7MQD3_ARALL	115.93	9	9	6.4E3	2	2	4		29826	40S ribosomal protein S4 OS=Arabidopsis lyrata subsp. lyrata OX=81972 GN=ARALYDRAFT_495959 PE=3 SV=1
92	30401	tr|A0A0P0VET4|A0A0P0VET4_ORYSJ	97.43	2	2	6.45E2	1	1	1		98158	26S proteasome non-ATPase regulatory subunit 2 homolog OS=Oryza sativa subsp. japonica OX=39947 GN=Os02g0146700 PE=3 SV=1
92	30376	tr|A0A178VZC8|A0A178VZC8_ARATH	97.43	2	2	6.45E2	1	1	1		98144	26S proteasome non-ATPase regulatory subunit 2 homolog OS=Arabidopsis thaliana OX=3702 GN=AXX17_At2g15920 PE=3 SV=1
92	30377	Q9SIV2|PSD2A_ARATH	97.43	2	2	6.45E2	1	1	1		98144	26S proteasome non-ATPase regulatory subunit 2 homolog A OS=Arabidopsis thaliana OX=3702 GN=RPN1A PE=1 SV=2
92	30402	tr|F9FE65|F9FE65_FUSOF	97.43	2	2	6.45E2	1	1	1		99849	26S proteasome regulatory subunit RPN1 OS=Fusarium oxysporum (strain Fo5176) OX=660025 GN=FOXB_04693 PE=3 SV=1
92	6871	tr|A0A8H6GVB7|A0A8H6GVB7_FUSOX	97.43	2	2	6.45E2	1	1	1		99849	Uncharacterized protein OS=Fusarium oxysporum f. sp. conglutinans OX=100902 GN=HZS61_012684 PE=4 SV=1
92	30573	tr|D7L4I0|D7L4I0_ARALL	97.43	2	2	6.45E2	1	1	1		97868	26S proteasome non-ATPase regulatory subunit 2 homolog OS=Arabidopsis lyrata subsp. lyrata OX=81972 GN=ARALYDRAFT_480888 PE=3 SV=1
92	31776	tr|A0A178UV78|A0A178UV78_ARATH	97.43	2	2	6.45E2	1	1	1		97984	26S proteasome non-ATPase regulatory subunit 2 homolog OS=Arabidopsis thaliana OX=3702 GN=AXX17_At4g32780 PE=3 SV=1
92	32591	tr|A0A654FTN7|A0A654FTN7_ARATH	97.43	2	2	6.45E2	1	1	1		97941	26S proteasome non-ATPase regulatory subunit 2 homolog OS=Arabidopsis thaliana OX=3702 GN=AN1_LOCUS19631 PE=3 SV=1
92	31777	Q6XJG8|PSD2B_ARATH	97.43	2	2	6.45E2	1	1	1		97954	26S proteasome non-ATPase regulatory subunit 2 homolog B OS=Arabidopsis thaliana OX=3702 GN=RPN1B PE=1 SV=1
92	32590	tr|D7MDC1|D7MDC1_ARALL	97.43	2	2	6.45E2	1	1	1		97920	26S proteasome non-ATPase regulatory subunit 2 homolog OS=Arabidopsis lyrata subsp. lyrata OX=81972 GN=ARALYDRAFT_913671 PE=3 SV=1
10	1336	Q9SJL8|METK3_ARATH	216.25	20	20	6.43E2	7	1	19	Carbamidomethylation	42498	S-adenosylmethionine synthase 3 OS=Arabidopsis thaliana OX=3702 GN=METK3 PE=1 SV=1
10	1338	tr|A0A178VXF8|A0A178VXF8_ARATH	216.25	20	20	6.43E2	7	1	19	Carbamidomethylation	42498	S-adenosylmethionine synthase OS=Arabidopsis thaliana OX=3702 GN=AXX17_At2g33610 PE=3 SV=1
10	1337	tr|D7LJ85|D7LJ85_ARALL	216.25	20	20	6.43E2	7	1	19	Carbamidomethylation	42499	S-adenosylmethionine synthase OS=Arabidopsis lyrata subsp. lyrata OX=81972 GN=ARALYDRAFT_902809 PE=3 SV=1
78	30285	tr|Q0DX92|Q0DX92_ORYSJ	92.59	6	6	6.28E2	2	2	2	Carbamidomethylation	38959	Mitochondrial phosphate transporter OS=Oryza sativa subsp. japonica OX=39947 GN=Os02g0767500 PE=4 SV=1
110	30074	tr|W8CZ29|W8CZ29_9ROSI	61.88	2	2	6.25E2	1	1	1		76957	Delta-1-pyrroline-5-carboxylate synthase OS=Nitraria tangutorum OX=357929 PE=2 SV=1
83	32586	tr|D7LGP5|D7LGP5_ARALL	84.99	6	6	6.07E2	1	1	2		27874	Uncharacterized protein OS=Arabidopsis lyrata subsp. lyrata OX=81972 GN=ARALYDRAFT_483938 PE=4 SV=1
83	32587	Q39244|RU1A_ARATH	84.99	6	6	6.07E2	1	1	2		28074	U1 small nuclear ribonucleoprotein A OS=Arabidopsis thaliana OX=3702 GN=U1A PE=1 SV=1
83	32588	tr|A0A178VZ67|A0A178VZ67_ARATH	84.99	6	6	6.07E2	1	1	2		28074	(thale cress) hypothetical protein OS=Arabidopsis thaliana OX=3702 GN=AXX17_At2g45370 PE=4 SV=1
123	244231	tr|B9F5I4|B9F5I4_ORYSJ	63.52	3	3	6.03E2	1	1	1		52825	Os03g0180700 protein OS=Oryza sativa subsp. japonica OX=39947 GN=Os03g0180700 PE=4 SV=1
51	83	O23654|VATA_ARATH	111.06	4	4	5.95E3	1	1	4		68813	V-type proton ATPase catalytic subunit A OS=Arabidopsis thaliana OX=3702 GN=VHA-A PE=1 SV=1
51	84	tr|Q0WLF6|Q0WLF6_ARATH	111.06	4	4	5.95E3	1	1	4		68813	V-ATPase 69 kDa subunit OS=Arabidopsis thaliana OX=3702 GN=At1g78900 PE=2 SV=1
51	82	tr|D7KVW2|D7KVW2_ARALL	111.06	4	4	5.95E3	1	1	4		68767	V-ATPase 69 kDa subunit OS=Arabidopsis lyrata subsp. lyrata OX=81972 GN=ARALYDRAFT_477055 PE=3 SV=1
51	85	tr|A0A384LM33|A0A384LM33_ARATH	111.06	4	4	5.95E3	1	1	4		68813	V-ATPase 69 kDa subunit OS=Arabidopsis thaliana OX=3702 GN=AXX17_At1g73590 PE=3 SV=1
99	30251	tr|A0A0Q4MUC2|A0A0Q4MUC2_9GAMM	88.62	7	7	5.74E2	1	1	1	Carbamidomethylation	23603	Catabolite activator protein OS=Serratia sp. Leaf51 OX=1736224 GN=ASE99_05885 PE=4 SV=1
122	30325	tr|A0A0Q4N4B3|A0A0Q4N4B3_9GAMM	81.83	2	2	5.57E2	1	1	1		68586	Chaperone protein DnaK OS=Serratia sp. Leaf51 OX=1736224 GN=dnaK PE=2 SV=1
122	30301	tr|A0A0Q4N238|A0A0Q4N238_9GAMM	81.83	2	2	5.57E2	1	1	1		68491	Chaperone protein DnaK OS=Erwinia sp. Leaf53 OX=1736225 GN=dnaK PE=2 SV=1
50	72443	Q9LJU2|PDI53_ARATH	82.77	2	2	5.39E2	1	1	4		53996	Protein disulfide-isomerase 5-3 OS=Arabidopsis thaliana OX=3702 GN=PDIL5-3 PE=2 SV=1
50	72445	tr|A0A654FAC2|A0A654FAC2_ARATH	82.77	2	2	5.39E2	1	1	4		53996	Thioredoxin domain-containing protein OS=Arabidopsis thaliana OX=3702 GN=AN1_LOCUS13485 PE=4 SV=1
50	72446	tr|A0A178VJQ3|A0A178VJQ3_ARATH	82.77	2	2	5.39E2	1	1	4		54010	PDIL5-3 OS=Arabidopsis thaliana OX=3702 GN=AXX17_At3g21930 PE=4 SV=1
50	72441	tr|D7MEJ3|D7MEJ3_ARALL	82.77	2	2	5.39E2	1	1	4		53837	Thioredoxin domain-containing protein OS=Arabidopsis lyrata subsp. lyrata OX=81972 GN=ARALYDRAFT_492089 PE=4 SV=1
50	72442	tr|A0A654FT89|A0A654FT89_ARATH	82.77	2	2	5.39E2	1	1	4		53907	Thioredoxin domain-containing protein OS=Arabidopsis thaliana OX=3702 GN=AN1_LOCUS19478 PE=4 SV=1
50	72439	tr|A0A5S9XW99|A0A5S9XW99_ARATH	82.77	2	2	5.39E2	1	1	4		53893	Thioredoxin domain-containing protein OS=Arabidopsis thaliana OX=3702 GN=C24_LOCUS19372 PE=4 SV=1
50	72440	Q9T042|PDI54_ARATH	82.77	2	2	5.39E2	1	1	4		53893	Protein disulfide-isomerase 5-4 OS=Arabidopsis thaliana OX=3702 GN=PDIL5-4 PE=2 SV=1
50	72444	tr|D7LB21|D7LB21_ARALL	82.77	2	2	5.39E2	1	1	4		53951	Thioredoxin domain-containing protein OS=Arabidopsis lyrata subsp. lyrata OX=81972 GN=ARALYDRAFT_479582 PE=4 SV=1
50	73900	tr|F4JIR2|F4JIR2_ARATH	82.77	2	2	5.39E2	1	1	4		59639	PDI-like 5-4 OS=Arabidopsis thaliana OX=3702 GN=PDIL5-4 PE=1 SV=1
112	30350	tr|A0A0Q4MSM4|A0A0Q4MSM4_9GAMM	63.10	12	12	5.1E2	1	1	1		16708	Ferric uptake regulation protein OS=Erwinia sp. Leaf53 OX=1736225 GN=fur PE=3 SV=1
112	30922	tr|A0A0Q4NZG9|A0A0Q4NZG9_9GAMM	63.10	12	12	5.1E2	1	1	1		17185	Ferric uptake regulation protein OS=Serratia sp. Leaf51 OX=1736224 GN=fur PE=3 SV=1
41	838	Q6ZDY8|SDHA_ORYSJ	128.15	9	9	5.07E2	4	4	4		68854	Succinate dehydrogenase [ubiquinone] flavoprotein subunit mitochondrial OS=Oryza sativa subsp. japonica OX=39947 GN=SDH1 PE=1 SV=1
40	163780	Q42404|RU17_ARATH	103.70	7	7	4.77E3	3	3	4		50388	U1 small nuclear ribonucleoprotein 70 kDa OS=Arabidopsis thaliana OX=3702 GN=RNU1 PE=1 SV=1
40	163781	tr|A0A178VDW4|A0A178VDW4_ARATH	103.70	7	7	4.77E3	3	3	4		50388	U1SNRNP OS=Arabidopsis thaliana OX=3702 GN=AXX17_At3g44900 PE=4 SV=1
40	163782	tr|D7LTH2|D7LTH2_ARALL	103.70	7	7	4.77E3	3	3	4		50773	RRM domain-containing protein OS=Arabidopsis lyrata subsp. lyrata OX=81972 GN=ARALYDRAFT_485414 PE=4 SV=1
40	163690	tr|A0A7G2EQ31|A0A7G2EQ31_ARATH	103.70	3	3	4.77E3	3	3	4		121015	(thale cress) hypothetical protein OS=Arabidopsis thaliana OX=3702 GN=AT9943_LOCUS13269 PE=4 SV=1
35	30459	tr|B9FZL0|B9FZL0_ORYSJ	147.56	2	2	4.74E3	2	2	5		64651	Os08g0206600 protein OS=Oryza sativa subsp. japonica OX=39947 GN=OJ1119_C05.21-2 PE=3 SV=1
104	30128	tr|O23275|O23275_ARATH	68.31	2	2	4.6E2	1	1	1	Carbamidomethylation	84947	Protein transport protein SEC23 OS=Arabidopsis thaliana OX=3702 GN=dl3120w PE=3 SV=1
104	30131	tr|Q8RW92|Q8RW92_ARATH	68.31	2	2	4.6E2	1	1	1	Carbamidomethylation	85220	Protein transport protein SEC23 OS=Arabidopsis thaliana OX=3702 PE=2 SV=1
104	30129	tr|Q8VXX0|Q8VXX0_ARATH	68.31	2	2	4.6E2	1	1	1	Carbamidomethylation	85278	Protein transport protein SEC23 OS=Arabidopsis thaliana OX=3702 GN=At4g14160 PE=1 SV=1
104	30130	tr|A0A178V0T7|A0A178V0T7_ARATH	68.31	2	2	4.6E2	1	1	1	Carbamidomethylation	85278	Protein transport protein SEC23 OS=Arabidopsis thaliana OX=3702 GN=At4g14160 PE=1 SV=1
104	30132	tr|A0A7G2EX44|A0A7G2EX44_ARATH	68.31	2	2	4.6E2	1	1	1	Carbamidomethylation	85264	Protein transport protein SEC23 OS=Arabidopsis thaliana OX=3702 GN=AT9943_LOCUS15545 PE=3 SV=1
104	30133	tr|F4JUM1|F4JUM1_ARATH	68.31	2	2	4.6E2	1	1	1	Carbamidomethylation	85378	Protein transport protein SEC23 OS=Arabidopsis thaliana OX=3702 GN=At4g14160 PE=1 SV=1
104	31159	tr|A0A178W7U4|A0A178W7U4_ARATH	68.31	2	2	4.6E2	1	1	1	Carbamidomethylation	86357	Protein transport protein SEC23 OS=Arabidopsis thaliana OX=3702 GN=AXX17_At1g04940 PE=1 SV=1
104	31160	tr|Q93ZN7|Q93ZN7_ARATH	68.31	2	2	4.6E2	1	1	1	Carbamidomethylation	86344	Protein transport protein SEC23 OS=Arabidopsis thaliana OX=3702 PE=2 SV=1
104	31161	tr|Q8H0S3|Q8H0S3_ARATH	68.31	2	2	4.6E2	1	1	1	Carbamidomethylation	86357	Protein transport protein SEC23 OS=Arabidopsis thaliana OX=3702 GN=At1g05520 PE=1 SV=1
104	31162	tr|Q9ZVY6|Q9ZVY6_ARATH	68.31	1	1	4.6E2	1	1	1	Carbamidomethylation	89649	Protein transport protein SEC23 OS=Arabidopsis thaliana OX=3702 PE=3 SV=1
104	31163	tr|A0A7G2DNP8|A0A7G2DNP8_ARATH	68.31	1	1	4.6E2	1	1	1	Carbamidomethylation	125319	(thale cress) hypothetical protein OS=Arabidopsis thaliana OX=3702 GN=AT9943_LOCUS409 PE=3 SV=1
104	30182	tr|A0A384KXP3|A0A384KXP3_ARATH	68.31	2	2	4.6E2	1	1	1	Carbamidomethylation	84047	Protein transport protein SEC23 OS=Arabidopsis thaliana OX=3702 GN=At3g23660 PE=1 SV=1
104	30183	tr|A0A5S9XF42|A0A5S9XF42_ARATH	68.31	2	2	4.6E2	1	1	1	Carbamidomethylation	84089	Protein transport protein SEC23 OS=Arabidopsis thaliana OX=3702 GN=C24_LOCUS13669 PE=3 SV=1
104	30181	tr|Q9LUG1|Q9LUG1_ARATH	68.31	2	2	4.6E2	1	1	1	Carbamidomethylation	84047	Protein transport protein SEC23 OS=Arabidopsis thaliana OX=3702 GN=At3g23660 PE=1 SV=1
104	30184	tr|F4J462|F4J462_ARATH	68.31	2	2	4.6E2	1	1	1	Carbamidomethylation	87218	Protein transport protein SEC23 OS=Arabidopsis thaliana OX=3702 GN=At3g23660 PE=1 SV=1
104	30180	tr|A0A7G2EP47|A0A7G2EP47_ARATH	68.31	1	1	4.6E2	1	1	1	Carbamidomethylation	93538	Protein transport protein SEC23 OS=Arabidopsis thaliana OX=3702 GN=AT9943_LOCUS11868 PE=3 SV=1
104	30650	tr|D7KS96|D7KS96_ARALL	68.31	17	17	4.6E2	1	1	1	Carbamidomethylation	7809	Protein transport protein SEC23 OS=Arabidopsis lyrata subsp. lyrata OX=81972 GN=ARALYDRAFT_314991 PE=3 SV=1
104	30230	tr|D7L3F6|D7L3F6_ARALL	68.31	2	2	4.6E2	1	1	1	Carbamidomethylation	84747	Protein transport protein SEC23 OS=Arabidopsis lyrata subsp. lyrata OX=81972 GN=ARALYDRAFT_479878 PE=3 SV=1
104	30299	tr|D7MH62|D7MH62_ARALL	68.31	2	2	4.6E2	1	1	1	Carbamidomethylation	83947	Protein transport protein SEC23 OS=Arabidopsis lyrata subsp. lyrata OX=81972 GN=ARALYDRAFT_493493 PE=3 SV=1
104	30371	tr|D7KF49|D7KF49_ARALL	68.31	2	2	4.6E2	1	1	1	Carbamidomethylation	85668	Protein transport protein SEC23 OS=Arabidopsis lyrata subsp. lyrata OX=81972 GN=ARALYDRAFT_470552 PE=3 SV=1
96	242839	tr|D7ML24|D7ML24_ARALL	52.68	2	2	4.67E2	1	1	1		71305	Phototropic-responsive NPH3 family protein OS=Arabidopsis lyrata subsp. lyrata OX=81972 GN=ARALYDRAFT_494864 PE=3 SV=1
55	30139	tr|D7MBP3|D7MBP3_ARALL	96.91	12	12	4.66E3	2	2	3		27934	60S ribosomal protein L8 OS=Arabidopsis lyrata subsp. lyrata OX=81972 GN=ARALYDRAFT_491018 PE=3 SV=1
55	31100	tr|A0A178UYN8|A0A178UYN8_ARATH	96.91	12	12	4.66E3	2	2	3		27948	(thale cress) hypothetical protein OS=Arabidopsis thaliana OX=3702 GN=AXX17_At4g41290 PE=3 SV=1
55	31101	Q42064|RL83_ARATH	96.91	12	12	4.66E3	2	2	3		27948	60S ribosomal protein L8-3 OS=Arabidopsis thaliana OX=3702 GN=RPL8C PE=2 SV=2
55	30117	tr|D7LAE5|D7LAE5_ARALL	96.91	12	12	4.66E3	2	2	3		27886	Predicted protein OS=Arabidopsis lyrata subsp. lyrata OX=81972 GN=ARALYDRAFT_674570 PE=3 SV=1
55	30118	tr|A0A178VSS0|A0A178VSS0_ARATH	96.91	12	12	4.66E3	2	2	3		27859	EMB2296 OS=Arabidopsis thaliana OX=3702 GN=AXX17_At2g13340 PE=3 SV=1
55	30119	P46286|RL81_ARATH	96.91	12	12	4.66E3	2	2	3		27859	60S ribosomal protein L8-1 OS=Arabidopsis thaliana OX=3702 GN=RPL8A PE=1 SV=2
55	32607	tr|Q41960|Q41960_ARATH	96.91	24	24	4.66E3	2	2	3		13879	60S ribosomal protein KD4/L2 (Fragment) OS=Arabidopsis thaliana OX=3702 PE=2 SV=1
27	32567	tr|D7L2G0|D7L2G0_ARALL	90.35	6	6	4.64E3	1	1	6		24276	GOLD domain-containing protein OS=Arabidopsis lyrata subsp. lyrata OX=81972 GN=ARALYDRAFT_479795 PE=3 SV=1
2	717	tr|D7KB92|D7KB92_ARALL	285.75	28	28	4.5E2	12	3	31		41461	S-adenosylmethionine synthase OS=Arabidopsis lyrata subsp. lyrata OX=81972 GN=ARALYDRAFT_470210 PE=3 SV=1
2	718	tr|A0A178WES1|A0A178WES1_ARATH	285.75	27	27	4.5E2	12	3	31		43158	S-adenosylmethionine synthase OS=Arabidopsis thaliana OX=3702 GN=AXX17_At1g01660 PE=3 SV=1
2	719	tr|A0A654E6D0|A0A654E6D0_ARATH	285.75	27	27	4.5E2	12	3	31		43144	S-adenosylmethionine synthase OS=Arabidopsis thaliana OX=3702 GN=AN1_LOCUS286 PE=3 SV=1
2	720	P23686|METK1_ARATH	285.75	27	27	4.5E2	12	3	31		43158	S-adenosylmethionine synthase 1 OS=Arabidopsis thaliana OX=3702 GN=SAM1 PE=1 SV=2
25	15981	tr|D7LTA2|D7LTA2_ARALL	149.57	9	9	4.47E3	4	2	6	Carbamidomethylation	50020	UDP-glucuronate decarboxylase OS=Arabidopsis lyrata subsp. lyrata OX=81972 GN=UXS2 PE=3 SV=1
25	29999	tr|Q0JN88|Q0JN88_ORYSJ	149.57	10	10	4.47E3	4	2	6	Carbamidomethylation	46446	UDP-glucuronate decarboxylase OS=Oryza sativa subsp. japonica OX=39947 GN=Os01g0315800 PE=3 SV=1
25	29994	tr|A0A7G2EYP2|A0A7G2EYP2_ARATH	149.57	10	10	4.47E3	4	2	6	Carbamidomethylation	47385	UDP-glucuronate decarboxylase OS=Arabidopsis thaliana OX=3702 GN=AT9943_LOCUS14339 PE=3 SV=1
25	22432	tr|D7LGQ2|D7LGQ2_ARALL	149.57	10	10	4.47E3	4	2	6	Carbamidomethylation	49173	UDP-glucuronate decarboxylase OS=Arabidopsis lyrata subsp. lyrata OX=81972 GN=UXS2 PE=3 SV=1
25	29986	tr|A0A654F802|A0A654F802_ARATH	149.57	10	10	4.47E3	4	2	6	Carbamidomethylation	49376	UDP-glucuronate decarboxylase OS=Arabidopsis thaliana OX=3702 GN=AN1_LOCUS11296 PE=3 SV=1
25	29987	tr|A0A5S9X8D6|A0A5S9X8D6_ARATH	149.57	10	10	4.47E3	4	2	6	Carbamidomethylation	49406	UDP-glucuronate decarboxylase OS=Arabidopsis thaliana OX=3702 GN=AT9943_LOCUS9719 PE=3 SV=1
25	29996	tr|A0A5S9XNX2|A0A5S9XNX2_ARATH	149.57	10	10	4.47E3	4	2	6	Carbamidomethylation	49402	UDP-glucuronate decarboxylase OS=Arabidopsis thaliana OX=3702 GN=C24_LOCUS16544 PE=3 SV=1
25	29995	tr|A0A654FK66|A0A654FK66_ARATH	149.57	10	10	4.47E3	4	2	6	Carbamidomethylation	49414	UDP-glucuronate decarboxylase OS=Arabidopsis thaliana OX=3702 GN=AN1_LOCUS16670 PE=3 SV=1
25	29989	tr|A0A178VT54|A0A178VT54_ARATH	149.57	9	9	4.47E3	4	2	6	Carbamidomethylation	49945	UDP-glucuronate decarboxylase OS=Arabidopsis thaliana OX=3702 GN=AXX17_At2g45440 PE=3 SV=1
25	29988	Q8S8T4|UXS4_ARATH	149.57	9	9	4.47E3	4	2	6	Carbamidomethylation	49945	UDP-glucuronic acid decarboxylase 4 OS=Arabidopsis thaliana OX=3702 GN=UXS4 PE=2 SV=1
25	29997	Q9LZI2|UXS2_ARATH	149.57	9	9	4.47E3	4	2	6	Carbamidomethylation	49971	UDP-glucuronic acid decarboxylase 2 OS=Arabidopsis thaliana OX=3702 GN=UXS2 PE=1 SV=1
25	29998	tr|A0A178VKB0|A0A178VKB0_ARATH	149.57	9	9	4.47E3	4	2	6	Carbamidomethylation	49971	UDP-glucuronate decarboxylase OS=Arabidopsis thaliana OX=3702 GN=AXX17_At3g57120 PE=3 SV=1
25	29990	tr|C0Z2I3|C0Z2I3_ARATH	149.57	9	9	4.47E3	4	2	6	Carbamidomethylation	50676	UDP-glucuronate decarboxylase OS=Arabidopsis thaliana OX=3702 GN=UXS4 PE=1 SV=1
9	218	tr|E4MVL1|E4MVL1_EUTHA	168.99	13	13	4.44E2	5	3	19		49474	Elongation factor 1-alpha OS=Eutrema halophilum OX=98038 PE=2 SV=1
32	4	tr|A0A346D5S7|A0A346D5S7_OENJA	173.42	10	10	4.43E2	5	1	5	Carbamidomethylation	71083	Heat shock protein 70 OS=Oenanthe javanica OX=49556 GN=HSP70 PE=2 SV=1
91	30602	tr|A0A7G2EAJ9|A0A7G2EAJ9_ARATH	64.31	1	1	4.43E2	1	1	1		160143	(thale cress) hypothetical protein OS=Arabidopsis thaliana OX=3702 GN=AT9943_LOCUS8227 PE=3 SV=1
91	30975	tr|A0A5S9X3J9|A0A5S9X3J9_ARATH	64.31	1	1	4.43E2	1	1	1		125708	IPPc domain-containing protein OS=Arabidopsis thaliana OX=3702 GN=C24_LOCUS9450 PE=3 SV=1
91	30976	tr|A0A654EXZ0|A0A654EXZ0_ARATH	64.31	1	1	4.43E2	1	1	1		125683	IPPc domain-containing protein OS=Arabidopsis thaliana OX=3702 GN=AN1_LOCUS9602 PE=3 SV=1
91	30977	Q9SKB7|IP5PE_ARATH	64.31	1	1	4.43E2	1	1	1		125708	Type II inositol polyphosphate 5-phosphatase 14 OS=Arabidopsis thaliana OX=3702 GN=IP5P14 PE=1 SV=1
91	30978	tr|F4IRT2|F4IRT2_ARATH	64.31	1	1	4.43E2	1	1	1		129171	Endonuclease/exonuclease/phosphatase family protein OS=Arabidopsis thaliana OX=3702 GN=5PTase14 PE=1 SV=1
91	30974	tr|A0A178VTH3|A0A178VTH3_ARATH	64.31	1	1	4.43E2	1	1	1		113753	5PTase14 OS=Arabidopsis thaliana OX=3702 GN=At2g31830 PE=3 SV=1
91	30189	tr|D7LDP9|D7LDP9_ARALL	64.31	1	1	4.43E2	1	1	1		125879	Endonuclease/exonuclease/phosphatase family protein OS=Arabidopsis lyrata subsp. lyrata OX=81972 GN=ARALYDRAFT_482106 PE=3 SV=1
91	30973	tr|A0A1P8AZ51|A0A1P8AZ51_ARATH	64.31	1	1	4.43E2	1	1	1		99113	Endonuclease/exonuclease/phosphatase family protein OS=Arabidopsis thaliana OX=3702 GN=5PTase14 PE=1 SV=1
89	30404	tr|A3CIJ6|A3CIJ6_ORYSJ	63.40	7	7	4.2E2	1	1	1		28249	Os12g0567700 protein OS=Oryza sativa subsp. japonica OX=39947 GN=Os12g0567700 PE=3 SV=1
113	32639	tr|F9FS43|F9FS43_FUSOF	78.91	2	2	4.24E2	1	1	1		65549	Glutamine amidotransferase type-2 domain-containing protein OS=Fusarium oxysporum (strain Fo5176) OX=660025 GN=FOXB_09224 PE=4 SV=1
113	32640	tr|A0A8H6LFB4|A0A8H6LFB4_FUSOX	78.91	2	2	4.24E2	1	1	1		65549	Uncharacterized protein OS=Fusarium oxysporum f. sp. conglutinans OX=100902 GN=HZS61_004063 PE=4 SV=1
26	145265	P17093|RS11_SOYBN	142.71	17	17	4.1E3	3	3	6	Carbamidomethylation	17833	40S ribosomal protein S11 OS=Glycine max OX=3847 GN=RPS11 PE=2 SV=2
26	105555	tr|Q0D5F2|Q0D5F2_ORYSJ	142.71	17	17	4.1E3	3	3	6	Carbamidomethylation	17836	Os04g0613600 protein OS=Oryza sativa subsp. japonica OX=39947 GN=OJ1773_H01.103 PE=4 SV=1
72	30240	tr|D7MUK6|D7MUK6_ARALL	79.04	3	3	4.16E2	1	1	2		72941	Phosphoenolpyruvate carboxykinase (ATP) OS=Arabidopsis lyrata subsp. lyrata OX=81972 GN=ARALYDRAFT_496802 PE=3 SV=1
72	30222	tr|A0A1P8BDX2|A0A1P8BDX2_ARATH	79.04	3	3	4.16E2	1	1	2		62897	Phosphoenolpyruvate carboxykinase (ATP) OS=Arabidopsis thaliana OX=3702 GN=PCK2 PE=1 SV=1
72	30223	tr|A0A7G2FJ14|A0A7G2FJ14_ARATH	79.04	3	3	4.16E2	1	1	2		73077	Phosphoenolpyruvate carboxykinase (ATP) OS=Arabidopsis thaliana OX=3702 GN=AT9943_LOCUS23160 PE=3 SV=1
72	30224	tr|A0A178UC26|A0A178UC26_ARATH	79.04	3	3	4.16E2	1	1	2		72936	Phosphoenolpyruvate carboxykinase (ATP) OS=Arabidopsis thaliana OX=3702 GN=AXX17_At5g65540 PE=3 SV=1
72	30225	B5X574|PCKA2_ARATH	79.04	3	3	4.16E2	1	1	2		72892	Phosphoenolpyruvate carboxykinase (ATP) 2 OS=Arabidopsis thaliana OX=3702 GN=PCK2 PE=1 SV=1
72	30226	tr|A0A5S9YHV0|A0A5S9YHV0_ARATH	79.04	3	3	4.16E2	1	1	2		72982	Phosphoenolpyruvate carboxykinase (ATP) OS=Arabidopsis thaliana OX=3702 GN=C24_LOCUS26722 PE=3 SV=1
72	30218	tr|A0A654GEF6|A0A654GEF6_ARATH	79.04	3	3	4.16E2	1	1	2		72919	Phosphoenolpyruvate carboxykinase (ATP) OS=Arabidopsis thaliana OX=3702 GN=AN1_LOCUS26897 PE=3 SV=1
72	30227	tr|A0A1P8BDT8|A0A1P8BDT8_ARATH	79.04	3	3	4.16E2	1	1	2		76562	Phosphoenolpyruvate carboxykinase (ATP) OS=Arabidopsis thaliana OX=3702 GN=PCK2 PE=1 SV=1
71	123233	tr|D7L7V9|D7L7V9_ARALL	99.07	3	3	4.14E2	2	2	2		50504	Uncharacterized protein OS=Arabidopsis lyrata subsp. lyrata OX=81972 GN=ARALYDRAFT_341089 PE=3 SV=1
71	59394	Q9SF53|RL351_ARATH	99.07	11	11	4.14E2	2	2	2		14285	60S ribosomal protein L35-1 OS=Arabidopsis thaliana OX=3702 GN=RPL35A PE=2 SV=1
71	123244	tr|A0A178V980|A0A178V980_ARATH	99.07	11	11	4.14E2	2	2	2		14285	Uncharacterized protein OS=Arabidopsis thaliana OX=3702 GN=AXX17_At3g09150 PE=3 SV=1
71	123241	tr|D7LV16|D7LV16_ARALL	99.07	11	11	4.14E2	2	2	2		14171	Os04g0376000 OS=Arabidopsis lyrata subsp. lyrata OX=81972 GN=ARALYDRAFT_485940 PE=3 SV=1
71	123240	tr|D7LD40|D7LD40_ARALL	99.07	11	11	4.14E2	2	2	2		14261	Os04g0376000 OS=Arabidopsis lyrata subsp. lyrata OX=81972 GN=ARALYDRAFT_482958 PE=3 SV=1
71	123242	O80626|RL352_ARATH	99.07	11	11	4.14E2	2	2	2		14231	60S ribosomal protein L35-2 OS=Arabidopsis thaliana OX=3702 GN=RPL35B PE=2 SV=1
71	123243	tr|A0A178VS44|A0A178VS44_ARATH	99.07	11	11	4.14E2	2	2	2		14231	(thale cress) hypothetical protein OS=Arabidopsis thaliana OX=3702 GN=AXX17_At2g36300 PE=3 SV=1
71	124113	Q9M3D2|RL353_ARATH	99.07	11	11	4.14E2	2	2	2		14177	60S ribosomal protein L35-3 OS=Arabidopsis thaliana OX=3702 GN=RPL35C PE=2 SV=1
71	124112	Q9LZ41|RL354_ARATH	99.07	11	11	4.14E2	2	2	2		14331	60S ribosomal protein L35-4 OS=Arabidopsis thaliana OX=3702 GN=RPL35D PE=2 SV=1
71	124115	tr|D7M7V2|D7M7V2_ARALL	99.07	11	11	4.14E2	2	2	2		14441	60S ribosomal protein L35 OS=Arabidopsis lyrata subsp. lyrata OX=81972 GN=ARALYDRAFT_487040 PE=3 SV=1
71	124110	tr|Q0WWT8|Q0WWT8_ARATH	99.07	11	11	4.14E2	2	2	2		14331	Ribosomal protein L35 like protein OS=Arabidopsis thaliana OX=3702 GN=At5g02610 PE=2 SV=1
71	124111	tr|A0A384LMQ5|A0A384LMQ5_ARATH	99.07	11	11	4.14E2	2	2	2		14331	(thale cress) hypothetical protein OS=Arabidopsis thaliana OX=3702 GN=AXX17_At5g01740 PE=3 SV=1
71	124116	tr|F4KDR2|F4KDR2_ARATH	99.07	9	9	4.14E2	2	2	2		17021	Ribosomal L29 family protein OS=Arabidopsis thaliana OX=3702 GN=At5g02610 PE=1 SV=1
71	124114	tr|A0A654FFZ9|A0A654FFZ9_ARATH	99.07	11	11	4.14E2	2	2	2		14229	Uncharacterized protein OS=Arabidopsis thaliana OX=3702 GN=AN1_LOCUS15889 PE=3 SV=1
71	124117	tr|A0A7G2ERE6|A0A7G2ERE6_ARATH	99.07	8	8	4.14E2	2	2	2		18009	(thale cress) hypothetical protein OS=Arabidopsis thaliana OX=3702 GN=AT9943_LOCUS13677 PE=3 SV=1
106	242816	tr|D7KFA5|D7KFA5_ARALL	66.15	3	3	4.14E2	1	1	1		47659	BZIP domain-containing protein OS=Arabidopsis lyrata subsp. lyrata OX=81972 GN=ARALYDRAFT_887800 PE=4 SV=1
106	242820	tr|Q9LNE0|Q9LNE0_ARATH	66.15	3	3	4.14E2	1	1	1		47131	At1g06070 OS=Arabidopsis thaliana OX=3702 GN=bZIP69 PE=1 SV=1
106	242821	tr|A0A178WMD0|A0A178WMD0_ARATH	66.15	3	3	4.14E2	1	1	1		47131	BZIP domain-containing protein OS=Arabidopsis thaliana OX=3702 GN=AXX17_At1g05600 PE=4 SV=1
106	242822	tr|A0A654E8S3|A0A654E8S3_ARATH	66.15	3	3	4.14E2	1	1	1		47158	BZIP domain-containing protein OS=Arabidopsis thaliana OX=3702 GN=AN1_LOCUS665 PE=4 SV=1
106	242841	tr|Q8LDZ9|Q8LDZ9_ARATH	66.15	3	3	4.14E2	1	1	1		47062	Transcriptional activator RF2a putative OS=Arabidopsis thaliana OX=3702 PE=2 SV=1
106	244227	tr|A0A7G2DUN4|A0A7G2DUN4_ARATH	66.15	5	5	4.14E2	1	1	1		23831	(thale cress) hypothetical protein OS=Arabidopsis thaliana OX=3702 GN=AT9943_LOCUS462 PE=4 SV=1
39	31393	P59224|RS132_ARATH	103.32	9	9	4.11E3	2	2	5		17085	40S ribosomal protein S13-2 OS=Arabidopsis thaliana OX=3702 GN=RPS13B PE=2 SV=1
39	31394	tr|A0A178UZQ9|A0A178UZQ9_ARATH	103.32	9	9	4.11E3	2	2	5		17085	RPS13A OS=Arabidopsis thaliana OX=3702 GN=AXX17_At4g00120 PE=3 SV=1
39	31396	tr|D7LRU2|D7LRU2_ARALL	103.32	9	9	4.11E3	2	2	5		17067	40S ribosomal protein S13 OS=Arabidopsis lyrata subsp. lyrata OX=81972 GN=ARALYDRAFT_907607 PE=3 SV=1
39	31397	tr|A0A178VM26|A0A178VM26_ARATH	103.32	9	9	4.11E3	2	2	5		17095	(thale cress) hypothetical protein OS=Arabidopsis thaliana OX=3702 GN=AXX17_At3g55140 PE=3 SV=1
39	31395	P59223|RS131_ARATH	103.32	9	9	4.11E3	2	2	5		17095	40S ribosomal protein S13-1 OS=Arabidopsis thaliana OX=3702 GN=RPS13A PE=2 SV=1
39	31398	tr|A0A6J0NVK4|A0A6J0NVK4_RAPSA	103.32	9	9	4.11E3	2	2	5		17076	40S ribosomal protein S13-2 OS=Raphanus sativus OX=3726 GN=LOC108859102 PE=3 SV=1
18	94	tr|D7KS87|D7KS87_ARALL	155.15	7	7	3.97E3	3	3	9	Oxidation (M)	73044	Uncharacterized protein OS=Arabidopsis lyrata subsp. lyrata OX=81972 GN=ARALYDRAFT_892955 PE=3 SV=1
109	242851	tr|A0A0P0WXV6|A0A0P0WXV6_ORYSJ	69.93	2	2	3.89E2	1	1	1		60898	T-complex protein 1 subunit gamma OS=Oryza sativa subsp. japonica OX=39947 GN=Os06g0538000 PE=3 SV=1
109	128282	tr|A0A0P0VH36|A0A0P0VH36_ORYSJ	69.93	2	2	3.89E2	1	1	1		60868	T-complex protein 1 subunit gamma OS=Oryza sativa subsp. japonica OX=39947 GN=Os02g0247200 PE=3 SV=1
36	31496	tr|A0A5S6RDJ1|A0A5S6RDJ1_ORYSJ	114.96	4	4	3.82E3	2	2	5		29181	OSJNBa0033G05.3 protein OS=Oryza sativa subsp. japonica OX=39947 GN=Os04g0643100 PE=3 SV=1
13	30001	tr|Q0DND8|Q0DND8_ORYSJ	268.16	35	35	3.78E3	7	2	15	Carbamidomethylation	17545	Eukaryotic translation initiation factor 5A OS=Oryza sativa subsp. japonica OX=39947 GN=Os03g0758800 PE=3 SV=1
49	30004	tr|A0A178UH02|A0A178UH02_ARATH	125.97	6	6	3.6E3	2	2	4	Carbamidomethylation	54411	Pyruvate kinase OS=Arabidopsis thaliana OX=3702 GN=AXX17_At5g55530 PE=3 SV=1
49	30006	tr|Q9FM97|Q9FM97_ARATH	125.97	6	6	3.6E3	2	2	4	Carbamidomethylation	54411	Pyruvate kinase OS=Arabidopsis thaliana OX=3702 GN=MCD7.8 PE=1 SV=1
100	72432	tr|A0A7G2EAG4|A0A7G2EAG4_ARATH	66.52	2	2	3.6E2	1	1	1		69842	(thale cress) hypothetical protein OS=Arabidopsis thaliana OX=3702 GN=AT9943_LOCUS8189 PE=4 SV=1
100	71795	tr|A0A5S9X351|A0A5S9X351_ARATH	66.52	3	3	3.6E2	1	1	1		44595	BZIP domain-containing protein OS=Arabidopsis thaliana OX=3702 GN=C24_LOCUS9403 PE=4 SV=1
100	71796	Q04088|POF21_ARATH	66.52	3	3	3.6E2	1	1	1		44689	Probable transcription factor PosF21 OS=Arabidopsis thaliana OX=3702 GN=POSF21 PE=2 SV=1
100	71797	tr|A0A384L503|A0A384L503_ARATH	66.52	3	3	3.6E2	1	1	1		44689	BZIP domain-containing protein OS=Arabidopsis thaliana OX=3702 GN=AXX17_At2g27600 PE=4 SV=1
100	71798	tr|B9DGB1|B9DGB1_ARATH	66.52	3	3	3.6E2	1	1	1		44689	AT2G31370 protein OS=Arabidopsis thaliana OX=3702 GN=At2g31370 PE=2 SV=1
100	72431	tr|F4IQT9|F4IQT9_ARATH	66.52	3	3	3.6E2	1	1	1		41716	Basic-leucine zipper (BZIP) transcription factor family protein OS=Arabidopsis thaliana OX=3702 GN=PosF21 PE=1 SV=1
100	73162	tr|E4MXN6|E4MXN6_EUTHA	66.52	3	3	3.6E2	1	1	1		42804	mRNA clone: RTFL01-24-D07 OS=Eutrema halophilum OX=98038 PE=2 SV=1
100	72550	tr|D7LDK3|D7LDK3_ARALL	66.52	3	3	3.6E2	1	1	1		43685	BZIP domain-containing protein OS=Arabidopsis lyrata subsp. lyrata OX=81972 GN=ARALYDRAFT_482066 PE=4 SV=1
100	72635	tr|Q0GPC9|Q0GPC9_SOYBN	66.52	3	3	3.6E2	1	1	1		35785	BZIP transcription factor bZIP21 (Fragment) OS=Glycine max OX=3847 GN=bZIP21 PE=2 SV=1
100	73895	tr|A0A7G2E247|A0A7G2E247_ARATH	66.52	3	3	3.6E2	1	1	1		35381	(thale cress) hypothetical protein OS=Arabidopsis thaliana OX=3702 GN=AT9943_LOCUS3134 PE=4 SV=1
100	73896	Q9MA75|VIP1_ARATH	66.52	3	3	3.6E2	1	1	1		37791	Transcription factor VIP1 OS=Arabidopsis thaliana OX=3702 GN=VIP1 PE=1 SV=1
100	73897	tr|A0A5S9WP91|A0A5S9WP91_ARATH	66.52	3	3	3.6E2	1	1	1		37818	BZIP domain-containing protein OS=Arabidopsis thaliana OX=3702 GN=AN1_LOCUS3713 PE=4 SV=1
100	73898	tr|A0A178WFF4|A0A178WFF4_ARATH	66.52	3	3	3.6E2	1	1	1		37878	VIP1 OS=Arabidopsis thaliana OX=3702 GN=AXX17_At1g39550 PE=4 SV=1
100	73899	tr|D7KNM8|D7KNM8_ARALL	66.52	3	3	3.6E2	1	1	1		38071	Vire2-interacting protein VIP1 OS=Arabidopsis lyrata subsp. lyrata OX=81972 GN=ARALYDRAFT_473775 PE=4 SV=1
116	15347	tr|A0A5S9XFZ2|A0A5S9XFZ2_ARATH	56.00	4	4	3.69E2	1	1	1	Oxidation (M)	49022	eRF1_1 domain-containing protein OS=Arabidopsis thaliana OX=3702 GN=C24_LOCUS13985 PE=3 SV=1
116	15348	tr|D7LR73|D7LR73_ARALL	56.00	4	4	3.69E2	1	1	1	Oxidation (M)	48989	Eukaryotic release factor 1-3 OS=Arabidopsis lyrata subsp. lyrata OX=81972 GN=ERF1-3 PE=3 SV=1
116	15349	P35614|ERF1Z_ARATH	56.00	4	4	3.69E2	1	1	1	Oxidation (M)	49008	Eukaryotic peptide chain release factor subunit 1-3 OS=Arabidopsis thaliana OX=3702 GN=ERF1-3 PE=1 SV=1
45	30068	Q9SYK4|IP5PD_ARATH	152.13	2	2	3.59E3	3	3	4		125698	Type I inositol polyphosphate 5-phosphatase 13 OS=Arabidopsis thaliana OX=3702 GN=IP5P13 PE=1 SV=1
45	30069	tr|A0A654E8H6|A0A654E8H6_ARATH	152.13	2	2	3.59E3	3	3	4		125648	IPPc domain-containing protein OS=Arabidopsis thaliana OX=3702 GN=AN1_LOCUS615 PE=3 SV=1
45	30070	tr|A0A7G2DS33|A0A7G2DS33_ARATH	152.13	2	2	3.59E3	3	3	4		125676	(thale cress) hypothetical protein OS=Arabidopsis thaliana OX=3702 GN=AT9943_LOCUS420 PE=3 SV=1
45	30071	tr|A0A5S9STM4|A0A5S9STM4_ARATH	152.13	2	2	3.59E3	3	3	4		125662	IPPc domain-containing protein OS=Arabidopsis thaliana OX=3702 GN=C24_LOCUS531 PE=3 SV=1
45	30185	tr|A0A178WPL8|A0A178WPL8_ARATH	152.13	3	3	3.59E3	3	3	4		94625	AT5PTASE13 OS=Arabidopsis thaliana OX=3702 GN=At1g05630 PE=3 SV=1
45	30186	tr|A0A178WNH1|A0A178WNH1_ARATH	152.13	3	3	3.59E3	3	3	4		98411	AT5PTASE13 OS=Arabidopsis thaliana OX=3702 GN=At1g05630 PE=3 SV=1
45	30080	tr|A0A1P8AU01|A0A1P8AU01_ARATH	152.13	3	3	3.59E3	3	3	4		101331	Endonuclease/exonuclease/phosphatase family protein OS=Arabidopsis thaliana OX=3702 GN=5PTASE13 PE=1 SV=1
45	30081	tr|A0A178WMF7|A0A178WMF7_ARATH	152.13	3	3	3.59E3	3	3	4		105118	AT5PTASE13 OS=Arabidopsis thaliana OX=3702 GN=At1g05630 PE=3 SV=1
45	30072	tr|A0A178WQP4|A0A178WQP4_ARATH	152.13	2	2	3.59E3	3	3	4		120969	AT5PTASE13 OS=Arabidopsis thaliana OX=3702 GN=AXX17_At1g05100 PE=3 SV=1
45	30073	tr|D7KF66|D7KF66_ARALL	152.13	2	2	3.59E3	3	3	4		129358	5PTASE13/AT5PTASE13 OS=Arabidopsis lyrata subsp. lyrata OX=81972 GN=ARALYDRAFT_470566 PE=3 SV=1
30	30321	tr|D9Z895|D9Z895_SETIT	122.71	3	3	3.37E3	2	2	5		92038	Phospholipase D OS=Setaria italica OX=4555 GN=PLDalpha1 PE=2 SV=1
30	52047	tr|Q84WM2|Q84WM2_ARATH	122.71	4	4	3.37E3	2	2	5		59564	Phospholipase D OS=Arabidopsis thaliana OX=3702 GN=At3g15730 PE=2 SV=1
30	30140	Q38882|PLDA1_ARATH	122.71	3	3	3.37E3	2	2	5		91848	Phospholipase D alpha 1 OS=Arabidopsis thaliana OX=3702 GN=PLDALPHA1 PE=1 SV=2
30	30141	tr|A0A178VKX2|A0A178VKX2_ARATH	122.71	3	3	3.37E3	2	2	5		91848	Phospholipase D OS=Arabidopsis thaliana OX=3702 GN=AXX17_At3g16510 PE=3 SV=1
30	30142	tr|A0A7G2EMX8|A0A7G2EMX8_ARATH	122.71	3	3	3.37E3	2	2	5		91822	Phospholipase D OS=Arabidopsis thaliana OX=3702 GN=AT9943_LOCUS11152 PE=3 SV=1
30	30111	tr|D7L4X2|D7L4X2_ARALL	122.71	3	3	3.37E3	2	2	5		91910	Phospholipase D OS=Arabidopsis lyrata subsp. lyrata OX=81972 GN=ARALYDRAFT_479029 PE=3 SV=1
22	32571	tr|F4HRW5|F4HRW5_ARATH	165.86	22	22	3.36E3	3	3	8		14767	Ribosomal protein L22p/L17e family protein OS=Arabidopsis thaliana OX=3702 GN=At1g67430 PE=1 SV=1
22	32573	tr|D7KV33|D7KV33_ARALL	165.86	17	17	3.36E3	3	3	8		19854	60S ribosomal protein L17 OS=Arabidopsis lyrata subsp. lyrata OX=81972 GN=ARALYDRAFT_475841 PE=3 SV=1
22	32574	tr|A0A384L9X3|A0A384L9X3_ARATH	165.86	17	17	3.36E3	3	3	8		19854	(thale cress) hypothetical protein OS=Arabidopsis thaliana OX=3702 GN=AXX17_At1g61350 PE=3 SV=1
22	32572	P51413|RL172_ARATH	165.86	17	17	3.36E3	3	3	8		19854	60S ribosomal protein L17-2 OS=Arabidopsis thaliana OX=3702 GN=RPL17B PE=2 SV=2
22	32575	tr|Q0WRE5|Q0WRE5_ARATH	165.86	17	17	3.36E3	3	3	8		19854	Ribosomal protein L17-like protein OS=Arabidopsis thaliana OX=3702 GN=At1g67430 PE=2 SV=1
29	7	tr|A0A6J0M1H7|A0A6J0M1H7_RAPSA	181.01	9	9	3.28E2	5	1	5	Carbamidomethylation	71231	probable mediator of RNA polymerase II transcription subunit 37e OS=Raphanus sativus OX=3726 GN=LOC108837350 PE=3 SV=1
87	15171	tr|D2WK25|D2WK25_GOSHI	96.73	3	3	3.28E2	1	1	1		53066	UDP-glucose 6-dehydrogenase OS=Gossypium hirsutum OX=3635 GN=UGD3 PE=2 SV=1
87	15156	Q9LF33|UGDH3_ARATH	96.73	3	3	3.28E2	1	1	1		53117	UDP-glucose 6-dehydrogenase 3 OS=Arabidopsis thaliana OX=3702 GN=UGD3 PE=1 SV=1
87	15157	tr|A0A178UJW9|A0A178UJW9_ARATH	96.73	3	3	3.28E2	1	1	1		53117	UDP-glucose 6-dehydrogenase OS=Arabidopsis thaliana OX=3702 GN=AXX17_At5g15000 PE=3 SV=1
87	15155	tr|D7M7D1|D7M7D1_ARALL	96.73	3	3	3.28E2	1	1	1		53100	UDP-glucose 6-dehydrogenase OS=Arabidopsis lyrata subsp. lyrata OX=81972 GN=ARALYDRAFT_488394 PE=3 SV=1
87	15214	Q9LIA8|UGDH2_ARATH	96.73	3	3	3.28E2	1	1	1		53173	UDP-glucose 6-dehydrogenase 2 OS=Arabidopsis thaliana OX=3702 GN=UGD2 PE=1 SV=1
87	15216	tr|A0A178VPC3|A0A178VPC3_ARATH	96.73	3	3	3.28E2	1	1	1		53174	UDP-glucose 6-dehydrogenase OS=Arabidopsis thaliana OX=3702 GN=AXX17_At3g32260 PE=3 SV=1
87	15203	tr|D7LNY0|D7LNY0_ARALL	96.73	3	3	3.28E2	1	1	1		55529	UDP-glucose 6-dehydrogenase OS=Arabidopsis lyrata subsp. lyrata OX=81972 GN=ARALYDRAFT_905242 PE=3 SV=1
87	15215	tr|D7LAK1|D7LAK1_ARALL	96.73	3	3	3.28E2	1	1	1		53206	UDP-glucose 6-dehydrogenase OS=Arabidopsis lyrata subsp. lyrata OX=81972 GN=ARALYDRAFT_896165 PE=3 SV=1
33	30351	tr|A0A5S9X0D3|A0A5S9X0D3_ARATH	123.46	4	4	3.27E3	2	2	5		50267	Protein kinase domain-containing protein OS=Arabidopsis thaliana OX=3702 GN=C24_LOCUS8539 PE=3 SV=1
33	32599	tr|D7LEN4|D7LEN4_ARALL	123.46	6	6	3.27E3	2	2	5		39412	Protein kinase domain-containing protein OS=Arabidopsis lyrata subsp. lyrata OX=81972 GN=ARALYDRAFT_900777 PE=3 SV=1
33	30323	tr|A0A7G2FJI5|A0A7G2FJI5_ARATH	123.46	3	3	3.27E3	2	2	5		85592	(thale cress) hypothetical protein OS=Arabidopsis thaliana OX=3702 GN=AT9943_LOCUS23319 PE=4 SV=1
33	32601	tr|A0A7G2EED0|A0A7G2EED0_ARATH	123.46	6	6	3.27E3	2	2	5		39261	(thale cress) hypothetical protein OS=Arabidopsis thaliana OX=3702 GN=AT9943_LOCUS7451 PE=3 SV=1
33	30354	tr|D7LEN3|D7LEN3_ARALL	123.46	4	4	3.27E3	2	2	5		50272	Protein kinase domain-containing protein OS=Arabidopsis lyrata subsp. lyrata OX=81972 GN=ARALYDRAFT_481178 PE=3 SV=1
33	30352	O64816|CSK2P_ARATH	123.46	4	4	3.27E3	2	2	5		50236	Casein kinase II subunit alpha-4 chloroplastic OS=Arabidopsis thaliana OX=3702 GN=CKA4 PE=2 SV=1
33	30353	tr|A0A178VQH1|A0A178VQH1_ARATH	123.46	4	4	3.27E3	2	2	5		50236	(thale cress) hypothetical protein OS=Arabidopsis thaliana OX=3702 GN=AXX17_At2g18690 PE=3 SV=1
33	30637	tr|A0A178UCK1|A0A178UCK1_ARATH	123.46	5	5	3.27E3	2	2	5		47582	CKA1 OS=Arabidopsis thaliana OX=3702 GN=AXX17_At5g67460 PE=3 SV=1
33	30639	Q08467|CSK21_ARATH	123.46	5	5	3.27E3	2	2	5		47640	Casein kinase II subunit alpha-1 OS=Arabidopsis thaliana OX=3702 GN=CKA1 PE=1 SV=3
33	30638	tr|A0A5S9YIY2|A0A5S9YIY2_ARATH	123.46	5	5	3.27E3	2	2	5		47643	Protein kinase domain-containing protein OS=Arabidopsis thaliana OX=3702 GN=C24_LOCUS26904 PE=3 SV=1
33	32602	O64817|CSK23_ARATH	123.46	6	6	3.27E3	2	2	5		39309	Casein kinase II subunit alpha-3 OS=Arabidopsis thaliana OX=3702 GN=CKA3 PE=1 SV=1
33	32600	tr|A0A178VTA8|A0A178VTA8_ARATH	123.46	6	6	3.27E3	2	2	5		39309	CKA3 OS=Arabidopsis thaliana OX=3702 GN=AXX17_At2g18700 PE=3 SV=1
33	32598	tr|D7KLC6|D7KLC6_ARALL	123.46	20	20	3.27E3	2	2	5		10582	Uncharacterized protein OS=Arabidopsis lyrata subsp. lyrata OX=81972 GN=ARALYDRAFT_892439 PE=4 SV=1
33	30058	tr|Q0D907|Q0D907_ORYSJ	123.46	6	6	3.27E3	2	2	5		39342	Casein kinase II alpha subunit OS=Oryza sativa subsp. japonica OX=39947 GN=OJ1513_F02.134 PE=3 SV=1
33	30636	tr|D7MV49|D7MV49_ARALL	123.46	5	5	3.27E3	2	2	5		42805	Protein kinase domain-containing protein OS=Arabidopsis lyrata subsp. lyrata OX=81972 GN=ARALYDRAFT_496862 PE=4 SV=1
33	30529	tr|A0A7G2ERG9|A0A7G2ERG9_ARATH	123.46	5	5	3.27E3	2	2	5		46622	(thale cress) hypothetical protein OS=Arabidopsis thaliana OX=3702 GN=AT9943_LOCUS13200 PE=3 SV=1
33	31391	Q08466|CSK22_ARATH	123.46	5	5	3.27E3	2	2	5		47233	Casein kinase II subunit alpha-2 OS=Arabidopsis thaliana OX=3702 GN=CKA2 PE=1 SV=3
33	30531	tr|A0A178VIQ4|A0A178VIQ4_ARATH	123.46	5	5	3.27E3	2	2	5		47234	CKA2 OS=Arabidopsis thaliana OX=3702 GN=AXX17_At3g44180 PE=3 SV=1
33	30530	tr|A0A654FFC7|A0A654FFC7_ARATH	123.46	5	5	3.27E3	2	2	5		47268	Protein kinase domain-containing protein OS=Arabidopsis thaliana OX=3702 GN=AN1_LOCUS15356 PE=3 SV=1
33	31392	tr|D7LT11|D7LT11_ARALL	123.46	5	5	3.27E3	2	2	5		47093	Protein kinase domain-containing protein OS=Arabidopsis lyrata subsp. lyrata OX=81972 GN=ARALYDRAFT_485358 PE=3 SV=1
77	217312	tr|A0A178VX60|A0A178VX60_ARATH	69.58	8	8	3.14E3	1	1	2		28171	(thale cress) hypothetical protein OS=Arabidopsis thaliana OX=3702 GN=AXX17_At2g00220 PE=3 SV=1
77	217313	P60040|RL72_ARATH	69.58	8	8	3.14E3	1	1	2		28171	60S ribosomal protein L7-2 OS=Arabidopsis thaliana OX=3702 GN=RPL7B PE=1 SV=1
120	601	tr|Q42267|Q42267_ARATH	58.51	10	10	3.03E2	1	1	1		13905	ADP/ATP translocase (Fragment) OS=Arabidopsis thaliana OX=3702 PE=2 SV=1
121	46700	tr|D7M3A0|D7M3A0_ARALL	75.56	10	10	2.89E2	1	1	1	Carbamidomethylation	21225	U1 small nuclear ribonucleoprotein C OS=Arabidopsis lyrata subsp. lyrata OX=81972 GN=ARALYDRAFT_911890 PE=3 SV=1
121	46701	Q56XE4|RU1C_ARATH	75.56	10	10	2.89E2	1	1	1	Carbamidomethylation	22399	U1 small nuclear ribonucleoprotein C OS=Arabidopsis thaliana OX=3702 GN=At4g03120 PE=2 SV=1
121	46702	tr|A0A5S9XPF2|A0A5S9XPF2_ARATH	75.56	10	10	2.89E2	1	1	1	Carbamidomethylation	22399	U1 small nuclear ribonucleoprotein C OS=Arabidopsis thaliana OX=3702 GN=AN1_LOCUS17113 PE=3 SV=1
121	46705	tr|A3A5C2|A3A5C2_ORYSJ	75.56	9	9	2.89E2	1	1	1	Carbamidomethylation	23883	Os02g0266100 protein OS=Oryza sativa subsp. japonica OX=39947 GN=Os02g0266100 PE=3 SV=1
121	46707	tr|A0A7G2EVV3|A0A7G2EVV3_ARATH	75.56	8	8	2.89E2	1	1	1	Carbamidomethylation	26533	U1 small nuclear ribonucleoprotein C OS=Arabidopsis thaliana OX=3702 GN=AT9943_LOCUS14708 PE=3 SV=1
115	30171	tr|A0A0P0WR33|A0A0P0WR33_ORYSJ	69.54	5	5	2.87E2	1	1	1		25938	Nucleoside diphosphate kinase OS=Oryza sativa subsp. japonica OX=39947 GN=Os05g0595400 PE=3 SV=1
115	32626	tr|D7M900|D7M900_ARALL	69.54	6	6	2.87E2	1	1	1		26771	Nucleoside diphosphate kinase OS=Arabidopsis lyrata subsp. lyrata OX=81972 GN=ARALYDRAFT_492474 PE=3 SV=1
115	31901	tr|A0A7G2EZL5|A0A7G2EZL5_ARATH	69.54	6	6	2.87E2	1	1	1		25405	Nucleoside diphosphate kinase OS=Arabidopsis thaliana OX=3702 GN=AT9943_LOCUS15245 PE=3 SV=1
115	30644	Q8LAH8|NDK4_ARATH	69.54	5	5	2.87E2	1	1	1		25773	Nucleoside diphosphate kinase IV chloroplastic/mitochondrial OS=Arabidopsis thaliana OX=3702 GN=NDK4 PE=1 SV=2
115	30645	tr|Q1ECR6|Q1ECR6_ARATH	69.54	5	5	2.87E2	1	1	1		25773	Nucleoside diphosphate kinase OS=Arabidopsis thaliana OX=3702 PE=2 SV=1
115	30646	tr|A0A384KE66|A0A384KE66_ARATH	69.54	5	5	2.87E2	1	1	1		25773	Nucleoside diphosphate kinase OS=Arabidopsis thaliana OX=3702 GN=AXX17_At4g27680 PE=3 SV=1
115	31903	tr|A0A178UTZ0|A0A178UTZ0_ARATH	69.54	5	5	2.87E2	1	1	1		25734	Nucleoside diphosphate kinase OS=Arabidopsis thaliana OX=3702 GN=AXX17_At4g12390 PE=3 SV=1
115	32627	tr|D7LYU8|D7LYU8_ARALL	69.54	5	5	2.87E2	1	1	1		25764	Nucleoside diphosphate kinase OS=Arabidopsis lyrata subsp. lyrata OX=81972 GN=ARALYDRAFT_489940 PE=3 SV=1
115	31902	O49203|NDK3_ARATH	69.54	5	5	2.87E2	1	1	1		25734	Nucleoside diphosphate kinase III chloroplastic/mitochondrial OS=Arabidopsis thaliana OX=3702 GN=NDPK3 PE=1 SV=1
115	30872	tr|B9DHH1|B9DHH1_ARATH	69.54	5	5	2.87E2	1	1	1		25665	Nucleoside diphosphate kinase OS=Arabidopsis thaliana OX=3702 GN=At4g11010 PE=2 SV=1
115	30157	tr|F4JPD8|F4JPD8_ARATH	69.54	3	3	2.87E2	1	1	1		52000	Nucleoside diphosphate kinase OS=Arabidopsis thaliana OX=3702 GN=At4g23895 PE=1 SV=1
115	30158	tr|A0A5S9XV87|A0A5S9XV87_ARATH	69.54	3	3	2.87E2	1	1	1		51990	Nucleoside diphosphate kinase OS=Arabidopsis thaliana OX=3702 GN=AN1_LOCUS19124 PE=3 SV=1
95	711	tr|S5U8A6|S5U8A6_9ROSI	71.17	9	9	2.85E2	1	1	1		21170	Glyceraldehyde 3 phosphate dehydrogenase (Fragment) OS=Aglaia odorata OX=210347 PE=3 SV=1
95	715	tr|A0A168L4G8|A0A168L4G8_ARATH	71.17	8	8	2.85E2	1	1	1		23993	Glyceraldehyde-3-phosphate dehydrogenase (Fragment) OS=Arabidopsis thaliana OX=3702 GN=GAPDH PE=3 SV=1
95	551	tr|A0A7G2EJ02|A0A7G2EJ02_ARATH	71.17	7	7	2.85E2	1	1	1		31578	Glyceraldehyde-3-phosphate dehydrogenase OS=Arabidopsis thaliana OX=3702 GN=AT9943_LOCUS10057 PE=3 SV=1
95	552	tr|A0A178VKK2|A0A178VKK2_ARATH	71.17	7	7	2.85E2	1	1	1		31591	Glyceraldehyde-3-phosphate dehydrogenase OS=Arabidopsis thaliana OX=3702 GN=AXX17_At3g03530 PE=3 SV=1
95	553	tr|E4MXB0|E4MXB0_EUTHA	71.17	6	6	2.85E2	1	1	1		31995	Glyceraldehyde-3-phosphate dehydrogenase OS=Eutrema halophilum OX=98038 PE=2 SV=1
95	554	tr|A0A178W4Q5|A0A178W4Q5_ARATH	71.17	6	6	2.85E2	1	1	1		36913	Glyceraldehyde-3-phosphate dehydrogenase OS=Arabidopsis thaliana OX=3702 GN=AXX17_At1g13910 PE=3 SV=1
95	555	tr|D7KQF9|D7KQF9_ARALL	71.17	6	6	2.85E2	1	1	1		36909	Glyceraldehyde-3-phosphate dehydrogenase OS=Arabidopsis lyrata subsp. lyrata OX=81972 GN=ARALYDRAFT_471499 PE=3 SV=1
95	556	Q9FX54|G3PC2_ARATH	71.17	6	6	2.85E2	1	1	1		36913	Glyceraldehyde-3-phosphate dehydrogenase GAPC2 cytosolic OS=Arabidopsis thaliana OX=3702 GN=GAPC2 PE=1 SV=1
95	557	tr|D7L218|D7L218_ARALL	71.17	6	6	2.85E2	1	1	1		36886	Glyceraldehyde-3-phosphate dehydrogenase OS=Arabidopsis lyrata subsp. lyrata OX=81972 GN=GAPC PE=3 SV=1
95	558	tr|A0A5S9X911|A0A5S9X911_ARATH	71.17	6	6	2.85E2	1	1	1		36928	Glyceraldehyde-3-phosphate dehydrogenase OS=Arabidopsis thaliana OX=3702 GN=C24_LOCUS11535 PE=3 SV=1
95	559	tr|A0A654F3Y9|A0A654F3Y9_ARATH	71.17	6	6	2.85E2	1	1	1		36914	Glyceraldehyde-3-phosphate dehydrogenase OS=Arabidopsis thaliana OX=3702 GN=AN1_LOCUS11698 PE=3 SV=1
95	560	P25858|G3PC1_ARATH	71.17	6	6	2.85E2	1	1	1		36914	Glyceraldehyde-3-phosphate dehydrogenase GAPC1 cytosolic OS=Arabidopsis thaliana OX=3702 GN=GAPC1 PE=1 SV=2
95	561	tr|E4MWE3|E4MWE3_EUTHA	71.17	6	6	2.85E2	1	1	1		36797	Glyceraldehyde-3-phosphate dehydrogenase OS=Eutrema halophilum OX=98038 PE=2 SV=1
95	562	tr|C0Z2I0|C0Z2I0_ARATH	71.17	6	6	2.85E2	1	1	1		37347	Glyceraldehyde-3-phosphate dehydrogenase (Fragment) OS=Arabidopsis thaliana OX=3702 GN=At1g13440 PE=2 SV=1
67	181729	tr|A0A0P0X7B7|A0A0P0X7B7_ORYSJ	112.65	10	10	2.69E3	2	2	3		27341	Isopentenyl-diphosphate Delta-isomerase OS=Oryza sativa subsp. japonica OX=39947 GN=OJ1612_A04.101 PE=3 SV=1
118	99243	tr|D7LVB5|D7LVB5_ARALL	61.57	5	5	2.69E2	1	1	1		18934	Peptidyl-prolyl cis-trans isomerase OS=Arabidopsis lyrata subsp. lyrata OX=81972 GN=ARALYDRAFT_907041 PE=3 SV=1
118	98475	Q38867|CP19C_ARATH	61.57	5	5	2.69E2	1	1	1		18920	Peptidyl-prolyl cis-trans isomerase CYP19-3 OS=Arabidopsis thaliana OX=3702 GN=CYP19-3 PE=2 SV=2
118	98476	tr|A0A178VE97|A0A178VE97_ARATH	61.57	5	5	2.69E2	1	1	1		18920	Peptidyl-prolyl cis-trans isomerase OS=Arabidopsis thaliana OX=3702 GN=AXX17_At3g50710 PE=3 SV=1
118	1104	tr|A3C1Q8|A3C1Q8_ORYSJ	61.57	5	5	2.69E2	1	1	1		19199	Os09g0571400 protein OS=Oryza sativa subsp. japonica OX=39947 GN=Os09g0571400 PE=4 SV=1
66	52342	tr|F4JP94|F4JP94_ARATH	81.45	11	11	2.65E3	1	1	3		31412	Casein kinase II subunit beta OS=Arabidopsis thaliana OX=3702 GN=CKB2 PE=1 SV=1
66	52343	P40229|CSK2C_ARATH	81.45	11	11	2.65E3	1	1	3		31978	Casein kinase II subunit beta-2 OS=Arabidopsis thaliana OX=3702 GN=CKB2 PE=1 SV=1
66	52344	tr|A0A178UV49|A0A178UV49_ARATH	81.45	11	11	2.65E3	1	1	3		31978	Casein kinase II subunit beta OS=Arabidopsis thaliana OX=3702 GN=AXX17_At4g20730 PE=3 SV=1
7	30127	tr|D7KSD4|D7KSD4_ARALL	132.96	3	3	2.64E3	2	2	21		121969	IPPc domain-containing protein OS=Arabidopsis lyrata subsp. lyrata OX=81972 GN=ARALYDRAFT_475657 PE=3 SV=1
7	30110	tr|A0A1P8AR99|A0A1P8AR99_ARATH	132.96	3	3	2.64E3	2	2	21		92508	Endonuclease/exonuclease/phosphatase family protein OS=Arabidopsis thaliana OX=3702 GN=FRA3 PE=1 SV=1
7	30103	tr|A0A654EMQ5|A0A654EMQ5_ARATH	132.96	3	3	2.64E3	2	2	21		121711	IPPc domain-containing protein OS=Arabidopsis thaliana OX=3702 GN=AN1_LOCUS5566 PE=3 SV=1
7	30105	Q84W55|IP5PF_ARATH	132.96	3	3	2.64E3	2	2	21		121711	Type II inositol polyphosphate 5-phosphatase 15 OS=Arabidopsis thaliana OX=3702 GN=IP5P15 PE=1 SV=2
7	30104	tr|A0A7G2E302|A0A7G2E302_ARATH	132.96	3	3	2.64E3	2	2	21		121677	(thale cress) hypothetical protein OS=Arabidopsis thaliana OX=3702 GN=AT9943_LOCUS4697 PE=3 SV=1
7	30102	tr|A0A178WER9|A0A178WER9_ARATH	132.96	3	3	2.64E3	2	2	21		121687	FRA3 OS=Arabidopsis thaliana OX=3702 GN=AXX17_At1g59230 PE=3 SV=1
46	30034	tr|B9FMF5|B9FMF5_ORYSJ	125.50	8	8	2.64E3	2	2	4		59233	Os05g0147400 protein OS=Oryza sativa subsp. japonica OX=39947 GN=Os05g0147400 PE=4 SV=1
70	30505	tr|O82762|O82762_ARATH	85.41	2	2	2.62E3	1	1	2		64607	F17H15.1/F17H15.1 OS=Arabidopsis thaliana OX=3702 GN=At2g25970 PE=1 SV=1
70	30504	tr|A0A654F6X2|A0A654F6X2_ARATH	85.41	2	2	2.62E3	1	1	2		64607	Uncharacterized protein OS=Arabidopsis thaliana OX=3702 GN=AN1_LOCUS8989 PE=4 SV=1
70	30506	tr|D7LC28|D7LC28_ARALL	85.41	2	2	2.62E3	1	1	2		64931	Uncharacterized protein OS=Arabidopsis lyrata subsp. lyrata OX=81972 GN=ARALYDRAFT_481452 PE=4 SV=1
70	30507	tr|A0A5S9X187|A0A5S9X187_ARATH	85.41	2	2	2.62E3	1	1	2		65053	Uncharacterized protein OS=Arabidopsis thaliana OX=3702 GN=C24_LOCUS8841 PE=4 SV=1
70	30692	tr|A0A178VUZ4|A0A178VUZ4_ARATH	85.41	4	4	2.62E3	1	1	2		33448	Uncharacterized protein OS=Arabidopsis thaliana OX=3702 GN=At2g25970 PE=4 SV=1
70	30693	tr|A0A7G2EB68|A0A7G2EB68_ARATH	85.41	2	2	2.62E3	1	1	2		74671	(thale cress) hypothetical protein OS=Arabidopsis thaliana OX=3702 GN=AT9943_LOCUS7709 PE=4 SV=1
44	30030	tr|A0A178VNW7|A0A178VNW7_ARATH	121.24	9	9	2.61E3	2	2	4	Carbamidomethylation	22991	(thale cress) hypothetical protein OS=Arabidopsis thaliana OX=3702 GN=AXX17_At2g34070 PE=3 SV=1
44	30027	P51427|RS52_ARATH	121.24	9	9	2.61E3	2	2	4	Carbamidomethylation	22921	40S ribosomal protein S5-2 OS=Arabidopsis thaliana OX=3702 GN=RPS5B PE=1 SV=2
44	30028	tr|A0A178VED6|A0A178VED6_ARATH	121.24	9	9	2.61E3	2	2	4	Carbamidomethylation	22921	RPS5A OS=Arabidopsis thaliana OX=3702 GN=AXX17_At3g11890 PE=3 SV=1
44	30031	tr|D7KZM4|D7KZM4_ARALL	121.24	9	9	2.61E3	2	2	4	Carbamidomethylation	22921	ATRPS5A OS=Arabidopsis lyrata subsp. lyrata OX=81972 GN=ARALYDRAFT_478543 PE=3 SV=1
44	30029	tr|D7LJR1|D7LJR1_ARALL	121.24	9	9	2.61E3	2	2	4	Carbamidomethylation	23027	ATRPS5B OS=Arabidopsis lyrata subsp. lyrata OX=81972 GN=ARALYDRAFT_482719 PE=3 SV=1
44	30032	Q9ZUT9|RS51_ARATH	121.24	9	9	2.61E3	2	2	4	Carbamidomethylation	22991	40S ribosomal protein S5-1 OS=Arabidopsis thaliana OX=3702 GN=RPS5A PE=1 SV=1
44	30059	tr|A0A7G2EK76|A0A7G2EK76_ARATH	121.24	14	14	2.61E3	2	2	4	Carbamidomethylation	14069	(thale cress) hypothetical protein OS=Arabidopsis thaliana OX=3702 GN=AT9943_LOCUS10764 PE=3 SV=1
38	30641	tr|Q0DNN4|Q0DNN4_ORYSJ	141.43	10	10	2.4E3	2	2	5		23652	Os03g0744800 protein OS=Oryza sativa subsp. japonica OX=39947 GN=OSJNBb0036F07.15 PE=3 SV=1
11	161	tr|B9FQC6|B9FQC6_ORYSJ	201.41	4	4	2.47E4	2	2	16		68469	Os06g0662000 protein OS=Oryza sativa subsp. japonica OX=39947 GN=Os06g0662000 PE=3 SV=1
11	125	tr|B9F3C0|B9F3C0_ORYSJ	201.41	4	4	2.47E4	2	2	16		68591	Os02g0175400 protein OS=Oryza sativa subsp. japonica OX=39947 GN=Os02g0175400 PE=3 SV=1
37	30817	tr|A0A0Q4MTP6|A0A0Q4MTP6_9GAMM	164.99	6	6	2.38E3	3	3	5		43811	Dihydrolipoyllysine-residue succinyltransferase component of 2-oxoglutarate dehydrogenase complex OS=Erwinia sp. Leaf53 OX=1736225 GN=ASF13_12375 PE=3 SV=1
59	30658	tr|Q5SN93|Q5SN93_ORYSJ	102.72	2	2	2.36E3	1	1	3		93823	Plasma membrane ATPase OS=Oryza sativa subsp. japonica OX=39947 GN=Os06g0181500 PE=3 SV=1
107	30333	tr|Q8RWV9|Q8RWV9_ARATH	55.52	1	1	2.34E2	1	1	1	Carbamidomethylation	104152	Uncharacterized protein At5g08450 OS=Arabidopsis thaliana OX=3702 GN=HDC1 PE=1 SV=1
107	30334	tr|A0A5S9Y2W4|A0A5S9Y2W4_ARATH	55.52	1	1	2.34E2	1	1	1	Carbamidomethylation	104152	Uncharacterized protein OS=Arabidopsis thaliana OX=3702 GN=C24_LOCUS21566 PE=4 SV=1
107	30335	tr|A0A654FZG0|A0A654FZG0_ARATH	55.52	1	1	2.34E2	1	1	1	Carbamidomethylation	104179	Uncharacterized protein OS=Arabidopsis thaliana OX=3702 GN=AN1_LOCUS21673 PE=4 SV=1
107	30336	tr|A0A7G2F6T4|A0A7G2F6T4_ARATH	55.52	1	1	2.34E2	1	1	1	Carbamidomethylation	109351	(thale cress) hypothetical protein OS=Arabidopsis thaliana OX=3702 GN=AT9943_LOCUS18664 PE=4 SV=1
107	30537	tr|D7M1C5|D7M1C5_ARALL	55.52	1	1	2.34E2	1	1	1	Carbamidomethylation	104120	Uncharacterized protein OS=Arabidopsis lyrata subsp. lyrata OX=81972 GN=ARALYDRAFT_487684 PE=4 SV=1
107	30332	tr|Q9FT90|Q9FT90_ARATH	55.52	1	1	2.34E2	1	1	1	Carbamidomethylation	104002	Uncharacterized protein F8L15_180 OS=Arabidopsis thaliana OX=3702 GN=F8L15_180 PE=4 SV=1
107	30337	tr|D7M1D8|D7M1D8_ARALL	55.52	1	1	2.34E2	1	1	1	Carbamidomethylation	123193	Uncharacterized protein OS=Arabidopsis lyrata subsp. lyrata OX=81972 GN=ARALYDRAFT_350108 PE=4 SV=1
34	29	tr|D0EJY9|D0EJY9_NICBE	173.12	6	6	2.32E3	4	4	5	Carbamidomethylation	80346	Molecular chaperone Hsp90-3 (Fragment) OS=Nicotiana benthamiana OX=4100 PE=2 SV=1
64	32582	tr|A0A178UXW7|A0A178UXW7_ARATH	142.02	7	7	2.32E3	2	2	3		31586	L-ascorbate peroxidase OS=Arabidopsis thaliana OX=3702 GN=AXX17_At4g39980 PE=3 SV=1
64	32581	Q42564|APX3_ARATH	142.02	7	7	2.32E3	2	2	3		31572	L-ascorbate peroxidase 3 OS=Arabidopsis thaliana OX=3702 GN=APX3 PE=1 SV=1
64	32583	tr|A0A5S9XYP8|A0A5S9XYP8_ARATH	142.02	7	7	2.32E3	2	2	3		31572	L-ascorbate peroxidase OS=Arabidopsis thaliana OX=3702 GN=AN1_LOCUS20339 PE=3 SV=1
64	31388	tr|D7MDG8|D7MDG8_ARALL	142.02	7	7	2.32E3	2	2	3		31471	L-ascorbate peroxidase OS=Arabidopsis lyrata subsp. lyrata OX=81972 GN=ARALYDRAFT_491157 PE=3 SV=1
117	182623	tr|A0A5S9XUI4|A0A5S9XUI4_ARATH	59.04	6	6	2.2E2	1	1	1		23468	Vacuolar protein sorting-associated protein 28 homolog OS=Arabidopsis thaliana OX=3702 GN=C24_LOCUS18762 PE=3 SV=1
117	182624	O65421|VP281_ARATH	59.04	6	6	2.2E2	1	1	1		23494	Vacuolar protein sorting-associated protein 28 homolog 1 OS=Arabidopsis thaliana OX=3702 GN=VPS28-1 PE=1 SV=1
117	182625	tr|A0A178UVB3|A0A178UVB3_ARATH	59.04	6	6	2.2E2	1	1	1		23494	Vacuolar protein sorting-associated protein 28 homolog OS=Arabidopsis thaliana OX=3702 GN=AXX17_At4g25010 PE=3 SV=1
117	182626	tr|D7MES4|D7MES4_ARALL	59.04	6	6	2.2E2	1	1	1		23494	Vacuolar protein sorting-associated protein 28 homolog OS=Arabidopsis lyrata subsp. lyrata OX=81972 GN=ARALYDRAFT_492725 PE=3 SV=1
117	182622	tr|D7M1W9|D7M1W9_ARALL	59.04	6	6	2.2E2	1	1	1		23601	Vacuolar protein sorting-associated protein 28 homolog OS=Arabidopsis lyrata subsp. lyrata OX=81972 GN=ARALYDRAFT_490145 PE=3 SV=1
117	182205	tr|E4MVN5|E4MVN5_EUTHA	59.04	6	6	2.2E2	1	1	1		23571	Vacuolar protein sorting-associated protein 28 homolog OS=Eutrema halophilum OX=98038 PE=2 SV=1
93	30308	tr|A0A7G2DTW1|A0A7G2DTW1_ARATH	60.57	2	2	2.12E2	1	1	1		81902	Diadenosine tetraphosphate synthetase OS=Arabidopsis thaliana OX=3702 GN=AT9943_LOCUS2497 PE=3 SV=1
93	30310	tr|A0A5S9WF78|A0A5S9WF78_ARATH	60.57	2	2	2.12E2	1	1	1		81916	Diadenosine tetraphosphate synthetase OS=Arabidopsis thaliana OX=3702 GN=C24_LOCUS2939 PE=3 SV=1
93	30311	O23627|SYGM1_ARATH	60.57	2	2	2.12E2	1	1	1		81944	Glycine--tRNA ligase mitochondrial 1 OS=Arabidopsis thaliana OX=3702 GN=At1g29880 PE=1 SV=1
93	30309	tr|A0A178WM06|A0A178WM06_ARATH	60.57	2	2	2.12E2	1	1	1		81902	Diadenosine tetraphosphate synthetase OS=Arabidopsis thaliana OX=3702 GN=AXX17_At1g30250 PE=3 SV=1
93	30295	tr|D7KEM8|D7KEM8_ARALL	60.57	2	2	2.12E2	1	1	1		81856	Diadenosine tetraphosphate synthetase OS=Arabidopsis lyrata subsp. lyrata OX=81972 GN=ARALYDRAFT_473197 PE=3 SV=1
93	31214	tr|Q0WWW1|Q0WWW1_ARATH	60.57	2	2	2.12E2	1	1	1		58182	Diadenosine tetraphosphate synthetase (Fragment) OS=Arabidopsis thaliana OX=3702 GN=At1g29880 PE=2 SV=1
93	31960	tr|D7LNF6|D7LNF6_ARALL	60.57	2	2	2.12E2	1	1	1		75244	Diadenosine tetraphosphate synthetase OS=Arabidopsis lyrata subsp. lyrata OX=81972 GN=ARALYDRAFT_323159 PE=3 SV=1
24	30528	tr|A0A0Q4NX17|A0A0Q4NX17_9GAMM	139.61	8	8	1.98E2	3	3	7		51525	Pyruvate kinase OS=Serratia sp. Leaf51 OX=1736224 GN=ASE99_02475 PE=3 SV=1
76	30464	tr|Q9M609|Q9M609_MALDO	74.08	3	3	1.97E2	1	1	2		68637	Methyltransferase OS=Malus domestica OX=3750 PE=2 SV=1
76	30477	tr|A0A0P0XLM8|A0A0P0XLM8_ORYSJ	74.08	3	3	1.97E2	1	1	2		69164	Dehydration-responsive protein-like OS=Oryza sativa subsp. japonica OX=39947 GN=Os09g0415700 PE=4 SV=1
48	30502	tr|A0A178WH64|A0A178WH64_ARATH	84.20	2	2	1.94E3	1	1	4		96688	(thale cress) hypothetical protein OS=Arabidopsis thaliana OX=3702 GN=AXX17_At1g06030 PE=3 SV=1
48	30503	Q9LMI0|TPS7_ARATH	84.20	2	2	1.94E3	1	1	4		96688	Probable alpha alpha-trehalose-phosphate synthase [UDP-forming] 7 OS=Arabidopsis thaliana OX=3702 GN=TPS7 PE=1 SV=1
48	31668	tr|D7KG32|D7KG32_ARALL	84.20	2	2	1.94E3	1	1	4		96728	Uncharacterized protein OS=Arabidopsis lyrata subsp. lyrata OX=81972 GN=ARALYDRAFT_470660 PE=3 SV=1
62	97366	Q9LZ17|RS174_ARATH	91.82	16	16	1.94E2	2	2	3		16019	40S ribosomal protein S17-4 OS=Arabidopsis thaliana OX=3702 GN=RPS17D PE=2 SV=3
62	97367	tr|A0A384K9G9|A0A384K9G9_ARATH	91.82	16	16	1.94E2	2	2	3		16019	(thale cress) hypothetical protein OS=Arabidopsis thaliana OX=3702 GN=AXX17_At5g04210 PE=3 SV=1
62	97369	tr|B9DGM0|B9DGM0_ARATH	91.82	16	16	1.94E2	2	2	3		16019	AT5G04800 protein OS=Arabidopsis thaliana OX=3702 GN=At5g04800 PE=2 SV=1
62	97358	tr|D7L915|D7L915_ARALL	91.82	16	16	1.94E2	2	2	3		15912	40S ribosomal protein S17 OS=Arabidopsis lyrata subsp. lyrata OX=81972 GN=ARALYDRAFT_478395 PE=3 SV=1
62	97359	tr|D7LY58|D7LY58_ARALL	91.82	16	16	1.94E2	2	2	3		15861	40S ribosomal protein S17 OS=Arabidopsis lyrata subsp. lyrata OX=81972 GN=ARALYDRAFT_487263 PE=3 SV=1
62	97360	tr|D7LZ55|D7LZ55_ARALL	91.82	16	16	1.94E2	2	2	3		15780	40S ribosomal protein S17 OS=Arabidopsis lyrata subsp. lyrata OX=81972 GN=ARALYDRAFT_908545 PE=3 SV=1
62	97361	Q9SQZ1|RS173_ARATH	91.82	16	16	1.94E2	2	2	3		16036	40S ribosomal protein S17-3 OS=Arabidopsis thaliana OX=3702 GN=RPS17C PE=2 SV=3
62	97362	tr|A0A178VP20|A0A178VP20_ARATH	91.82	16	16	1.94E2	2	2	3		15952	(thale cress) hypothetical protein OS=Arabidopsis thaliana OX=3702 GN=AXX17_At2g04350 PE=3 SV=1
62	97364	tr|A0A178V778|A0A178V778_ARATH	91.82	16	16	1.94E2	2	2	3		16036	(thale cress) hypothetical protein OS=Arabidopsis thaliana OX=3702 GN=AXX17_At3g10460 PE=3 SV=1
62	97363	Q9SJ36|RS172_ARATH	91.82	16	16	1.94E2	2	2	3		15952	40S ribosomal protein S17-2 OS=Arabidopsis thaliana OX=3702 GN=RPS17B PE=2 SV=3
62	97368	P49205|RS171_ARATH	91.82	16	16	1.94E2	2	2	3		16047	40S ribosomal protein S17-1 OS=Arabidopsis thaliana OX=3702 GN=RPS17A PE=2 SV=3
62	97365	tr|A0A178VXS8|A0A178VXS8_ARATH	91.82	16	16	1.94E2	2	2	3		16047	(thale cress) hypothetical protein OS=Arabidopsis thaliana OX=3702 GN=AXX17_At2g03470 PE=3 SV=1
28	30092	tr|A0A178WD22|A0A178WD22_ARATH	136.77	11	11	1.93E3	4	4	5	Carbamidomethylation	44549	RPL3B OS=Arabidopsis thaliana OX=3702 GN=AXX17_At1g54810 PE=3 SV=1
28	30093	P22738|RL32_ARATH	136.77	11	11	1.93E3	4	4	5	Carbamidomethylation	44546	60S ribosomal protein L3-2 OS=Arabidopsis thaliana OX=3702 GN=ARP2 PE=2 SV=4
28	30094	tr|A0A7G2E3C6|A0A7G2E3C6_ARATH	136.77	11	11	1.93E3	4	4	5	Carbamidomethylation	44532	(thale cress) hypothetical protein OS=Arabidopsis thaliana OX=3702 GN=AT9943_LOCUS4347 PE=3 SV=1
28	30091	tr|A0A5S9WR84|A0A5S9WR84_ARATH	136.77	11	11	1.93E3	4	4	5	Carbamidomethylation	44568	Uncharacterized protein OS=Arabidopsis thaliana OX=3702 GN=C24_LOCUS5020 PE=3 SV=1
28	30095	tr|A0A654EVU0|A0A654EVU0_ARATH	136.77	11	11	1.93E3	4	4	5	Carbamidomethylation	44539	Uncharacterized protein OS=Arabidopsis thaliana OX=3702 GN=AN1_LOCUS5145 PE=3 SV=1
28	30201	tr|A0A5S9YA71|A0A5S9YA71_ARATH	136.77	11	11	1.93E3	4	4	5	Carbamidomethylation	42068	Uncharacterized protein OS=Arabidopsis thaliana OX=3702 GN=C24_LOCUS24254 PE=3 SV=1
28	30202	tr|A0A178UNJ2|A0A178UNJ2_ARATH	136.77	11	11	1.93E3	4	4	5	Carbamidomethylation	44601	Uncharacterized protein OS=Arabidopsis thaliana OX=3702 GN=AXX17_At5g40310 PE=3 SV=1
8	490	tr|A0A2P2CLF9|A0A2P2CLF9_ARATH	251.25	17	17	1.7E4	8	8	20	Carbamidomethylation	55103	ATP synthase subunit alpha OS=Arabidopsis thaliana OX=3702 GN=atp1 PE=3 SV=1
8	15074	tr|Q6YSN4|Q6YSN4_BRANA	251.25	17	17	1.7E4	8	8	20	Carbamidomethylation	55131	ATP synthase subunit alpha OS=Brassica napus OX=3708 GN=atp1 PE=3 SV=1
3052	30419	tr|A0A0Q6PLU7|A0A0Q6PLU7_9MICO	50.02	1	1	1.72E2	1	1	1		162968	Phosphopeptide-binding protein OS=Microbacterium sp. Root322 OX=1736514 GN=ASC55_13810 PE=4 SV=1
47	22262	tr|A0A7G2F0N3|A0A7G2F0N3_ARATH	114.70	1	1	1.68E3	2	2	4		135856	Citrulline--aspartate ligase OS=Arabidopsis thaliana OX=3702 GN=AT9943_LOCUS16582 PE=3 SV=1
47	30475	tr|A3CG54|A3CG54_ORYSJ	114.70	3	3	1.68E3	2	2	4		52193	Citrulline--aspartate ligase OS=Oryza sativa subsp. japonica OX=39947 GN=Os12g0235800 PE=3 SV=1
47	30561	tr|B3H778|B3H778_ARATH	114.70	3	3	1.68E3	2	2	4		49029	Citrulline--aspartate ligase OS=Arabidopsis thaliana OX=3702 GN=At4g24830 PE=1 SV=1
47	30562	Q9SZX3|ASSY_ARATH	114.70	3	3	1.68E3	2	2	4		53846	Argininosuccinate synthase chloroplastic OS=Arabidopsis thaliana OX=3702 GN=At4g24830 PE=1 SV=3
47	30563	tr|A0A178V0L0|A0A178V0L0_ARATH	114.70	3	3	1.68E3	2	2	4		53846	Citrulline--aspartate ligase OS=Arabidopsis thaliana OX=3702 GN=AXX17_At4g28730 PE=3 SV=1
47	30380	tr|D7MGM3|D7MGM3_ARALL	114.70	3	3	1.68E3	2	2	4		53946	Citrulline--aspartate ligase OS=Arabidopsis lyrata subsp. lyrata OX=81972 GN=ARALYDRAFT_914101 PE=3 SV=1
20	30389	tr|A0A0Q4NWX1|A0A0Q4NWX1_9GAMM	82.37	3	3	1.68E3	1	1	9		64480	Succinate dehydrogenase flavoprotein subunit OS=Serratia sp. Leaf51 OX=1736224 GN=sdhA PE=3 SV=1
20	30375	tr|A0A0Q4MUW0|A0A0Q4MUW0_9GAMM	82.37	3	3	1.68E3	1	1	9		64338	Succinate dehydrogenase flavoprotein subunit OS=Erwinia sp. Leaf53 OX=1736225 GN=sdhA PE=3 SV=1
81	30640	tr|D7MAV9|D7MAV9_ARALL	119.03	11	11	1.66E3	2	2	2		33207	Protein-serine/threonine phosphatase OS=Arabidopsis lyrata subsp. lyrata OX=81972 GN=ARALYDRAFT_491566 PE=3 SV=1
53	254	tr|A0A6J0LYG5|A0A6J0LYG5_RAPSA	160.94	11	11	1.58E3	4	4	4		40494	ADP/ATP translocase OS=Raphanus sativus OX=3726 GN=LOC108836465 PE=3 SV=1
53	309	tr|E4MX47|E4MX47_EUTHA	160.94	10	10	1.58E3	4	4	4		41631	ADP/ATP translocase OS=Eutrema halophilum OX=98038 PE=2 SV=1
53	255	tr|B9DGS0|B9DGS0_ARATH	160.94	10	10	1.58E3	4	4	4		41746	ADP/ATP translocase OS=Arabidopsis thaliana OX=3702 GN=At5g13490 PE=2 SV=1
53	256	P40941|ADT2_ARATH	160.94	10	10	1.58E3	4	4	4		41746	ADP ATP carrier protein 2 mitochondrial OS=Arabidopsis thaliana OX=3702 GN=AAC2 PE=1 SV=2
53	257	tr|A0A384L9C1|A0A384L9C1_ARATH	160.94	10	10	1.58E3	4	4	4		41746	ADP/ATP translocase OS=Arabidopsis thaliana OX=3702 GN=AXX17_At5g12920 PE=3 SV=1
53	258	tr|A0A654G150|A0A654G150_ARATH	160.94	10	10	1.58E3	4	4	4		41750	ADP/ATP translocase OS=Arabidopsis thaliana OX=3702 GN=AN1_LOCUS22115 PE=3 SV=1
53	259	tr|A0A7G2F7N4|A0A7G2F7N4_ARATH	160.94	10	10	1.58E3	4	4	4		41778	ADP/ATP translocase OS=Arabidopsis thaliana OX=3702 GN=AT9943_LOCUS19041 PE=3 SV=1
53	222	tr|D7M5T7|D7M5T7_ARALL	160.94	10	10	1.58E3	4	4	4		41689	ADP/ATP translocase OS=Arabidopsis lyrata subsp. lyrata OX=81972 GN=ARALYDRAFT_488169 PE=3 SV=1
53	303	tr|A0A384KYV2|A0A384KYV2_ARATH	160.94	10	10	1.58E3	4	4	4		41476	ADP/ATP translocase OS=Arabidopsis thaliana OX=3702 GN=AXX17_At3g08150 PE=3 SV=1
53	304	tr|Q0WVD8|Q0WVD8_ARATH	160.94	10	10	1.58E3	4	4	4		41476	ADP/ATP translocase OS=Arabidopsis thaliana OX=3702 GN=At3g08580 PE=2 SV=1
53	305	P31167|ADT1_ARATH	160.94	10	10	1.58E3	4	4	4		41476	ADP ATP carrier protein 1 mitochondrial OS=Arabidopsis thaliana OX=3702 GN=AAC1 PE=1 SV=2
53	300	tr|A0A178V026|A0A178V026_ARATH	160.94	11	11	1.58E3	4	4	4		40718	ADP/ATP translocase OS=Arabidopsis thaliana OX=3702 GN=AXX17_At4g32670 PE=3 SV=1
53	301	O49447|ADT3_ARATH	160.94	11	11	1.58E3	4	4	4		40718	ADP ATP carrier protein 3 mitochondrial OS=Arabidopsis thaliana OX=3702 GN=AAC3 PE=1 SV=1
53	302	tr|D7MDK1|D7MDK1_ARALL	160.94	11	11	1.58E3	4	4	4		40916	ADP/ATP translocase OS=Arabidopsis lyrata subsp. lyrata OX=81972 GN=ARALYDRAFT_491934 PE=3 SV=1
53	306	tr|D7L755|D7L755_ARALL	160.94	10	10	1.58E3	4	4	4		41545	ADP/ATP translocase OS=Arabidopsis lyrata subsp. lyrata OX=81972 GN=ARALYDRAFT_478157 PE=3 SV=1
23	29991	tr|A1Z3W7|A1Z3W7_ROSCH	192.18	33	33	1.57E3	4	2	7	Carbamidomethylation	17486	Eukaryotic translation initiation factor 5A OS=Rosa chinensis OX=74649 PE=2 SV=1
69	30017	Q9ASR1|EF2_ARATH	112.25	4	4	1.54E3	2	1	2		93891	Elongation factor 2 OS=Arabidopsis thaliana OX=3702 GN=LOS1 PE=1 SV=1
69	30019	tr|A0A178WBS0|A0A178WBS0_ARATH	112.25	4	4	1.54E3	2	1	2		93891	(thale cress) hypothetical protein OS=Arabidopsis thaliana OX=3702 GN=AXX17_At1g50740 PE=3 SV=1
69	30018	tr|E4MVY3|E4MVY3_EUTHA	112.25	4	4	1.54E3	2	1	2		93939	mRNA clone: RTFL01-01-M18 OS=Eutrema halophilum OX=98038 PE=2 SV=1
82	30981	tr|A0A0Q4N7D1|A0A0Q4N7D1_9GAMM	123.37	6	6	1.51E3	2	2	2		35124	Arabinose 5-phosphate isomerase OS=Erwinia sp. Leaf53 OX=1736225 GN=ASF13_00310 PE=3 SV=1
68	30200	tr|A0A7G2FK42|A0A7G2FK42_ARATH	75.96	1	1	1.49E3	1	1	2		129853	(thale cress) hypothetical protein OS=Arabidopsis thaliana OX=3702 GN=AT9943_LOCUS22042 PE=3 SV=1
68	30312	tr|A0A5S9YE94|A0A5S9YE94_ARATH	75.96	3	3	1.49E3	1	1	2		46870	RRM domain-containing protein OS=Arabidopsis thaliana OX=3702 GN=C24_LOCUS25407 PE=4 SV=1
68	30313	Q9FGL9|PTBP2_ARATH	75.96	3	3	1.49E3	1	1	2		46884	Polypyrimidine tract-binding protein homolog 2 OS=Arabidopsis thaliana OX=3702 GN=At5g53180 PE=1 SV=1
68	30314	tr|A0A654GB15|A0A654GB15_ARATH	75.96	3	3	1.49E3	1	1	2		46884	RRM domain-containing protein OS=Arabidopsis thaliana OX=3702 GN=AN1_LOCUS25578 PE=4 SV=1
68	31264	tr|A0A178UC19|A0A178UC19_ARATH	75.96	9	9	1.49E3	1	1	2		15404	RRM domain-containing protein OS=Arabidopsis thaliana OX=3702 GN=At5g53180 PE=4 SV=1
68	30302	tr|D7MSV2|D7MSV2_ARALL	75.96	3	3	1.49E3	1	1	2		46655	RRM domain-containing protein OS=Arabidopsis lyrata subsp. lyrata OX=81972 GN=ARALYDRAFT_495390 PE=4 SV=1
60	31467	tr|D7KJD2|D7KJD2_ARALL	66.89	7	7	1.49E3	1	1	3		17545	Uncharacterized protein OS=Arabidopsis lyrata subsp. lyrata OX=81972 GN=ARALYDRAFT_472522 PE=3 SV=1
60	31468	tr|A0A384KT69|A0A384KT69_ARATH	66.89	7	7	1.49E3	1	1	3		17545	(thale cress) hypothetical protein OS=Arabidopsis thaliana OX=3702 GN=AXX17_At1g23910 PE=3 SV=1
60	31469	P34788|RS18_ARATH	66.89	7	7	1.49E3	1	1	3		17545	40S ribosomal protein S18 OS=Arabidopsis thaliana OX=3702 GN=RPS18A PE=1 SV=1
60	31471	tr|Q5PNZ9|Q5PNZ9_ARATH	66.89	7	7	1.49E3	1	1	3		17545	At1g22780 OS=Arabidopsis thaliana OX=3702 GN=PFL PE=2 SV=1
60	31472	tr|A0A654FMU5|A0A654FMU5_ARATH	66.89	7	7	1.49E3	1	1	3		18681	Uncharacterized protein OS=Arabidopsis thaliana OX=3702 GN=AN1_LOCUS17563 PE=3 SV=1
60	31470	tr|A0A178W302|A0A178W302_ARATH	66.89	7	7	1.49E3	1	1	3		17561	Uncharacterized protein OS=Arabidopsis thaliana OX=3702 GN=AXX17_At1g34840 PE=3 SV=1
56	30448	tr|A0A178WJH6|A0A178WJH6_ARATH	84.84	2	2	1.48E3	1	1	3		110286	Phosphoenolpyruvate carboxylase OS=Arabidopsis thaliana OX=3702 GN=AXX17_At1g47630 PE=3 SV=1
56	30449	tr|B9DGT6|B9DGT6_ARATH	84.84	2	2	1.48E3	1	1	3		110268	Phosphoenolpyruvate carboxylase OS=Arabidopsis thaliana OX=3702 GN=At1g53310 PE=2 SV=1
56	30450	Q9MAH0|CAPP1_ARATH	84.84	2	2	1.48E3	1	1	3		110286	Phosphoenolpyruvate carboxylase 1 OS=Arabidopsis thaliana OX=3702 GN=PPC1 PE=1 SV=1
56	30451	tr|D7KKG4|D7KKG4_ARALL	84.84	2	2	1.48E3	1	1	3		110376	Phosphoenolpyruvate carboxylase OS=Arabidopsis lyrata subsp. lyrata OX=81972 GN=ARALYDRAFT_474459 PE=3 SV=1
56	18903	tr|E4MXZ7|E4MXZ7_EUTHA	84.84	2	2	1.48E3	1	1	3		110170	Phosphoenolpyruvate carboxylase OS=Eutrema halophilum OX=98038 PE=2 SV=1
56	30305	tr|E4MXV3|E4MXV3_EUTHA	84.84	2	2	1.48E3	1	1	3		110370	Phosphoenolpyruvate carboxylase OS=Eutrema halophilum OX=98038 PE=2 SV=1
56	30281	Q84VW9|CAPP3_ARATH	84.84	2	2	1.48E3	1	1	3		110160	Phosphoenolpyruvate carboxylase 3 OS=Arabidopsis thaliana OX=3702 GN=PPC3 PE=1 SV=2
56	30279	tr|A0A178VET0|A0A178VET0_ARATH	84.84	2	2	1.48E3	1	1	3		110229	Phosphoenolpyruvate carboxylase OS=Arabidopsis thaliana OX=3702 GN=AXX17_At3g15580 PE=3 SV=1
56	30280	tr|D7L388|D7L388_ARALL	84.84	2	2	1.48E3	1	1	3		110301	Phosphoenolpyruvate carboxylase OS=Arabidopsis lyrata subsp. lyrata OX=81972 GN=ARALYDRAFT_478917 PE=3 SV=1
56	30179	tr|A0A7G2EJX0|A0A7G2EJX0_ARATH	84.84	1	1	1.48E3	1	1	3		138766	Phosphoenolpyruvate carboxylase OS=Arabidopsis thaliana OX=3702 GN=AT9943_LOCUS9249 PE=3 SV=1
56	30199	tr|A0A0P0VH10|A0A0P0VH10_ORYSJ	84.84	2	2	1.48E3	1	1	3		109933	Phosphoenolpyruvate carboxylase OS=Oryza sativa subsp. japonica OX=39947 GN=Os02g0244700 PE=3 SV=1
56	30216	tr|A0A0P0V8E0|A0A0P0V8E0_ORYSJ	84.84	2	2	1.48E3	1	1	3		105314	Phosphoenolpyruvate carboxylase OS=Oryza sativa subsp. japonica OX=39947 GN=Os01g0758300 PE=3 SV=1
56	30264	tr|Q0J655|Q0J655_ORYSJ	84.84	2	2	1.48E3	1	1	3		110056	Os08g0366000 protein OS=Oryza sativa subsp. japonica OX=39947 GN=OJ1484_G09.129-1 PE=3 SV=1
56	30252	tr|A0A5S9X6E1|A0A5S9X6E1_ARATH	84.84	2	2	1.48E3	1	1	3		109781	Phosphoenolpyruvate carboxylase OS=Arabidopsis thaliana OX=3702 GN=C24_LOCUS10605 PE=3 SV=1
56	30253	Q5GM68|CAPP2_ARATH	84.84	2	2	1.48E3	1	1	3		109753	Phosphoenolpyruvate carboxylase 2 OS=Arabidopsis thaliana OX=3702 GN=PPC2 PE=1 SV=2
56	30195	tr|D7LIU5|D7LIU5_ARALL	84.84	2	2	1.48E3	1	1	3		109768	Phosphoenolpyruvate carboxylase OS=Arabidopsis lyrata subsp. lyrata OX=81972 GN=ARALYDRAFT_903633 PE=3 SV=1
56	30254	tr|A0A178VV64|A0A178VV64_ARATH	84.84	2	2	1.48E3	1	1	3		109753	Phosphoenolpyruvate carboxylase OS=Arabidopsis thaliana OX=3702 GN=AXX17_At2g39980 PE=3 SV=1
56	30282	tr|E4MWJ5|E4MWJ5_EUTHA	84.84	2	2	1.48E3	1	1	3		84296	mRNA clone: RTFL01-08-L23 OS=Eutrema halophilum OX=98038 PE=2 SV=1
75	145266	tr|A0A7G2DY32|A0A7G2DY32_ARATH	83.91	2	2	1.47E3	1	1	2	Carbamidomethylation	105065	(thale cress) hypothetical protein OS=Arabidopsis thaliana OX=3702 GN=AT9943_LOCUS3990 PE=4 SV=1
75	145267	tr|A0A7G2DY78|A0A7G2DY78_ARATH	83.91	2	2	1.47E3	1	1	2	Carbamidomethylation	106415	(thale cress) hypothetical protein OS=Arabidopsis thaliana OX=3702 GN=AT9943_LOCUS3990 PE=4 SV=1
75	145268	tr|A0A5S9WMK4|A0A5S9WMK4_ARATH	83.91	2	2	1.47E3	1	1	2	Carbamidomethylation	107665	YTH domain-containing protein OS=Arabidopsis thaliana OX=3702 GN=C24_LOCUS4564 PE=4 SV=1
75	145269	tr|D7KMA1|D7KMA1_ARALL	83.91	5	5	1.47E3	1	1	2	Carbamidomethylation	38797	BCDH BETA1 OS=Arabidopsis lyrata subsp. lyrata OX=81972 GN=ARALYDRAFT_892547 PE=4 SV=1
75	145297	tr|A0A6J0KUC6|A0A6J0KUC6_RAPSA	83.91	5	5	1.47E3	1	1	2	Carbamidomethylation	39218	2-oxoisovalerate dehydrogenase subunit beta 1 mitochondrial OS=Raphanus sativus OX=3726 GN=LOC108822837 PE=4 SV=1
75	145361	Q9SAV3|ODBB1_ARATH	83.91	5	5	1.47E3	1	1	2	Carbamidomethylation	38735	2-oxoisovalerate dehydrogenase subunit beta 1 mitochondrial OS=Arabidopsis thaliana OX=3702 GN=BCDH BETA1 PE=2 SV=1
75	145275	tr|A0A178W102|A0A178W102_ARATH	83.91	5	5	1.47E3	1	1	2	Carbamidomethylation	38749	BCDH BETA1 OS=Arabidopsis thaliana OX=3702 GN=AXX17_At1g50120 PE=4 SV=1
75	145276	tr|A0A654EIN6|A0A654EIN6_ARATH	83.91	5	5	1.47E3	1	1	2	Carbamidomethylation	42981	Transket_pyr domain-containing protein OS=Arabidopsis thaliana OX=3702 GN=AN1_LOCUS4678 PE=4 SV=1
42	15037	tr|Q0DBF7|Q0DBF7_ORYSJ	134.72	13	13	1.41E3	4	4	4	Carbamidomethylation	54058	Vacuolar proton pump subunit B OS=Oryza sativa subsp. japonica OX=39947 GN=Os06g0568200 PE=3 SV=1
42	15038	tr|Q7F369|Q7F369_ORYSJ	134.72	13	13	1.41E3	4	4	4	Carbamidomethylation	54280	Os01g0711000 protein OS=Oryza sativa subsp. japonica OX=39947 GN=Os01g0711000 PE=3 SV=1
42	15043	tr|D7KT90|D7KT90_ARALL	134.72	13	13	1.41E3	4	4	4	Carbamidomethylation	54064	Vacuolar proton pump subunit B OS=Arabidopsis lyrata subsp. lyrata OX=81972 GN=ARALYDRAFT_476752 PE=3 SV=1
42	15044	tr|A0A178WGH9|A0A178WGH9_ARATH	134.72	13	13	1.41E3	4	4	4	Carbamidomethylation	54108	Vacuolar proton pump subunit B OS=Arabidopsis thaliana OX=3702 GN=AXX17_At1g70470 PE=3 SV=1
42	15045	P11574|VATB1_ARATH	134.72	13	13	1.41E3	4	4	4	Carbamidomethylation	54108	V-type proton ATPase subunit B1 OS=Arabidopsis thaliana OX=3702 GN=VHA-B1 PE=2 SV=2
42	15046	tr|D7KIA8|D7KIA8_ARALL	134.72	13	13	1.41E3	4	4	4	Carbamidomethylation	54282	Vacuolar proton pump subunit B OS=Arabidopsis lyrata subsp. lyrata OX=81972 GN=ARALYDRAFT_472256 PE=3 SV=1
42	15047	tr|A0A178WCF6|A0A178WCF6_ARATH	134.72	13	13	1.41E3	4	4	4	Carbamidomethylation	54312	Vacuolar proton pump subunit B OS=Arabidopsis thaliana OX=3702 GN=AXX17_At1g21230 PE=3 SV=1
42	15048	Q8W4E2|VATB3_ARATH	134.72	13	13	1.41E3	4	4	4	Carbamidomethylation	54312	V-type proton ATPase subunit B3 OS=Arabidopsis thaliana OX=3702 GN=VHA-B3 PE=2 SV=1
12	700	tr|D7MDF9|D7MDF9_ARALL	224.45	9	9	1.38E4	4	4	15	Carbamidomethylation
12	701	tr|A0A178UUD0|A0A178UUD0_ARATH	224.45	9	9	1.38E4	4	4	15	Carbamidomethylation
12	702	tr|A0A1P8B564|A0A1P8B564_ARATH	224.45	9	9	1.38E4	4	4	15	Carbamidomethylation
12	703	tr|A0A5S9XYQ5|A0A5S9XYQ5_ARATH	224.45	9	9	1.38E4	4	4	15	Carbamidomethylation
12	704	tr|Q940G2|Q940G2_ARATH	224.45	9	9	1.38E4	4	4	15	Carbamidomethylation
12	705	P25819|CATA2_ARATH	224.45	9	9	1.38E4	4	4	15	Carbamidomethylation
12	769	tr|F4JM86|F4JM86_ARATH	224.45	9	9	1.38E4	4	4	15	Carbamidomethylation
12	770	tr|B9DFK6|B9DFK6_ARATH	224.45	9	9	1.38E4	4	4	15	Carbamidomethylation
12	577	tr|D7KJ38|D7KJ38_ARALL	224.45	5	5	1.38E4	4	4	15	Carbamidomethylation
102	30022	tr|Q9LF93|Q9LF93_ARATH	80.83	5	5	1.28E3	1	1	1		55952	Pyruvate kinase OS=Arabidopsis thaliana OX=3702 GN=F8J2_160 PE=3 SV=1
102	30023	tr|Q94KE3|Q94KE3_ARATH	80.83	5	5	1.28E3	1	1	1		57495	Pyruvate kinase OS=Arabidopsis thaliana OX=3702 GN=At3g52990 PE=1 SV=1
102	30024	tr|A0A178VCT3|A0A178VCT3_ARATH	80.83	5	5	1.28E3	1	1	1		57479	Pyruvate kinase OS=Arabidopsis thaliana OX=3702 GN=AXX17_At3g47400 PE=3 SV=1
102	30025	tr|D7LUD2|D7LUD2_ARALL	80.83	5	5	1.28E3	1	1	1		57475	Pyruvate kinase OS=Arabidopsis lyrata subsp. lyrata OX=81972 GN=ARALYDRAFT_906680 PE=3 SV=1
102	30026	tr|A8MR07|A8MR07_ARATH	80.83	5	5	1.28E3	1	1	1		51890	Pyruvate kinase OS=Arabidopsis thaliana OX=3702 GN=At3g52990 PE=1 SV=1
65	72398	tr|A0A0P0XVK3|A0A0P0XVK3_ORYSJ	128.52	18	18	1.26E3	2	2	3		15031	60S ribosomal protein L17 OS=Oryza sativa subsp. japonica OX=39947 GN=OSJNBa0006L06.7 PE=3 SV=1
79	99473	tr|D7LGF1|D7LGF1_ARALL	81.31	11	11	1.1E3	1	1	2		11566	Dormancy/auxin associated family protein OS=Arabidopsis lyrata subsp. lyrata OX=81972 GN=ARALYDRAFT_482337 PE=3 SV=1
79	98820	tr|B9G8T0|B9G8T0_ORYSJ	81.31	10	10	1.1E3	1	1	2		13573	Os11g0671000 protein OS=Oryza sativa subsp. japonica OX=39947 GN=Os11g0671000 PE=3 SV=1
21	75	tr|E4MY15|E4MY15_EUTHA	137.23	14	14	1.17E4	3	3	8		41706	mRNA clone: RTFL01-26-A14 OS=Eutrema halophilum OX=98038 PE=2 SV=1
21	76	tr|A0A178UEW4|A0A178UEW4_ARATH	137.23	14	14	1.17E4	3	3	8		41736	(thale cress) hypothetical protein OS=Arabidopsis thaliana OX=3702 GN=AXX17_At5g09370 PE=3 SV=1
21	77	tr|D7M276|D7M276_ARALL	137.23	14	14	1.17E4	3	3	8		41736	Uncharacterized protein OS=Arabidopsis lyrata subsp. lyrata OX=81972 GN=ARALYDRAFT_487803 PE=3 SV=1
21	99	tr|Q53PP1|Q53PP1_ORYSJ	137.23	14	14	1.17E4	3	3	8		41623	Actin OS=Oryza sativa subsp. japonica OX=39947 GN=LOC_Os11g06390 PE=4 SV=1
21	79	P53492|ACT7_ARATH	137.23	14	14	1.17E4	3	3	8		41736	Actin-7 OS=Arabidopsis thaliana OX=3702 GN=ACT7 PE=1 SV=1
21	78	tr|M4WH59|M4WH59_DIOMU	137.23	14	14	1.17E4	3	3	8		41722	Actin 1 OS=Dionaea muscipula OX=4362 PE=2 SV=1
21	123	tr|A0A7G2FLI8|A0A7G2FLI8_ARATH	137.23	8	8	1.17E4	3	3	8		69173	(thale cress) hypothetical protein OS=Arabidopsis thaliana OX=3702 GN=AT9943_LOCUS22594 PE=3 SV=1
21	108	tr|A0A0P0WH16|A0A0P0WH16_ORYSJ	137.23	14	14	1.17E4	3	3	8		41696	Os05g0106600 protein OS=Oryza sativa subsp. japonica OX=39947 GN=Os05g0106600 PE=3 SV=1
21	100	P53496|ACT11_ARATH	137.23	14	14	1.17E4	3	3	8		41675	Actin-11 OS=Arabidopsis thaliana OX=3702 GN=ACT11 PE=1 SV=1
21	101	tr|D7KZP4|D7KZP4_ARALL	137.23	14	14	1.17E4	3	3	8		41677	Actin-11 OS=Arabidopsis lyrata subsp. lyrata OX=81972 GN=ACT11 PE=3 SV=1
21	102	tr|A0A384KGP1|A0A384KGP1_ARATH	137.23	14	14	1.17E4	3	3	8		41675	(thale cress) hypothetical protein OS=Arabidopsis thaliana OX=3702 GN=AXX17_At3g12090 PE=3 SV=1
21	103	tr|Q541W9|Q541W9_ARATH	137.23	14	14	1.17E4	3	3	8		41675	Uncharacterized protein At3g12110/T21B14_108 OS=Arabidopsis thaliana OX=3702 GN=At3g12110/T21B14_108 PE=2 SV=1
21	117	tr|A0A178VHX9|A0A178VHX9_ARATH	137.23	14	14	1.17E4	3	3	8		41837	Uncharacterized protein OS=Arabidopsis thaliana OX=3702 GN=AXX17_At3g40330 PE=3 SV=1
21	116	P53494|ACT4_ARATH	137.23	14	14	1.17E4	3	3	8		41779	Actin-4 OS=Arabidopsis thaliana OX=3702 GN=ACT4 PE=1 SV=1
21	121	tr|Q84W24|Q84W24_ARATH	137.23	14	14	1.17E4	3	3	8		41767	Putative actin 4 OS=Arabidopsis thaliana OX=3702 GN=At5g59370 PE=2 SV=1
21	122	tr|A0A178ULX8|A0A178ULX8_ARATH	137.23	14	14	1.17E4	3	3	8		41779	Uncharacterized protein OS=Arabidopsis thaliana OX=3702 GN=AXX17_At5g58770 PE=3 SV=1
21	118	P53497|ACT12_ARATH	137.23	14	14	1.17E4	3	3	8		41795	Actin-12 OS=Arabidopsis thaliana OX=3702 GN=ACT12 PE=1 SV=1
21	119	tr|A0A654FI89|A0A654FI89_ARATH	137.23	14	14	1.17E4	3	3	8		41795	Uncharacterized protein OS=Arabidopsis thaliana OX=3702 GN=AN1_LOCUS14979 PE=3 SV=1
21	120	tr|D7LN14|D7LN14_ARALL	137.23	14	14	1.17E4	3	3	8		41795	Actin-12 OS=Arabidopsis lyrata subsp. lyrata OX=81972 GN=ACT12 PE=3 SV=1
19	30101	tr|A0A0Q4MCP4|A0A0Q4MCP4_9GAMM	134.69	4	4	1.17E3	2	2	9		44362	Maltodextrin-binding protein OS=Serratia sp. Leaf51 OX=1736224 GN=malE PE=3 SV=1
63	30064	tr|D2WK32|D2WK32_GOSHI	74.54	4	4	1.16E3	1	1	3		75192	Rhamnose synthase OS=Gossypium hirsutum OX=3635 GN=RHM3 PE=2 SV=1
119	243873	tr|A0A7G2FDC0|A0A7G2FDC0_ARATH	65.94	4	4	1.16E3	1	1	1		24565	(thale cress) hypothetical protein OS=Arabidopsis thaliana OX=3702 GN=AT9943_LOCUS19912 PE=3 SV=1
125	244347	tr|A0A0Q8Y2I1|A0A0Q8Y2I1_9BURK	50.56	4	4	1.12E3	1	1	1		23554	Ectoine/hydroxyectoine ABC transporter permease subunit EhuC OS=Achromobacter sp. Root83 OX=1736602 GN=ASE30_02060 PE=3 SV=1
98	30267	tr|V9M4V2|V9M4V2_MANES	73.80	2	2	1.07E3	1	1	1		80140	Delta-1-pyrroline-5-carboxylate synthase OS=Manihot esculenta OX=3983 GN=P5CS PE=2 SV=1
16	30920	tr|D7KY75|D7KY75_ARALL	115.19	2	2	7000	1	1	12		81626	Methionyl-tRNA synthetase OS=Arabidopsis lyrata subsp. lyrata OX=81972 GN=ARALYDRAFT_315394 PE=3 SV=1
16	31228	tr|A0A5S9XS09|A0A5S9XS09_ARATH	115.19	2	2	7000	1	1	12		89826	Methionyl-tRNA synthetase OS=Arabidopsis thaliana OX=3702 GN=C24_LOCUS17880 PE=3 SV=1
16	31231	tr|A0A178V5A6|A0A178V5A6_ARATH	115.19	2	2	7000	1	1	12		89972	Methionyl-tRNA synthetase OS=Arabidopsis thaliana OX=3702 GN=AXX17_At4g15730 PE=3 SV=1
16	31229	Q9SVN5|SYMC_ARATH	115.19	2	2	7000	1	1	12		89854	Methionine--tRNA ligase cytoplasmic OS=Arabidopsis thaliana OX=3702 GN=At4g13780 PE=2 SV=1
16	31230	tr|A0A654FNW3|A0A654FNW3_ARATH	115.19	2	2	7000	1	1	12		89853	Methionyl-tRNA synthetase OS=Arabidopsis thaliana OX=3702 GN=AN1_LOCUS17993 PE=3 SV=1
16	31232	tr|D7MHB4|D7MHB4_ARALL	115.19	2	2	7000	1	1	12		90067	Methionyl-tRNA synthetase OS=Arabidopsis lyrata subsp. lyrata OX=81972 GN=ARALYDRAFT_493536 PE=3 SV=1
16	31233	tr|A0A7G2F2M6|A0A7G2F2M6_ARATH	115.19	2	2	7000	1	1	12		90582	Methionyl-tRNA synthetase OS=Arabidopsis thaliana OX=3702 GN=AT9943_LOCUS15505 PE=3 SV=1
14	29985	tr|D6N3G5|D6N3G5_GOSHI	258.45	47	47	300	8	2	15	Carbamidomethylation	17414	Eukaryotic translation initiation factor 5A OS=Gossypium hirsutum OX=3635 PE=2 SV=1
3	750	tr|G7L3W1|G7L3W1_MEDTR	272.51	21	21	0	11	1	31		42654	S-adenosylmethionine synthase OS=Medicago truncatula OX=3880 GN=11432371 PE=1 SV=2
73	30077	tr|Q0JFB6|Q0JFB6_ORYSJ	114.79	3	3	0	2	1	2		93973	OSJNBa0020P07.3 protein OS=Oryza sativa subsp. japonica OX=39947 GN=Os04g0118400 PE=4 SV=1
73	30082	tr|A3A7F2|A3A7F2_ORYSJ	114.79	3	3	0	2	1	2		94022	Os02g0519900 protein OS=Oryza sativa subsp. japonica OX=39947 GN=Os02g0519900 PE=3 SV=1
101	30266	tr|A0A7G2F6K7|A0A7G2F6K7_ARATH	101.25	2	2	0	1	1	1	Carbamidomethylation	74760	Protein-serine/threonine phosphatase OS=Arabidopsis thaliana OX=3702 GN=AT9943_LOCUS18827 PE=3 SV=1
101	31953	tr|A0A178UIN4|A0A178UIN4_ARATH	101.25	6	6	0	1	1	1	Carbamidomethylation	31045	NAD(P)-bd_dom domain-containing protein OS=Arabidopsis thaliana OX=3702 GN=AXX17_At5g10380 PE=4 SV=1
101	31954	tr|Q93VH5|Q93VH5_ARATH	101.25	6	6	0	1	1	1	Carbamidomethylation	31045	AT5g10730/MAJ23_90 OS=Arabidopsis thaliana OX=3702 GN=MAJ23.90 PE=1 SV=1
101	26080	tr|D7M301|D7M301_ARALL	101.25	6	6	0	1	1	1	Carbamidomethylation	30974	Catalytic/ coenzyme binding protein OS=Arabidopsis lyrata subsp. lyrata OX=81972 GN=ARALYDRAFT_909031 PE=4 SV=1
101	31955	tr|Q9FT59|Q9FT59_ARATH	101.25	5	5	0	1	1	1	Carbamidomethylation	32663	Uncharacterized protein AT5g10730 OS=Arabidopsis thaliana OX=3702 GN=At5g10730 PE=4 SV=1
101	31321	tr|B9F0J7|B9F0J7_ORYSJ	101.25	5	5	0	1	1	1	Carbamidomethylation	31206	Dehydrogenase-like protein OS=Oryza sativa subsp. japonica OX=39947 GN=Os02g0556100 PE=4 SV=1
80	243686	tr|A0A0P0VFT1|A0A0P0VFT1_ORYSJ	70.35	3	3	0	1	1	2		52229	Citrate synthase OS=Oryza sativa subsp. japonica OX=39947 GN=P0437H03.132 PE=3 SV=1
114	243325	tr|D7M8R6|D7M8R6_ARALL	59.54	3	3	0	1	1	1		41002	Signal peptide peptidase family protein OS=Arabidopsis lyrata subsp. lyrata OX=81972 GN=ARALYDRAFT_491349 PE=3 SV=1
114	244237	tr|A0A178UZ28|A0A178UZ28_ARATH	59.54	3	3	0	1	1	1		41016	SPPL1 OS=Arabidopsis thaliana OX=3702 GN=AXX17_At4g38200 PE=3 SV=1
114	244238	Q93Z32|SIPL1_ARATH	59.54	3	3	0	1	1	1		41002	Signal peptide peptidase-like 1 OS=Arabidopsis thaliana OX=3702 GN=SPPL1 PE=2 SV=1
114	244239	tr|A0A654FV57|A0A654FV57_ARATH	59.54	3	3	0	1	1	1		41002	(thale cress) hypothetical protein OS=Arabidopsis thaliana OX=3702 GN=AN1_LOCUS20163 PE=3 SV=1
103	30116	tr|A0A7G2EJB3|A0A7G2EJB3_ARATH	56.62	1	1	0	1	1	1		133602	(thale cress) hypothetical protein OS=Arabidopsis thaliana OX=3702 GN=AT9943_LOCUS10559 PE=4 SV=1
103	30124	tr|A0A178URT8|A0A178URT8_ARATH	56.62	2	2	0	1	1	1		89944	AtCDC48C OS=Arabidopsis thaliana OX=3702 GN=AXX17_At5g02560 PE=4 SV=1
103	30125	tr|A0A654FXU5|A0A654FXU5_ARATH	56.62	2	2	0	1	1	1		89958	Uncharacterized protein OS=Arabidopsis thaliana OX=3702 GN=AN1_LOCUS21127 PE=4 SV=1
103	30143	tr|A0A7G2FC17|A0A7G2FC17_ARATH	56.62	2	2	0	1	1	1		84544	(thale cress) hypothetical protein OS=Arabidopsis thaliana OX=3702 GN=AT9943_LOCUS18206 PE=4 SV=1
103	30144	tr|B9DI55|B9DI55_ARATH	56.62	2	2	0	1	1	1		89393	AT3G09840 protein OS=Arabidopsis thaliana OX=3702 GN=At3g09840 PE=2 SV=1
103	30145	tr|D7L8D2|D7L8D2_ARALL	56.62	2	2	0	1	1	1		89450	Uncharacterized protein OS=Arabidopsis lyrata subsp. lyrata OX=81972 GN=ARALYDRAFT_478309 PE=4 SV=1
103	30147	P54609|CD48A_ARATH	56.62	2	2	0	1	1	1		89393	Cell division control protein 48 homolog A OS=Arabidopsis thaliana OX=3702 GN=CDC48A PE=1 SV=1
103	30146	tr|A0A384KA82|A0A384KA82_ARATH	56.62	2	2	0	1	1	1		89393	CDC48A OS=Arabidopsis thaliana OX=3702 GN=AXX17_At3g09510 PE=4 SV=1
103	30149	tr|D7LWN0|D7LWN0_ARALL	56.62	2	2	0	1	1	1		89962	Uncharacterized protein OS=Arabidopsis lyrata subsp. lyrata OX=81972 GN=ARALYDRAFT_908201 PE=4 SV=1
103	30079	tr|D7LUF9|D7LUF9_ARALL	56.62	2	2	0	1	1	1		89937	Uncharacterized protein OS=Arabidopsis lyrata subsp. lyrata OX=81972 GN=ARALYDRAFT_485698 PE=4 SV=1
103	30148	Q9LZF6|CD48E_ARATH	56.62	2	2	0	1	1	1		89958	Cell division control protein 48 homolog E OS=Arabidopsis thaliana OX=3702 GN=CDC48E PE=2 SV=2
103	30151	tr|A0A5S9XL49|A0A5S9XL49_ARATH	56.62	2	2	0	1	1	1		90341	(thale cress) hypothetical protein OS=Arabidopsis thaliana OX=3702 GN=AN1_LOCUS15690 PE=4 SV=1
103	30150	tr|A0A178VB32|A0A178VB32_ARATH	56.62	2	2	0	1	1	1		90359	AtCDC48B OS=Arabidopsis thaliana OX=3702 GN=AXX17_At3g47620 PE=4 SV=1
103	30152	Q9SCN8|CD48D_ARATH	56.62	2	2	0	1	1	1		90341	Cell division control protein 48 homolog D OS=Arabidopsis thaliana OX=3702 GN=CDC48D PE=1 SV=1
111	52045	tr|A0A7G2ENM4|A0A7G2ENM4_ARATH	53.25	2	2	0	1	1	1	Carbamidomethylation	88996	(thale cress) hypothetical protein OS=Arabidopsis thaliana OX=3702 GN=AT9943_LOCUS10553 PE=4 SV=1
111	52124	tr|D7L8C5|D7L8C5_ARALL	53.25	5	5	0	1	1	1	Carbamidomethylation	42381	RING-type E3 ubiquitin transferase OS=Arabidopsis lyrata subsp. lyrata OX=81972 GN=ARALYDRAFT_478299 PE=3 SV=1
111	52125	Q9S752|LOFG2_ARATH	53.25	5	5	0	1	1	1	Carbamidomethylation	42848	Probable E3 ubiquitin-protein ligase LOG2 OS=Arabidopsis thaliana OX=3702 GN=LOG2 PE=1 SV=1
111	52126	tr|A0A178VJI4|A0A178VJI4_ARATH	53.25	5	5	0	1	1	1	Carbamidomethylation	42848	RING-type E3 ubiquitin transferase OS=Arabidopsis thaliana OX=3702 GN=AXX17_At3g09440 PE=3 SV=1
4	751	tr|A0A178V3V9|A0A178V3V9_ARATH	266.96	23	23		10	0	30		43255	S-adenosylmethionine synthase OS=Arabidopsis thaliana OX=3702 GN=AXX17_At4g02310 PE=3 SV=1
4	752	tr|A0A5S9XP07|A0A5S9XP07_ARATH	266.96	23	23		10	0	30		43327	S-adenosylmethionine synthase OS=Arabidopsis thaliana OX=3702 GN=C24_LOCUS16842 PE=3 SV=1
4	753	P17562|METK2_ARATH	266.96	23	23		10	0	30		43255	S-adenosylmethionine synthase 2 OS=Arabidopsis thaliana OX=3702 GN=SAM2 PE=1 SV=1
4	754	tr|D7M483|D7M483_ARALL	266.96	23	23		10	0	30		43408	S-adenosylmethionine synthase OS=Arabidopsis lyrata subsp. lyrata OX=81972 GN=ARALYDRAFT_912047 PE=3 SV=1
15	30002	tr|A0A0P0X8L6|A0A0P0X8L6_ORYSJ	240.57	35	35		6	0	13	Carbamidomethylation	17458	Eukaryotic translation initiation factor 5A OS=Oryza sativa subsp. japonica OX=39947 GN=P0453E05.118 PE=3 SV=1
52	30010	tr|C7SCX6|C7SCX6_POPDE	109.45	19	19		2	0	4	Carbamidomethylation	17401	Eukaryotic translation initiation factor 5A OS=Populus deltoides OX=3696 PE=2 SV=1

## Sheet: eIF3e-HisMBP-Mature pollen-R2
Protein Group	Protein ID	Accession	-10lgP	Coverage (%)	Coverage (%) Sample_8	Intensity Sample_8	#Peptides	#Unique	#Spec Sample_8	PTM	Avg. Mass	Description
64	30641	tr|Q0DNN4|Q0DNN4_ORYSJ	116.54	10	10	9.42E2	2	2	2		23652	Os03g0744800 protein OS=Oryza sativa subsp. japonica OX=39947 GN=OSJNBb0036F07.15 PE=3 SV=1
44	30817	tr|A0A0Q4MTP6|A0A0Q4MTP6_9GAMM	129.60	6	6	8.76E2	2	2	3		43811	Dihydrolipoyllysine-residue succinyltransferase component of 2-oxoglutarate dehydrogenase complex OS=Erwinia sp. Leaf53 OX=1736225 GN=ASF13_12375 PE=3 SV=1
96	99473	tr|D7LGF1|D7LGF1_ARALL	80.14	11	11	7.9E2	1	1	1		11566	Dormancy/auxin associated family protein OS=Arabidopsis lyrata subsp. lyrata OX=81972 GN=ARALYDRAFT_482337 PE=3 SV=1
96	98820	tr|B9G8T0|B9G8T0_ORYSJ	80.14	10	10	7.9E2	1	1	1		13573	Os11g0671000 protein OS=Oryza sativa subsp. japonica OX=39947 GN=Os11g0671000 PE=3 SV=1
53	30640	tr|D7MAV9|D7MAV9_ARALL	115.58	11	11	7.86E2	2	2	3		33207	Protein-serine/threonine phosphatase OS=Arabidopsis lyrata subsp. lyrata OX=81972 GN=ARALYDRAFT_491566 PE=3 SV=1
2	1	tr|A0A178VL03|A0A178VL03_ARATH	236.64	24	24	7.65E3	9	9	24		51750	Eukaryotic translation initiation factor 3 subunit E OS=Arabidopsis thaliana OX=3702 GN=AXX17_At3g51870 PE=3 SV=1
2	2	Q9C5Z3|EIF3E_ARATH	236.64	24	24	7.65E3	9	9	24		51750	Eukaryotic translation initiation factor 3 subunit E OS=Arabidopsis thaliana OX=3702 GN=TIF3E1 PE=1 SV=1
35	554	tr|A0A178W4Q5|A0A178W4Q5_ARATH	125.46	9	9	7.5E2	3	3	4		36913	Glyceraldehyde-3-phosphate dehydrogenase OS=Arabidopsis thaliana OX=3702 GN=AXX17_At1g13910 PE=3 SV=1
35	556	Q9FX54|G3PC2_ARATH	125.46	9	9	7.5E2	3	3	4		36913	Glyceraldehyde-3-phosphate dehydrogenase GAPC2 cytosolic OS=Arabidopsis thaliana OX=3702 GN=GAPC2 PE=1 SV=1
35	562	tr|C0Z2I0|C0Z2I0_ARATH	125.46	9	9	7.5E2	3	3	4		37347	Glyceraldehyde-3-phosphate dehydrogenase (Fragment) OS=Arabidopsis thaliana OX=3702 GN=At1g13440 PE=2 SV=1
35	715	tr|A0A168L4G8|A0A168L4G8_ARATH	125.46	14	14	7.5E2	3	3	4		23993	Glyceraldehyde-3-phosphate dehydrogenase (Fragment) OS=Arabidopsis thaliana OX=3702 GN=GAPDH PE=3 SV=1
35	555	tr|D7KQF9|D7KQF9_ARALL	125.46	9	9	7.5E2	3	3	4		36909	Glyceraldehyde-3-phosphate dehydrogenase OS=Arabidopsis lyrata subsp. lyrata OX=81972 GN=ARALYDRAFT_471499 PE=3 SV=1
35	711	tr|S5U8A6|S5U8A6_9ROSI	125.46	16	16	7.5E2	3	3	4		21170	Glyceraldehyde 3 phosphate dehydrogenase (Fragment) OS=Aglaia odorata OX=210347 PE=3 SV=1
35	551	tr|A0A7G2EJ02|A0A7G2EJ02_ARATH	125.46	11	11	7.5E2	3	3	4		31578	Glyceraldehyde-3-phosphate dehydrogenase OS=Arabidopsis thaliana OX=3702 GN=AT9943_LOCUS10057 PE=3 SV=1
35	553	tr|E4MXB0|E4MXB0_EUTHA	125.46	11	11	7.5E2	3	3	4		31995	Glyceraldehyde-3-phosphate dehydrogenase OS=Eutrema halophilum OX=98038 PE=2 SV=1
35	557	tr|D7L218|D7L218_ARALL	125.46	9	9	7.5E2	3	3	4		36886	Glyceraldehyde-3-phosphate dehydrogenase OS=Arabidopsis lyrata subsp. lyrata OX=81972 GN=GAPC PE=3 SV=1
35	559	tr|A0A654F3Y9|A0A654F3Y9_ARATH	125.46	9	9	7.5E2	3	3	4		36914	Glyceraldehyde-3-phosphate dehydrogenase OS=Arabidopsis thaliana OX=3702 GN=AN1_LOCUS11698 PE=3 SV=1
35	560	P25858|G3PC1_ARATH	125.46	9	9	7.5E2	3	3	4		36914	Glyceraldehyde-3-phosphate dehydrogenase GAPC1 cytosolic OS=Arabidopsis thaliana OX=3702 GN=GAPC1 PE=1 SV=2
35	561	tr|E4MWE3|E4MWE3_EUTHA	125.46	9	9	7.5E2	3	3	4		36797	Glyceraldehyde-3-phosphate dehydrogenase OS=Eutrema halophilum OX=98038 PE=2 SV=1
35	552	tr|A0A178VKK2|A0A178VKK2_ARATH	125.46	11	11	7.5E2	3	3	4		31591	Glyceraldehyde-3-phosphate dehydrogenase OS=Arabidopsis thaliana OX=3702 GN=AXX17_At3g03530 PE=3 SV=1
35	558	tr|A0A5S9X911|A0A5S9X911_ARATH	125.46	9	9	7.5E2	3	3	4		36928	Glyceraldehyde-3-phosphate dehydrogenase OS=Arabidopsis thaliana OX=3702 GN=C24_LOCUS11535 PE=3 SV=1
91	30078	tr|Q0IVH4|Q0IVH4_ORYSJ	69.05	4	4	7.49E2	1	1	1		61645	Pyruvate kinase OS=Oryza sativa subsp. japonica OX=39947 GN=Os10g0571200 PE=3 SV=1
[truncated: 435 more rows]

## Sheet: eIF3e-HisMBP-Mature pollen-R3
Protein Group	Protein ID	Accession	-10lgP	Coverage (%)	Coverage (%) Sample_9	Intensity Sample_9	#Peptides	#Unique	#Spec Sample_9	PTM	Avg. Mass	Description
[truncated: 471 more rows]

[truncated: 3 more sheets: eIF3e-HisMBP-Pollen tube-R1, eIF3e-HisMBP-Pollen tube-R2, eIF3e-HisMBP-Pollen tube-R3]
