# Supplementary material for: Domain architecture of plant eukaryotic translation initiation factor 3 subunit E governs interaction with translational cis-elements to regulate pollen tube growth
Source: Plant Cell. 2026 Feb 17;38(2):koag005. doi: 10.1093/plcell/koag005 (PMC13043079; doi:10.1093/plcell/koag005)
Supplement: koag005_Supplementary_Data [file koag005_supplementary_data.zip › Supplementary Table S2.xlsx]

## Sheet: Legend
Supplementary Table S2
Table showing a list of mRNA targets that co-immunoprecipitated with eIF3E in tobacco pollen tubes. The enrichment fold was calculated as Log2 FC and compared the Eluate of eIF3::YFP with Eluate_Untransformed and retained the transcripts that were 1.5-fold highly accumulated in eIF3E::YFP eluate fraction.

## Sheet: Dataset
gene_id	E_Untransformed_1	E_Untransformed_2	E_Untransformed_3	E_YFP-eIF3_1	E_YFP-eIF3_2	E_YFP-eIF3_3	I_Untransformed_1	I_Untransformed_2	I_Untransformed_3	I_YFP-eIF3_1	I_YFP-eIF3_2	I_YFP-eIF3_3	log2FC_E_YFP-eIF3vsUntransformed	log2FC_I_YFP-eIF3vsUntransformed	p value_E_YFP-eIF3vsUntransformed	E_Untransformed	E_YFP-eIF3	I_Untransformed	I_YFP-eIF3	Enrichment	COG	tomato_desc	tomato_stats	TAIR10_desc	TAIR10_stats	swp_desc	swp_stats	IPR	IPR_desc	GO	pathways	pK_family	pK_desc	TF_family	TF
Nitab4.5_0000040g0140	4.35062	1.85831	1.09912	2.50117	9.88815	1.43459	0.885077	1.07064	1.71746	1.19151	2.07692	2.69656	1.10602	0.686806	0.508346	2.43601	4.60797	1.22439	1.98833	1.16483	NtGF_08037	Mitochondrial transcription termination factor (Fragment) IPR003690 Mitochodrial transcription termination factor-related	id:87,50, align: 280, eval: 2e-177	EMB93, SOLDAT10: Mitochondrial transcription termination factor family protein	id:55,76, align: 278, eval: 1e-102			IPR003690	Mitochodrial transcription termination factor-related					mTERF	TF
Nitab4.5_0004439g0110	1.08765	0.929155	0.732744	4.16862	0.65921	0.717295	1.88079	1.44852	2.21839	2.14471	1.8544	2.69656	1.09084	0.286272	0.506498	0.916518	1.84837	1.84923	2.23189	1.67097	NtGF_22010	60S ribosomal protein L36 IPR000509 Ribosomal protein L36e	id:97,22, align: 108, eval: 2e-69	Ribosomal protein L36e family protein	id:86,87, align: 99, eval: 1e-54	60S ribosomal protein L36-1 OS=Arabidopsis thaliana GN=RPL36A PE=2 SV=1	id:86,87, align: 99, eval: 2e-53	IPR000509	Ribosomal protein L36e	GO:0003735, GO:0005622, GO:0005840, GO:0006412
Nitab4.5_0000110g0270	1.08765	2.32289	1.09912	0.833723	1.97763	5.73836	1.10635	1.38554	1.50278	0.794338	1.63187	1.57299	1.05889	-0.000788591	0.462653	1.50322	2.8499	1.33155	1.33307	1.89372	NtGF_02871	BES1_BZR1 homolog protein 2 IPR008540 BZR1, transcriptional repressor	id:94,63, align: 298, eval: 1e-177	BZR1: Brassinosteroid signalling positive regulator (BZR1) family protein	id:66,14, align: 316, eval: 1e-112	Protein BRASSINAZOLE-RESISTANT 1 OS=Arabidopsis thaliana GN=BZR1 PE=1 SV=1	id:66,14, align: 316, eval: 2e-111	IPR008540	BZR1, transcriptional repressor					BES1	TF
Nitab4.5_0000069g0370	4.89445	1.85831	1.46549	2.50117	2.63684	10.7594	1.10635	1.1966	0.500926	1.03264	1.18681	2.02242	1.11327	0.613838	0.456143	2.73941	5.29915	0.934625	1.41396	1.27864	NtGF_01368	RLK, Receptor like protein, putative resistance protein with an antifungal domain	id:86,15, align: 650, eval: 0,0	CRK2: cysteine-rich RLK (RECEPTOR-like protein kinase) 2	id:63,88, align: 659, eval: 0,0	Cysteine-rich receptor-like protein kinase 2 OS=Arabidopsis thaliana GN=CRK2 PE=2 SV=1	id:63,88, align: 659, eval: 0,0	IPR002902, IPR000719, IPR011009, IPR008271, IPR017441, IPR013320, IPR002290	Gnk2-homologous domain, Protein kinase domain, Protein kinase-like domain, Serine/threonine-protein kinase, active site, Protein kinase, ATP binding site, Concanavalin A-like lectin/glucanase, subgroup, Serine/threonine- / dual specificity protein kinase, catalytic domain	GO:0004672, GO:0005524, GO:0006468, GO:0016772, GO:0004674		PPC:1,7,2	Domain of Unknown Function 26 (DUF26) Kinase
Nitab4.5_0000044g0450	16.3148	13.9373	12.0903	19.1756	10.5474	16.4978	0.663808	0.62979	0.429365	0.0794338	0.148352	0.0749044	0.236257	-2.48361		14.1141	15.4069	0.574321	0.100897	6.21355	NtGF_06164							IPR005135	Endonuclease/exonuclease/phosphatase
Nitab4.5_0000283g0430	0.543827	0.464577	1.09912	1.66745	0.65921	2.15189	0.885077	0.440853	0.357804	0.158868	0.0741758	0.374522	1.15122	-1.42588		0.702507	1.49285	0.561245	0.202522	5.88905	NtGF_13425	Heparan-alpha-glucosaminide N-acetyltransferase	id:71,49, align: 249, eval: 2e-120	Protein of unknown function (DUF1624)	id:42,08, align: 423, eval: 2e-98			IPR012429	Protein of unknown function DUF1624		KEGG:00531+2,3,1,78
Nitab4.5_0000428g0440	4.89445	6.03951	1.83186	5.00234	4.61447	4.30377	0.885077	0.503832	0.644048	0.0794338	0.148352	0.149809	0.263501	-2.39024		4.25527	4.64019	0.677652	0.125865	5.87099	NtGF_00040	Pentatricopeptide repeat-containing protein IPR002885 Pentatricopeptide repeat	id:64,90, align: 473, eval: 0,0					IPR002885, IPR011990	Pentatricopeptide repeat, Tetratricopeptide-like helical	GO:0005515
Nitab4.5_0002527g0050	1.08765	0.929155	0.366372	2.50117	2.63684	0.717295	0.331904	0.125958	0.0715609	0.0794338	0.0741758	0.0749044	1.45349	-1.13065		0.794394	1.95177	0.176474	0.0761713	5.69222	NtGF_00191							IPR001878	Zinc finger, CCHC-type	GO:0003676, GO:0008270
Nitab4.5_0000762g0030	30.4543	15.7956	24.1806	28.3466	32.9605	25.8226	1.88079	1.95235	1.57434	0.238301	0.445055	0.524331	0.429647	-2.14613		23.4768	29.0432	1.80249	0.402562	5.53918	NtGF_00202
Nitab4.5_0000012g0360	1.63148	1.85831	2.19823	8.33723	1.31842	2.15189	4.64665	4.09364	5.22394	6.27527	7.12088	7.49044	1.11257	0.594188	0.454249	1.89601	3.93585	4.65474	6.9622	1.38787	NtGF_16278	40S ribosomal protein S30-like IPR006846 Ribosomal protein S30	id:90,38, align: 52, eval: 3e-19	Ribosomal protein S30 family protein	id:86,54, align: 52, eval: 5e-18	40S ribosomal protein S30 OS=Arabidopsis thaliana GN=RPS30A PE=3 SV=3	id:86,54, align: 52, eval: 7e-17	IPR006846	Ribosomal protein S30	GO:0003735, GO:0005622, GO:0005840, GO:0006412
Nitab4.5_0000143g0180	1.08765	0.464577	2.19823	1.66745	0.65921	7.17295	3.31904	2.51916	2.934	3.97169	3.56044	4.94369	1.41734	0.532316	0.445976	1.25015	3.16654	2.92407	4.15861	1.78098	NtGF_08669	Unknown Protein	id:82,24, align: 214, eval: 4e-114	unknown protein similar to AT5G20130,1	id:51,15, align: 174, eval: 2e-39
Nitab4.5_0001438g0010	4.89445	2.78746	4.76284	5.00234	9.88815	9.32484	0.995711	1.13362	0.78717	0.238301	0.296703	0.524331	1.08908	-1.45155		4.14825	8.07177	0.972168	0.353112	5.35714	NtGF_06179							IPR025558	Domain of unknown function DUF4283
Nitab4.5_0000508g0010	1.08765	1.85831	0.366372	6.66978	0.65921	1.43459	0.221269	0.062979	0.357804	0.397169	0.370879	0.299618	1.50413	0.768006	0.438942	1.10411	2.9212	0.214018	0.355889	1.59105	NtGF_00400	Ribonuclease 3-like protein 2 IPR000999 Ribonuclease III	id:84,30, align: 1338, eval: 0,0	DCL3, ATDCL3: dicer-like 3	id:48,05, align: 1336, eval: 0,0	Endoribonuclease Dicer homolog 3a OS=Oryza sativa subsp, japonica GN=DCL3A PE=2 SV=1	id:50,34, align: 1339, eval: 0,0	IPR000999, IPR001650, IPR003100, IPR005034, IPR014720, IPR027417	Ribonuclease III domain, Helicase, C-terminal, Argonaute/Dicer protein, PAZ domain, Dicer dimerisation domain, Double-stranded RNA-binding domain, P-loop containing nucleoside triphosphate hydrolase	GO:0003723, GO:0004525, GO:0006396, GO:0003676, GO:0004386, GO:0005524, GO:0005515, GO:0016891
Nitab4.5_0001328g0010	25.0161	27.4101	38.1027	45.8548	31.6421	39.4512	1.21698	0.251916	0.858731	0.158868	0.0741758	0.374522	0.464476	-1.89449		30.1763	38.9827	0.775876	0.202522	4.9491	NtGF_00774	Related to ATP dependent RNA helicase IPR004179 Sec63 domain	id:91,49, align: 1164, eval: 0,0	U5 small nuclear ribonucleoprotein helicase	id:74,83, align: 1172, eval: 0,0	Activating signal cointegrator 1 complex subunit 3 OS=Rattus norvegicus GN=Ascc3 PE=3 SV=1	id:46,72, align: 1068, eval: 0,0	IPR004179, IPR014001, IPR001650, IPR027417, IPR011545	Sec63 domain, Helicase, superfamily 1/2, ATP-binding domain, Helicase, C-terminal, P-loop containing nucleoside triphosphate hydrolase, DNA/RNA helicase, DEAD/DEAH box type, N-terminal	GO:0003676, GO:0004386, GO:0005524, GO:0008026				SNF2	transcriptional regulator
Nitab4.5_0000753g0050	4.35062	4.1812	4.03009	3.33489	3.29605	5.73836	1.99142	0.881706	0.572487	0.317735	0.296703	0.0749044	0.0981794	-2.2697		4.1873	4.1231	1.14854	0.229781	4.92177	NtGF_05149	Pentatricopeptide repeat-containing protein IPR002885 Pentatricopeptide repeat	id:87,47, align: 447, eval: 0,0	Pentatricopeptide repeat (PPR-like) superfamily protein	id:50,11, align: 445, eval: 3e-154	Putative pentatricopeptide repeat-containing protein At4g17915 OS=Arabidopsis thaliana GN=At4g17915 PE=3 SV=1	id:53,59, align: 446, eval: 9e-170	IPR002885, IPR011990	Pentatricopeptide repeat, Tetratricopeptide-like helical	GO:0005515
Nitab4.5_0002739g0010	1.08765	0.464577	0.732744	0.833723	0.65921	2.86918	1.77015	1.00766	1.43122	1.11207	0.89011	1.04866	1.06691	-0.42911	0.434082	0.761659	1.45404	1.40301	1.01695	2.63377	NtGF_00574	Isocitrate dehydrogenase-like protein IPR004790 Isocitrate dehydrogenase NADP-dependent, eukaryotic	id:91,25, align: 400, eval: 0,0	Isocitrate/isopropylmalate dehydrogenase family protein	id:85,25, align: 366, eval: 0,0	Isocitrate dehydrogenase [NADP], chloroplastic/mitochondrial OS=Arabidopsis thaliana GN=At5g14590 PE=1 SV=1	id:85,25, align: 366, eval: 0,0	IPR024084, IPR004790, IPR019818	Isopropylmalate dehydrogenase-like domain, Isocitrate dehydrogenase NADP-dependent, Isocitrate/isopropylmalate dehydrogenase, conserved site	GO:0016616, GO:0055114, GO:0004450, GO:0006102, GO:0000287, GO:0051287	KEGG:00020+1,1,1,42, KEGG:00480+1,1,1,42, KEGG:00720+1,1,1,42, MetaCyc:PWY-5913, MetaCyc:PWY-6549, MetaCyc:PWY-6728, MetaCyc:PWY-6969, MetaCyc:PWY-7124, MetaCyc:PWY-7254, MetaCyc:PWY-7268, Reactome:REACT_1046
Nitab4.5_0000034g0210	0.543827	1.39373	0.366372	0.833723	3.29605	0.717295	0.663808	1.32256	1.6459	2.38301	2.74451	1.34828	1.23904	0.810597	0.425835	0.767977	1.61569	1.21076	2.1586	1.18003		30S ribosomal protein S9 IPR000754 Ribosomal protein S9	id:96,55, align: 145, eval: 1e-99	Ribosomal protein S5 domain 2-like superfamily protein	id:87,59, align: 145, eval: 9e-92	40S ribosomal protein S16 OS=Fritillaria agrestis GN=RPS16 PE=2 SV=1	id:88,89, align: 144, eval: 3e-91	IPR014721, IPR020568, IPR020574, IPR000754	Ribosomal protein S5 domain 2-type fold, subgroup, Ribosomal protein S5 domain 2-type fold, Ribosomal protein S9, conserved site, Ribosomal protein S9	GO:0003735, GO:0005840, GO:0006412
Nitab4.5_0000059g0520	6.52593	5.57493	6.96107	10.0047	1.31842	5.73836	0.885077	0.566811	0.572487	0.0794338	0.0741758	0.224713	-0.0879507	-2.38803		6.35398	5.68715	0.674792	0.126108	4.78936	NtGF_03668	F-box family protein IPR006527 F-box associated	id:53,85, align: 325, eval: 1e-105					IPR001810, IPR011043, IPR017451, IPR006527	F-box domain, Galactose oxidase/kelch, beta-propeller, F-box associated interaction domain, F-box associated domain, type 1	GO:0005515
Nitab4.5_0001940g0040	2.17531	3.71662	4.03009	3.33489	6.5921	5.02107	0.553173	0.818727	1.00185	0.238301	0.370879	0.149809	0.704247	-1.64859		3.30734	4.98269	0.791251	0.252996	4.71177	NtGF_09384	Histidyl-tRNA synthetase	id:87,95, align: 332, eval: 0,0	GCN2: protein kinase family protein	id:70,58, align: 520, eval: 0,0	Probable serine/threonine-protein kinase GCN2 OS=Arabidopsis thaliana GN=GCN2 PE=2 SV=2	id:70,58, align: 520, eval: 0,0	IPR002290, IPR000719, IPR008266, IPR011009	Serine/threonine- / dual specificity protein kinase, catalytic domain, Protein kinase domain, Tyrosine-protein kinase, active site, Protein kinase-like domain	GO:0004672, GO:0005524, GO:0006468, GO:0004713, GO:0016772		PPC:4,2,4	SNF1 Related Protein Kinase (SnRK)
Nitab4.5_0000650g0070	0.543827	0.929155	1.83186	0.833723	3.95526	1.43459	2.98713	3.40087	3.72117	4.20999	3.70879	5.24331	1.01698	0.379997	0.423391	1.10161	2.07452	3.36972	4.38736	1.44637	NtGF_11882	Cobalt import ATP-binding protein cbiO 2 IPR003439 ABC transporter-like	id:77,86, align: 271, eval: 1e-147	ATNAP13, EMB2751: ABC transporter family protein	id:62,44, align: 221, eval: 5e-98	ABC transporter I family member 10, chloroplastic OS=Arabidopsis thaliana GN=ABCI10 PE=1 SV=1	id:62,44, align: 221, eval: 7e-97	IPR003439, IPR027417	ABC transporter-like, P-loop containing nucleoside triphosphate hydrolase	GO:0005524, GO:0016887
Nitab4.5_0002232g0030	1.63148	1.39373	1.83186	2.50117	3.95526	0.717295	0.553173	0.62979	0.214683	0.0794338	0.222528	0.149809	0.68296	-1.60464		1.61902	2.39124	0.465882	0.15059	4.5693	NtGF_06741	Unknown Protein IPR009053 Prefoldin	id:73,51, align: 970, eval: 0,0	unknown protein similar to AT2G32240,1	id:47,78, align: 1373, eval: 0,0
Nitab4.5_0002093g0240	2.17531	1.39373	0.732744	1.66745	1.31842	5.73836	0.442538	0.944686	0.858731	0.953205	1.33517	0.823948	1.17861	0.443794	0.410392	1.43393	2.90808	0.748651	1.03744	1.46351	NtGF_05044	Shikimate dehydrogenase IPR011342 Quinate_shikimate 5-dehydrogenase	id:81,97, align: 549, eval: 0,0	EMB3004, MEE32: dehydroquinate dehydratase, putative / shikimate dehydrogenase, putative	id:43,77, align: 546, eval: 3e-138	Bifunctional 3-dehydroquinate dehydratase/shikimate dehydrogenase, chloroplastic OS=Arabidopsis thaliana GN=EMB3004 PE=1 SV=1	id:43,77, align: 546, eval: 4e-137	IPR001381, IPR022893, IPR006151, IPR013785, IPR013708, IPR016040	Dehydroquinase class I, Shikimate, quinate/shikimate dehydrogenase, Quinate/shikimate 5-dehydrogenase/glutamyl-tRNA reductase, Aldolase-type TIM barrel, Shikimate dehydrogenase substrate binding, N-terminal, NAD(P)-binding domain	GO:0003855, GO:0004764, GO:0055114, GO:0003824	KEGG:00400+4,2,1,10, MetaCyc:PWY-6163, MetaCyc:PWY-6416, MetaCyc:PWY-6707, UniPathway:UPA00053, KEGG:00400+1,1,1,25
Nitab4.5_0000762g0140	0.543827	1.85831	0.732744	0.833723	4.61447	1.43459	0.774442	0.566811	0.715609	0.953205	0.519231	0.973757	1.28597	0.2732	0.402483	1.04496	2.29426	0.685621	0.815398	1.84611	NtGF_00003	Serine_threonine kinase receptor IPR002290 Serine_threonine protein kinase	id:53,12, align: 834, eval: 0,0	ARK3, RK3: receptor kinase 3	id:42,70, align: 836, eval: 0,0	G-type lectin S-receptor-like serine/threonine-protein kinase At4g03230 OS=Arabidopsis thaliana GN=At4g03230 PE=3 SV=3	id:44,24, align: 868, eval: 0,0	IPR013320, IPR013227, IPR008271, IPR024171, IPR001480, IPR000719, IPR003609, IPR002290, IPR011009, IPR000858, IPR001245	Concanavalin A-like lectin/glucanase, subgroup, PAN-2 domain, Serine/threonine-protein kinase, active site, S-receptor-like serine/threonine-protein kinase, Bulb-type lectin domain, Protein kinase domain, Apple-like, Serine/threonine- / dual specificity protein kinase, catalytic domain, Protein kinase-like domain, S-locus glycoprotein, Serine-threonine/tyrosine-protein kinase catalytic domain	GO:0004674, GO:0006468, GO:0004672, GO:0005524, GO:0016772, GO:0048544		PPC:1,7,2	Domain of Unknown Function 26 (DUF26) Kinase
Nitab4.5_0000222g0050	2.17531	2.32289	1.83186	5.00234	1.31842	6.45566	5.97427	4.78641	4.29365	2.38301	1.55769	2.92127	1.11814	-1.11414		2.11002	4.25881	5.01811	2.28733	4.42806	NtGF_29156
Nitab4.5_0000697g0030	2.17531	4.1812	3.29735	11.6721	3.95526	1.43459	2.10206	1.32256	1.14497	0.63547	0.815934	0.374522	0.893024	-1.28276		3.21795	5.68732	1.5232	0.608642	4.42306	NtGF_08623	U1 small nuclear ribonucleoprotein protein IPR012677 Nucleotide-binding, alpha-beta plait	id:77,78, align: 180, eval: 4e-84	RNA-binding (RRM/RBD/RNP motifs) family protein	id:67,93, align: 184, eval: 1e-73	U11/U12 small nuclear ribonucleoprotein 35 kDa protein OS=Danio rerio GN=snrnp35 PE=2 SV=1	id:44,64, align: 168, eval: 1e-34	IPR000504, IPR012677	RNA recognition motif domain, Nucleotide-binding, alpha-beta plait	GO:0003676, GO:0000166
Nitab4.5_0000582g0210	1.08765	2.78746	1.83186	4.16862	0.65921	6.45566	3.31904	2.7081	2.36151	2.06528	2.4478	2.69656	1.0716	-0.192428	0.386748	1.90233	3.76116	2.79622	2.40321	2.30046	NtGF_03988	1-(5-phosphoribosyl)-5-((5-phosphoribosylamino)methylideneamino)imidazole-4-carboxamide isomerase IPR011858 Phosphoribosylformimino-5-aminoimidazole carboxamide ribotide isomerase, eukaryotic	id:89,42, align: 312, eval: 0,0	APG10, HISN3: Aldolase-type TIM barrel family protein	id:77,12, align: 271, eval: 2e-151	1-(5-phosphoribosyl)-5-[(5-phosphoribosylamino)methylideneamino] imidazole-4-carboxamide isomerase, chloroplastic OS=Arabidopsis thaliana GN=HISN3 PE=2 SV=1	id:77,12, align: 271, eval: 2e-150	IPR011858, IPR013785, IPR011060, IPR006062	Phosphoribosylformimino-5-aminoimidazole carboxamide ribotide isomerase, eukaryotic, Aldolase-type TIM barrel, Ribulose-phosphate binding barrel, Histidine biosynthesis	GO:0000105, GO:0003949, GO:0003824, GO:0008152	KEGG:00340+5,3,1,16, UniPathway:UPA00031
Nitab4.5_0002247g0050	0.543827	4.1812	4.03009	6.66978	3.29605	2.15189	1.43825	1.38554	1.00185	0.317735	0.593407	0.299618	0.528414	-1.6363		2.91837	4.03924	1.27521	0.403586	4.37326		FAD dependent oxidoreductase IPR006076 FAD dependent oxidoreductase	id:82,48, align: 234, eval: 1e-131	FAD/NAD(P)-binding oxidoreductase family protein	id:59,47, align: 190, eval: 1e-69
Nitab4.5_0000308g0110	0.543827	0.929155	0.366372	2.50117	0.65921	0.717295	0.663808	0.692769	1.00185	0.714904	0.222528	0.599235	1.16905	-0.621576	0.378885	0.613118	1.29256	0.786143	0.512222	3.23556	NtGF_00009	Mutator-like transposase-like protein IPR018289 MULE transposase, conserved domain	id:44,44, align: 63, eval: 2e-09
Nitab4.5_0000002g0210	1.08765	2.32289	1.46549	5.00234	0.65921	3.58648	4.31475	3.46385	3.93585	3.65395	5.11813	3.22089	1.00035	0.057881	0.373628	1.62534	3.08267	3.90481	3.99766	1.85258		Solute carrier family 35 member E3 IPR004853 Protein of unknown function DUF250	id:68,33, align: 60, eval: 6e-24	nodulin MtN21 /EamA-like transporter family protein	id:60,29, align: 68, eval: 2e-21	Uncharacterized membrane protein At1g06890 OS=Arabidopsis thaliana GN=At1g06890 PE=1 SV=1	id:60,29, align: 68, eval: 3e-20
Nitab4.5_0003035g0040	2.71914	3.71662	4.39647	10.8384	1.97763	4.30377	0.995711	0.755748	1.35966	0.63547	0.222528	0.299618	0.721875	-1.41997		3.61074	5.7066	1.03704	0.385872	4.2475	NtGF_01172	Cytochrome P450	id:72,83, align: 508, eval: 0,0	CYP81K2: cytochrome P450, family 81, subfamily K, polypeptide 2	id:43,07, align: 534, eval: 9e-145			IPR001128, IPR002401	Cytochrome P450, Cytochrome P450, E-class, group I	GO:0005506, GO:0016705, GO:0020037, GO:0055114	Reactome:REACT_13433
Nitab4.5_0001543g0050	2.17531	1.39373	0.366372	1.66745	1.31842	4.30377	0.995711	0.881706	0.572487	0.714904	0.741758	1.42318	1.06117	0.256938	0.373134	1.3118	2.42988	0.816635	0.959949	1.57578	NtGF_08574	Glutamate dehydrogenase IPR006095 Glutamate_phenylalanine_leucine_valine dehydrogenase	id:94,88, align: 644, eval: 0,0	Amino acid dehydrogenase family protein	id:77,74, align: 647, eval: 0,0	NADP-specific glutamate dehydrogenase OS=Giardia intestinalis PE=2 SV=1	id:44,25, align: 461, eval: 4e-130	IPR006096, IPR006097, IPR006095, IPR016040	Glutamate/phenylalanine/leucine/valine dehydrogenase, C-terminal, Glutamate/phenylalanine/leucine/valine dehydrogenase, dimerisation domain, Glutamate/phenylalanine/leucine/valine dehydrogenase, NAD(P)-binding domain	GO:0006520, GO:0016491, GO:0055114
Nitab4.5_0001497g0140	5.43827	5.57493	5.86195	11.6721	5.27368	9.32484	1.32762	1.57448	1.21654	0.476603	0.667583	0.374522	0.732616	-1.42924		5.62505	8.75688	1.37288	0.506236	4.22183	NtGF_02796	Plant-specific domain TIGR01615 family protein IPR006502 Protein of unknown function DUF506, plant	id:64,69, align: 439, eval: 2e-177	Protein of unknown function (DUF506)	id:47,47, align: 434, eval: 4e-117			IPR006502	Protein of unknown function DUF506, plant
Nitab4.5_0002788g0030	0.543827	1.85831	0.366372	1.66745	0.65921	2.86918	1.21698	2.01533	1.21654	2.70075	2.52198	2.39694	1.03101	0.763021	0.370149	0.922836	1.73195	1.48295	2.53989	1.09577	NtGF_10056	CHCH domain containing protein IPR010625 CHCH	id:66,67, align: 69, eval: 9e-28					IPR009069	Cysteine alpha-hairpin motif superfamily
Nitab4.5_0001495g0080	2.17531	1.85831	2.19823	3.33489	1.97763	4.30377	0.995711	1.88937	0.572487	0.158868	0.445055	0.67414	0.730661	-1.43896		2.07728	3.20543	1.15252	0.426021	4.17455	NtGF_10869	Pentatricopeptide repeat-containing protein IPR002885 Pentatricopeptide repeat	id:87,17, align: 530, eval: 0,0					IPR002885, IPR014939, IPR011990	Pentatricopeptide repeat, CDT1 Geminin-binding domain-like, Tetratricopeptide-like helical	GO:0005515
Nitab4.5_0000084g0180	2.17531	2.32289	2.19823	0.833723	9.22894	5.02107	0.553173	0.377874	0.143122	0.158868	0.222528	0.149809	1.3225	-0.963574	0.367898	2.23214	5.02791	0.358056	0.177068	4.55488	NtGF_00946	Protein serine_threonine kinase IPR002290 Serine_threonine protein kinase	id:90,82, align: 403, eval: 0,0	EMB71, YDA, MAPKKK4: Protein kinase superfamily protein	id:51,62, align: 401, eval: 2e-88	Mitogen-activated protein kinase kinase kinase YODA OS=Arabidopsis thaliana GN=YDA PE=1 SV=1	id:51,62, align: 401, eval: 2e-87
Nitab4.5_0002247g0010	1.08765	3.71662	1.83186	2.50117	1.31842	0.717295	0.995711	0.944686	0.858731	0.238301	0.148352	0.0749044	-0.46608	-2.59247		2.21204	1.51229	0.933042	0.153852	4.1461	NtGF_05397	Pentatricopeptide repeat-containing protein IPR002885 Pentatricopeptide repeat	id:84,10, align: 692, eval: 0,0	Pentatricopeptide repeat (PPR) superfamily protein	id:68,54, align: 515, eval: 0,0	Pentatricopeptide repeat-containing protein At3g62470, mitochondrial OS=Arabidopsis thaliana GN=At3g62470 PE=2 SV=1	id:68,54, align: 515, eval: 0,0	IPR002885, IPR011990	Pentatricopeptide repeat, Tetratricopeptide-like helical	GO:0005515
Nitab4.5_0002687g0110	4.89445	0.929155	2.56461	1.66745	5.27368	10.7594	0.442538	1.00766	1.00185	0.873771	1.48352	2.32204	1.23217	0.893148	0.36738	2.79607	5.90018	0.817352	1.55977	1.10577	NtGF_00749	Ethylene insensitive 3 class transcription factor IPR006957 Ethylene insensitive 3	id:86,37, align: 609, eval: 0,0	EIN3, AtEIN3: Ethylene insensitive 3 family protein	id:60,54, align: 522, eval: 0,0	Protein ETHYLENE INSENSITIVE 3 OS=Arabidopsis thaliana GN=EIN3 PE=1 SV=1	id:60,54, align: 522, eval: 0,0	IPR023278	Ethylene insensitive 3-like protein, DNA-binding domain	GO:0003700, GO:0005634				EIL	TF
Nitab4.5_0000668g0060	0.543827	0.929155	1.46549	0.833723	3.29605	1.43459	0.774442	0.566811	0.644048	0.476603	0.667583	0.224713	1.03019	-0.504367	0.36156	0.97949	1.85479	0.661767	0.456299	2.74631	NtGF_18803	Serine_threonine protein kinase-like IPR002290 Serine_threonine protein kinase	id:58,97, align: 78, eval: 3e-19
Nitab4.5_0003085g0020	1.63148	0.464577	0.366372	2.50117	1.31842	0.717295	0.553173	0.314895	0.286244	0.556036	0.741758	0.749044	1.03264	0.887797	0.359279	0.82081	1.51229	0.384771	0.68228	1.03904	NtGF_06928	F-box domain containing protein IPR001810 Cyclin-like F-box	id:72,48, align: 367, eval: 0,0	unknown protein similar to AT5G19970,1	id:42,68, align: 328, eval: 1e-85			IPR001810	F-box domain	GO:0005515
Nitab4.5_0001450g0130	0.543827	0.929155	0.366372	0.833723	0.65921	2.86918	0.331904	0.314895	0.0715609	0.158868	0.0741758	0.224713	1.3833	-0.621467	0.357543	0.613118	1.45404	0.239453	0.152586	3.72168	NtGF_12197	RNA binding protein IPR012677 Nucleotide-binding, alpha-beta plait	id:84,41, align: 186, eval: 1e-92	RNA recognition motif and CCHC-type zinc finger domains containing protein	id:70,00, align: 170, eval: 2e-74	Zinc finger CCHC-type and RNA-binding motif-containing protein 1 OS=Xenopus laevis GN=zcrb1 PE=2 SV=1	id:64,12, align: 131, eval: 2e-56	IPR001878, IPR000504, IPR012677, IPR003954	Zinc finger, CCHC-type, RNA recognition motif domain, Nucleotide-binding, alpha-beta plait, RNA recognition motif domain, eukaryote	GO:0003676, GO:0008270, GO:0000166
Nitab4.5_0004646g0050	1.63148	4.64577	3.29735	3.33489	1.97763	3.58648	2.10206	2.26725	2.0037	0.63547	0.445055	0.524331	-0.0140244	-1.98326		3.19154	2.96633	2.12434	0.534952	3.69087	NtGF_04922	microtubule associated protein Type 5 IPR009768 Myosin II heavy chain-like	id:75,56, align: 536, eval: 0,0	ATMAP70-5, MAP70-5: microtubule-associated proteins 70-5	id:54,78, align: 513, eval: 5e-165	Microtubule-associated protein 70-5 OS=Arabidopsis thaliana GN=MAP70,5 PE=1 SV=1	id:54,78, align: 513, eval: 7e-164	IPR009768	Microtubule-associated protein 70	GO:0007010, GO:0008017
Nitab4.5_0000676g0010	1.08765	0.929155	0.732744	1.66745	0.65921	4.30377	1.54888	1.88937	1.43122	1.66811	2.52198	1.94751	1.39737	0.339359	0.355818	0.916518	2.21014	1.62316	2.04587	1.91321	NtGF_00182	NAD dependent epimerase_dehydratase family protein expressed-binding domain	id:85,55, align: 443, eval: 0,0	GAE6: UDP-D-glucuronate 4-epimerase 6	id:72,73, align: 462, eval: 0,0	UDP-glucuronate 4-epimerase 6 OS=Arabidopsis thaliana GN=GAE6 PE=1 SV=1	id:72,73, align: 462, eval: 0,0	IPR016040, IPR001509, IPR008089	NAD(P)-binding domain, NAD-dependent epimerase/dehydratase, Nucleotide sugar epimerase	GO:0003824, GO:0044237, GO:0050662, GO:0005975, GO:0016857
Nitab4.5_0000106g0430	0.543827	0.929155	1.83186	2.50117	1.97763	0.717295	0.442538	0.566811	0.930291	0.238301	0.370879	0.224713	0.711625	-1.22231		1.10161	1.73203	0.646547	0.277965	3.6571	NtGF_01946	ATP-binding cassette protein IPR003439 ABC transporter-like	id:95,96, align: 544, eval: 0,0	ATGCN1, GCN1: ABC transporter family protein	id:85,85, align: 530, eval: 0,0	ABC transporter F family member 1 OS=Arabidopsis thaliana GN=ABCF1 PE=1 SV=1	id:85,85, align: 530, eval: 0,0	IPR017871, IPR003439, IPR027417, IPR003593	ABC transporter, conserved site, ABC transporter-like, P-loop containing nucleoside triphosphate hydrolase, AAA+ ATPase domain	GO:0005524, GO:0016887, GO:0000166, GO:0017111
Nitab4.5_0000455g0060	0.543827	0.929155	0.366372	0.833723	3.29605	0.717295	0.553173	0.377874	0.357804	0.238301	0.445055	0.67414	1.5647	0.110842	0.355155	0.613118	1.61569	0.429617	0.452499	2.50195		Unknown Protein	id:91,53, align: 59, eval: 1e-31					IPR023214	HAD-like domain
Nitab4.5_0002128g0030	1.08765	1.39373	1.09912	2.50117	0.65921	5.73836	1.43825	1.00766	1.14497	1.03264	1.33517	1.12357	1.42137	-0.00764235	0.354767	1.1935	2.96625	1.19696	1.16379	2.55617	NtGF_09606	Vicilin (Fragment) IPR011051 Cupin, RmlC-type	id:79,54, align: 435, eval: 0,0	RmlC-like cupins superfamily protein	id:49,31, align: 434, eval: 1e-131			IPR006045, IPR011051, IPR014710	Cupin 1, RmlC-like cupin domain, RmlC-like jelly roll fold	GO:0045735
Nitab4.5_0000395g0070	1.08765	0.464577	0.366372	0.833723	0.65921	2.15189	0.885077	1.5115	1.50278	2.54188	2.81868	1.87261	1.08831	0.871958	0.354412	0.639535	1.21494	1.29978	2.41106	1.02413	NtGF_01004	Ribosomal protein L15 IPR000439 Ribosomal protein L15e	id:98,53, align: 204, eval: 2e-146	Ribosomal protein L23/L15e family protein	id:89,22, align: 204, eval: 3e-122	60S ribosomal protein L15 OS=Petunia hybrida GN=RPL15 PE=2 SV=1	id:96,57, align: 204, eval: 7e-142	IPR020925, IPR012678, IPR000439, IPR024794	Ribosomal protein L15e, conserved site, Ribosomal protein L23/L15e core domain, Ribosomal protein L15e, Ribosomal protein L15e core domain	GO:0003735, GO:0005622, GO:0005840, GO:0006412
Nitab4.5_0000322g0080	3.26296	5.11035	4.03009	4.16862	5.27368	7.89025	0.442538	1.07064	0.572487	0.158868	0.370879	0.299618	0.601121	-1.34555		4.13447	5.77751	0.695223	0.276455	3.51416	NtGF_00443	Kinesin like protein IPR001752 Kinesin, motor region	id:87,98, align: 840, eval: 0,0	P-loop containing nucleoside triphosphate hydrolases superfamily protein	id:57,97, align: 935, eval: 0,0	Kinesin-related protein 11 OS=Dictyostelium discoideum GN=kif11 PE=3 SV=1	id:49,24, align: 394, eval: 7e-105	IPR001752, IPR027640, IPR027417, IPR019821	Kinesin, motor domain, Kinesin-like protein, P-loop containing nucleoside triphosphate hydrolase, Kinesin, motor region, conserved site	GO:0003777, GO:0005524, GO:0007018, GO:0008017, GO:0005871
Nitab4.5_0004701g0040	4.89445	3.71662	4.03009	4.16862	3.29605	5.02107	1.10635	1.25958	1.43122	0.476603	0.296703	0.299618	0.098629	-1.82415		4.21372	4.16191	1.26571	0.357641	3.49555		Vacuolar protein sorting-associated protein 27 IPR018205 VHS subgroup	id:97,76, align: 134, eval: 1e-90	Target of Myb protein 1	id:79,85, align: 134, eval: 3e-74			IPR008942, IPR002014, IPR018205	ENTH/VHS, VHS, VHS subgroup	GO:0006886
Nitab4.5_0002113g0190	1.08765	1.39373	1.09912	4.16862	1.31842	1.43459	0.774442	1.1966	0.644048	0.476603	1.11264	0.749044	1.03263	-0.162217	0.35412	1.1935	2.30721	0.871697	0.779428	2.16199	NtGF_10917	Pseudouridine-5_apos-phosphate glycosidase IPR007342 Indigoidine synthase A like protein	id:94,24, align: 278, eval: 0,0	indigoidine synthase A family protein	id:75,37, align: 272, eval: 6e-151	Pseudouridine-5
Nitab4.5_0002937g0020	1.08765	1.85831	0.732744	6.66978	2.63684	0.717295	0.774442	0.314895	0.214683	0.397169	0.445055	0.524331	1.54707	0.151685	0.350835	1.22624	3.34131	0.434673	0.455518	2.60016	NtGF_05219	Folate_biopterin transporter family protein IPR004324 Biopterin transport-related protein BT1	id:67,28, align: 813, eval: 0,0	Major facilitator superfamily protein	id:61,65, align: 472, eval: 3e-175	Probable folate-biopterin transporter 9, chloroplastic OS=Arabidopsis thaliana GN=At2g33280 PE=3 SV=2	id:59,29, align: 479, eval: 0,0	IPR016196, IPR004324	Major facilitator superfamily domain, general substrate transporter, Biopterin transport-related protein BT1
Nitab4.5_0000151g0190	3.26296	2.32289	2.93098	3.33489	1.31842	4.30377	0.442538	0.566811	0.715609	0.0794338	0.222528	0.224713	0.174373	-1.7097		2.83894	2.98569	0.574986	0.175558	3.44449	NtGF_04512	Pentatricopeptide repeat-containing protein IPR002885 Pentatricopeptide repeat	id:82,71, align: 798, eval: 0,0	Pentatricopeptide repeat (PPR) superfamily protein	id:47,43, align: 816, eval: 0,0	Pentatricopeptide repeat-containing protein At3g54980, mitochondrial OS=Arabidopsis thaliana GN=At3g54980 PE=2 SV=1	id:47,43, align: 816, eval: 0,0	IPR011990, IPR002885	Tetratricopeptide-like helical, Pentatricopeptide repeat	GO:0005515
Nitab4.5_0001543g0060	4.35062	4.64577	3.29735	6.66978	7.25131	7.89025	1.43825	1.88937	1.21654	0.556036	0.89011	0.898853	0.956672	-0.949274		4.09791	7.27045	1.51472	0.781666	3.43802	NtGF_11823	BRCT domain-containing protein IPR001357 BRCT	id:77,18, align: 999, eval: 0,0	MEI1: transcription coactivators	id:44,57, align: 1032, eval: 0,0			IPR001357	BRCT domain
Nitab4.5_0001663g0220	0.543827	0.929155	2.19823	2.50117	0.65921	2.86918	0.774442	0.188937	0.143122	0.158868	0.0741758	0.299618	0.760049	-0.969224		1.22374	2.00985	0.368834	0.177554	3.41175	NtGF_03566	Alpha_beta hydrolase IPR000073 Alpha_beta hydrolase fold-1	id:85,77, align: 499, eval: 0,0	alpha/beta-Hydrolases superfamily protein	id:63,56, align: 505, eval: 0,0
Nitab4.5_0000514g0120	4.89445	2.32289	1.46549	1.66745	5.93289	12.194	1.54888	2.07831	1.78902	1.74754	2.29945	1.49809	1.36212	0.0334299	0.350636	2.89427	6.59812	1.8054	1.84836	2.22673	NtGF_03676	Fasciclin-like arabinogalactan protein 9 IPR000782 FAS1 domain	id:79,72, align: 424, eval: 0,0	SOS5: Fasciclin-like arabinogalactan family protein	id:53,18, align: 440, eval: 4e-127	Fasciclin-like arabinogalactan protein 4 OS=Arabidopsis thaliana GN=FLA4 PE=1 SV=1	id:53,18, align: 440, eval: 5e-126	IPR000782	FAS1 domain
Nitab4.5_0000058g0170	1.08765	3.25204	4.39647	5.83606	1.97763	2.86918	2.21269	1.44852	1.21654	0.794338	0.593407	0.374522	0.341876	-1.43441		2.91205	3.56096	1.62591	0.587422	3.38466	NtGF_02368	Peptide-N4-(N-acetyl-beta-glucosaminyl)asparagine amidase A	id:76,67, align: 570, eval: 0,0	Peptide-N4-(N-acetyl-beta-glucosaminyl)asparagine amidase A protein	id:49,81, align: 536, eval: 4e-169			IPR021102	Peptide-N4-(N-acetyl-beta-glucosaminyl)asparagine amidase A
Nitab4.5_0001888g0020	1.08765	1.39373	0.366372	0.833723	3.29605	1.43459	0.885077	1.13362	1.2881	1.58868	1.78022	1.19847	1.14907	0.461418	0.350092	0.949253	1.85479	1.10227	1.52246	1.41467	NtGF_01233	30S ribosomal protein S9 IPR000754 Ribosomal protein S9	id:95,24, align: 147, eval: 4e-100	Ribosomal protein S5 domain 2-like superfamily protein	id:88,11, align: 143, eval: 3e-91	40S ribosomal protein S16 OS=Gossypium hirsutum GN=RPS16 PE=2 SV=1	id:93,01, align: 143, eval: 7e-92	IPR000754, IPR020568, IPR020574, IPR014721	Ribosomal protein S9, Ribosomal protein S5 domain 2-type fold, Ribosomal protein S9, conserved site, Ribosomal protein S5 domain 2-type fold, subgroup	GO:0003735, GO:0005840, GO:0006412
Nitab4.5_0000401g0020	1.63148	4.1812	2.93098	4.16862	3.29605	6.45566	0.774442	0.818727	1.00185	0.556036	0.445055	0.224713	0.771711	-1.07675		2.91455	4.64011	0.865007	0.408602	3.37036		Unknown Protein	id:40,32, align: 62, eval: 7e-11
Nitab4.5_0001756g0250	3.26296	0.464577	1.09912	5.83606	2.63684	1.43459	0.663808	0.566811	1.00185	0.63547	0.519231	0.299618	1.17146	-0.609543	0.348981	1.60889	3.3025	0.744157	0.484773	3.15096		Thiamin pyrophosphokinase 1 IPR016966 Thiamin pyrophosphokinase, eukaryotic	id:66,42, align: 134, eval: 5e-56	TPK2: thiamin pyrophosphokinase 2	id:55,04, align: 129, eval: 8e-38	Thiamine pyrophosphokinase 2 OS=Arabidopsis thaliana GN=TPK2 PE=2 SV=1	id:55,04, align: 129, eval: 1e-36	IPR007371	Thiamin pyrophosphokinase, catalytic domain	GO:0004788, GO:0005524, GO:0009229
Nitab4.5_0000227g0290	2.71914	4.1812	3.66372	5.00234	3.95526	5.73836	0.885077	0.755748	0.930291	0.556036	0.148352	0.374522	0.578879	-1.24515		3.52135	4.89865	0.857039	0.359637	3.31516	NtGF_29619					Serine/threonine-protein phosphatase 7 long form homolog OS=Arabidopsis thaliana GN=At1g48120 PE=2 SV=1	id:45,05, align: 91, eval: 8e-12	IPR019557	Aminotransferase-like, plant mobile domain
Nitab4.5_0000380g0030	3.26296	0.464577	1.46549	1.66745	2.63684	5.02107	0.553173	0.818727	0.644048	0.873771	0.296703	1.04866	1.00298	0.125325	0.347736	1.73101	3.10845	0.671983	0.739712	1.63132	NtGF_16643	LRR receptor-like serine_threonine-protein kinase, RLP	id:72,90, align: 417, eval: 0,0	Leucine-rich repeat (LRR) family protein	id:59,84, align: 376, eval: 5e-159	Leucine-rich repeat extensin-like protein 4 OS=Arabidopsis thaliana GN=LRX4 PE=1 SV=1	id:59,84, align: 376, eval: 7e-158	IPR003591, IPR001611, IPR025875, IPR013210	Leucine-rich repeat, typical subtype, Leucine-rich repeat, Leucine rich repeat 4, Leucine-rich repeat-containing N-terminal, type 2	GO:0005515
Nitab4.5_0000159g0060	1.63148	2.78746	1.46549	4.16862	3.29605	1.43459	1.77015	1.88937	1.57434	0.317735	1.11264	0.973757	0.707643	-1.10764		1.96148	2.96642	1.74462	0.801377	3.29241	NtGF_24062	Receptor-type tyrosine-protein phosphatase S IPR000242 Protein-tyrosine phosphatase, receptor_non-receptor type	id:72,84, align: 81, eval: 7e-33
Nitab4.5_0003260g0010	2.17531	3.25204	2.93098	4.16862	2.63684	5.73836	0.221269	0.566811	0.214683	0.158868	0.0741758	0.224713	0.685356	-1.15892		2.78611	4.18127	0.334254	0.152586	3.28756	NtGF_21528
Nitab4.5_0002020g0030	2.71914	2.32289	1.09912	1.66745	3.29605	6.45566	3.42967	3.33789	4.65146	6.1164	5.19231	4.64407	1.05695	0.489154	0.3381	2.04705	3.80638	3.80634	5.31759	1.331	NtGF_07842	SelT-like protein IPR019389 Selenoprotein T	id:91,18, align: 68, eval: 9e-41	SELT: SELT-like protein precursor	id:65,60, align: 218, eval: 3e-99	SelT-like protein OS=Arabidopsis thaliana GN=At3g47300 PE=2 SV=2	id:65,60, align: 218, eval: 4e-98	IPR011893, IPR019389, IPR012336	Selenoprotein, Rdx type, Selenoprotein T, Thioredoxin-like fold	GO:0008430, GO:0045454
Nitab4.5_0003965g0040	0.543827	1.85831	1.09912	2.50117	0.65921	3.58648	1.54888	2.45618	1.93214	2.93905	4.74725	3.07108	1.03229	0.846955	0.337562	1.16708	2.24895	1.97907	3.58579	1.06354		DAG protein	id:71,19, align: 236, eval: 4e-113	DAL1, DAL: differentiation and greening-like 1	id:49,36, align: 233, eval: 6e-54
Nitab4.5_0005622g0010	4.35062	2.32289	3.66372	7.50351	6.5921	2.86918	0.553173	0.062979	0.143122	0.158868	0.148352	0.0749044	0.826718	-0.879865		3.44574	5.65493	0.253091	0.127375	3.26091	NtGF_11663	Os06g0207500 protein (Fragment) IPR004253 Protein of unknown function DUF231, plant	id:82,14, align: 364, eval: 0,0	TBL36: TRICHOME BIREFRINGENCE-LIKE 36	id:52,35, align: 361, eval: 2e-130			IPR026057, IPR025846	PC-Esterase, PMR5 N-terminal domain
Nitab4.5_0001684g0050	1.08765	1.85831	0.732744	0.833723	0.65921	4.30377	2.65523	0.377874	0.858731	0.476603	0.741758	0.67414	0.792293	-0.967656		1.22624	1.93223	1.29728	0.630834	3.24044	NtGF_00108	Serine-threonine protein kinase IPR015740 Plant protein serine_threonine kinase-like	id:82,60, align: 362, eval: 0,0	SNRK2-3, SNRK2,3, SRK2I: sucrose nonfermenting 1(SNF1)-related protein kinase 2,3	id:76,92, align: 364, eval: 0,0	Serine/threonine-protein kinase SAPK10 OS=Oryza sativa subsp, japonica GN=SAPK10 PE=2 SV=1	id:76,24, align: 362, eval: 0,0	IPR002290, IPR011009, IPR000719, IPR008271	Serine/threonine- / dual specificity protein kinase, catalytic domain, Protein kinase-like domain, Protein kinase domain, Serine/threonine-protein kinase, active site	GO:0004672, GO:0005524, GO:0006468, GO:0016772, GO:0004674		PPC:4,2,4	SNF1 Related Protein Kinase (SnRK)
Nitab4.5_0001701g0020	2.71914	1.85831	1.09912	1.66745	5.93289	2.86918	4.31475	2.83406	3.22024	3.89225	2.96703	3.89503	1.06003	0.0851195	0.336692	1.89219	3.48984	3.45635	3.58477	1.77827	NtGF_11966	Pentatricopeptide repeat-containing protein IPR002885 Pentatricopeptide repeat	id:86,38, align: 367, eval: 0,0	Tetratricopeptide repeat (TPR)-like superfamily protein	id:62,18, align: 357, eval: 3e-165	Pentatricopeptide repeat-containing protein At4g26680, mitochondrial OS=Arabidopsis thaliana GN=At4g26680 PE=2 SV=1	id:62,18, align: 357, eval: 4e-164	IPR002885, IPR011990	Pentatricopeptide repeat, Tetratricopeptide-like helical	GO:0005515
Nitab4.5_0001701g0150	0.543827	1.39373	0.732744	0.833723	1.31842	2.86918	0.995711	0.503832	0.214683	0.0794338	0.222528	1.57299	1.03565	0.164724	0.332931	0.890101	1.67377	0.571409	0.624985	1.71923	NtGF_00260	Protein FAR1-RELATED SEQUENCE 11 IPR004330 Transcription factor, FAR1-related	id:92,34, align: 653, eval: 0,0	FRS10: FAR1-related sequence 10	id:64,12, align: 680, eval: 0,0	Putative protein FAR1-RELATED SEQUENCE 10 OS=Arabidopsis thaliana GN=FRS10 PE=2 SV=2	id:64,12, align: 680, eval: 0,0	IPR007527, IPR006564, IPR018289, IPR004330	Zinc finger, SWIM-type, Zinc finger, PMZ-type, MULE transposase domain, FAR1 DNA binding domain	GO:0008270				FAR1	TF
Nitab4.5_0001788g0200	45.6815	32.0558	33.7062	47.5222	63.9433	43.755	0.331904	0.125958	0.0715609	0.0794338	0.0741758	0.0749044	0.605916	-1.13065		37.1479	51.7402	0.176474	0.0761713	3.22689	NtGF_18871	NADH dehydrogenase subunit 5 (Fragment) IPR003945 NADH-plastoquinone oxidoreductase, chain 5	id:77,50, align: 200, eval: 1e-94			NADH-ubiquinone oxidoreductase chain 5 OS=Oenothera berteroana GN=ND5 PE=2 SV=2	id:67,54, align: 342, eval: 2e-134	IPR001516, IPR001750	NADH:ubiquinone oxidoreductase, chain 5/L, N-terminal, NADH:ubiquinone/plastoquinone oxidoreductase	GO:0008137, GO:0042773, GO:0055114	Reactome:REACT_6305
Nitab4.5_0000920g0020	3.26296	3.71662	5.49558	5.00234	5.93289	7.89025	1.65952	2.20427	2.28995	1.11207	0.815934	0.973757	0.694113	-1.08953		4.15839	6.27516	2.05124	0.967255	3.20019	NtGF_07492	GRAM domain containing protein IPR004182 GRAM	id:80,65, align: 372, eval: 0,0	VAD1: GRAM domain family protein	id:51,66, align: 331, eval: 5e-105			IPR004182	GRAM domain
Nitab4.5_0001102g0070	1.08765	0.929155	1.09912	3.33489	1.97763	0.717295	3.09777	3.21193	3.57804	3.73339	5.04396	3.3707	1.04403	0.306455	0.32731	1.03864	2.00994	3.29591	4.04935	1.5751		Unknown Protein	id:70,00, align: 70, eval: 8e-28	unknown protein similar to AT3G62920,1	id:55,38, align: 65, eval: 5e-20
Nitab4.5_0001015g0030	3.80679	5.57493	2.93098	4.16862	5.27368	5.02107	0.885077	0.503832	0.858731	0.158868	0.222528	0.449426	0.364525	-1.40903		4.10423	4.82112	0.749213	0.27694	3.17786		F21O3,28 protein (Fragment) IPR014778 Myb, DNA-binding	id:86,96, align: 69, eval: 2e-35	Protein of unknown function (DUF3755)	id:41,98, align: 81, eval: 2e-09
Nitab4.5_0000250g0110	29.3667	17.6539	26.7452	18.3419	26.3684	17.9324	0.995711	1.1966	0.644048	0.238301	0.0741758	0.449426	-0.111312	-1.89248		24.5886	20.8809	0.945454	0.253968	3.16138	NtGF_06183	Zinc finger-like	id:90,86, align: 591, eval: 0,0	unknown protein; LOCATED IN: cellular_component unknown; EXPRESSED IN: 23 plant structures; EXPRESSED DURING: 14 growth stages,	id:63,40, align: 694, eval: 0,0
Nitab4.5_0005042g0030	1.08765	0.464577	1.09912	0.833723	1.31842	2.86918	0.221269	0.377874	0.500926	0.158868	0.667583	0.374522	1.04341	0.109984	0.327115	0.883783	1.67377	0.36669	0.400324	1.73476	NtGF_05720	Zinc finger HIT domain containing 2 (Predicted) IPR007529 Zinc finger, HIT-type	id:85,97, align: 392, eval: 0,0	HIT-type Zinc finger family protein	id:55,50, align: 400, eval: 5e-147			IPR007529	Zinc finger, HIT-type
Nitab4.5_0003016g0010	1.08765	0.464577	0.366372	0.833723	1.97763	0.717295	1.77015	3.27491	1.14497	1.42981	1.03846	1.7228	1.06216	-0.570321	0.325124	0.639535	1.17622	2.06335	1.39702	2.71638		TBC1 domain family member 15 IPR000195 RabGAP_TBC	id:76,84, align: 95, eval: 9e-46	Ypt/Rab-GAP domain of gyp1p superfamily protein	id:66,32, align: 95, eval: 1e-38			IPR000195	Rab-GTPase-TBC domain	GO:0005097, GO:0032313
Nitab4.5_0000114g0100	2.71914	2.32289	2.19823	1.66745	4.61447	2.15189	1.65952	1.00766	0.858731	0.556036	0.148352	0.599235	0.36929	-1.40501		2.41342	2.81127	1.1753	0.434541	3.15057	NtGF_16310	Serine_threonine-protein phosphatase 7 long form homolog IPR019557 Aminotransferase-like, plant mobile domain	id:48,36, align: 122, eval: 4e-28
Nitab4.5_0004679g0110	1.08765	0.464577	0.366372	0.833723	1.97763	0.717295	0.221269	0.566811	0.644048	0.556036	0.445055	0.224713	1.06216	-0.254285	0.325124	0.639535	1.17622	0.477376	0.408602	2.14874	NtGF_00029	LRR receptor-like serine_threonine-protein kinase, RLP	id:50,30, align: 1014, eval: 0,0					IPR001611, IPR025875, IPR003591, IPR013210	Leucine-rich repeat, Leucine rich repeat 4, Leucine-rich repeat, typical subtype, Leucine-rich repeat-containing N-terminal, type 2	GO:0005515
Nitab4.5_0002684g0110	2.17531	1.85831	0.732744	1.66745	1.97763	2.86918	0.663808	0.62979	1.07341	0.0794338	0.445055	0.524331	0.607635	-1.1675		1.58879	2.17142	0.789004	0.349607	3.08445	NtGF_29192
Nitab4.5_0000305g0340	212.093	188.618	167.066	278.464	189.852	272.572	14.825	17.0043	16.6021	8.73771	4.82143	6.96611	0.497237	-1.23349		189.259	246.963	16.1438	6.84175	3.07903	NtGF_07246	BCL-2-associated athanogene 6 IPR003103 Apoptosis regulator Bcl-2 protein, BAG	id:64,54, align: 392, eval: 4e-160
Nitab4.5_0005915g0020	2.17531	2.32289	4.03009	4.16862	1.97763	1.43459	0.331904	0.818727	0.429365	0.158868	0.222528	0.0749044	-0.104475	-1.80641		2.84276	2.52695	0.526666	0.1521	3.07795	NtGF_00594	Calcium-transporting ATPase IPR001757 ATPase, P-type, K_Mg_Cd_Cu_Zn_Na_Ca_Na_H-transporter	id:92,31, align: 325, eval: 0,0	ECA3, ATECA3: endoplasmic reticulum-type calcium-transporting ATPase 3	id:79,88, align: 323, eval: 1e-179	Calcium-transporting ATPase 3, endoplasmic reticulum-type OS=Arabidopsis thaliana GN=ECA3 PE=2 SV=3	id:79,88, align: 323, eval: 1e-178	IPR008250, IPR023299, IPR001757, IPR018303, IPR023298	P-type ATPase, A domain, P-type ATPase, cytoplasmic domain N, Cation-transporting P-type ATPase, P-type ATPase, phosphorylation site, P-type ATPase, transmembrane domain	GO:0000166, GO:0046872, GO:0006812, GO:0016021, GO:0019829
Nitab4.5_0000312g0150	5.9821	5.57493	7.32744	5.00234	5.93289	6.45566	0.995711	1.25958	1.50278	0.158868	0.370879	0.599235	-0.00567673	-1.73415		6.29482	5.79696	1.25269	0.376327	3.06545	NtGF_03889	AT5g47580_MNJ7_17	id:82,55, align: 722, eval: 0,0	unknown protein similar to AT5G47580,1	id:48,34, align: 724, eval: 0,0
Nitab4.5_0001309g0160	0.543827	1.39373	0.732744	0.833723	3.29605	1.43459	0.221269	0.503832	0.572487	0.63547	0.89011	0.374522	1.20248	0.520319	0.322873	0.890101	1.85479	0.43253	0.633367	1.42303		YjbQ IPR001602 Uncharacterised protein family UPF0047	id:91,80, align: 122, eval: 7e-82	unknown protein similar to AT1G21065,1	id:80,33, align: 122, eval: 2e-71	UPF0047 protein C4A8,02c OS=Schizosaccharomyces pombe (strain 972 / ATCC 24843) GN=SPAC4A8,02c PE=3 SV=1	id:49,22, align: 128, eval: 2e-36	IPR001602	Uncharacterised protein family UPF0047
Nitab4.5_0000176g0130	2.17531	3.25204	2.56461	3.33489	1.31842	0.717295	1.65952	1.00766	1.14497	0.317735	0.148352	0.374522	-0.501412	-2.15465		2.66399	1.7902	1.27072	0.280203	3.04752	NtGF_24086	Palmitoyltransferase swf1 IPR001594 Zinc finger, DHHC-type	id:90,12, align: 81, eval: 3e-49	DHHC-type zinc finger family protein	id:69,14, align: 81, eval: 3e-35	Probable protein S-acyltransferase 17 OS=Arabidopsis thaliana GN=PAT17 PE=2 SV=1	id:69,14, align: 81, eval: 1e-33
Nitab4.5_0004479g0030	4.35062	5.57493	2.56461	12.5058	2.63684	8.60754	18.8079	20.0903	19.3214	25.4188	27.8159	24.9432	1.03263	0.434436	0.320275	4.16338	7.91674	19.4065	26.0593	1.41607	NtGF_08999	Glutaredoxin IPR011899 Glutaredoxin, eukaryotic and viruses	id:82,07, align: 145, eval: 1e-85	Glutaredoxin family protein	id:70,45, align: 132, eval: 1e-61	Glutaredoxin-C4 OS=Arabidopsis thaliana GN=GRXC4 PE=2 SV=2	id:70,45, align: 132, eval: 2e-60	IPR002109, IPR014025, IPR011767, IPR012336, IPR011899	Glutaredoxin, Glutaredoxin subgroup, Glutaredoxin active site, Thioredoxin-like fold, Glutaredoxin, eukaryotic/virial	GO:0009055, GO:0015035, GO:0045454
Nitab4.5_0000798g0070	2.71914	0.464577	1.09912	0.833723	1.31842	0.717295	0.442538	0.692769	0.572487	0.0794338	0.148352	0.149809	-0.421394	-2.17831		1.42761	0.956479	0.569265	0.125865	3.03023	NtGF_12770	Cell division protease ftsH homolog IPR003959 ATPase, AAA-type, core	id:90,99, align: 954, eval: 0,0	FtsH extracellular protease family	id:74,64, align: 911, eval: 0,0	ATP-dependent zinc metalloprotease FtsH OS=Porphyra purpurea GN=ftsH PE=3 SV=1	id:41,40, align: 500, eval: 3e-106	IPR003959, IPR003593, IPR027417, IPR000642	ATPase, AAA-type, core, AAA+ ATPase domain, P-loop containing nucleoside triphosphate hydrolase, Peptidase M41	GO:0005524, GO:0000166, GO:0017111, GO:0004222, GO:0006508
Nitab4.5_0000175g0080	1.63148	0.929155	1.83186	0.833723	3.29605	4.30377	0.885077	0.692769	0.500926	0.397169	1.18681	0.374522	1.07209	-0.0462399	0.320261	1.46417	2.81118	0.692924	0.652835	2.03789	NtGF_02001
Nitab4.5_0000714g0070	336.085	326.133	362.342	253.452	301.259	269.703	7.96569	7.8094	6.79828	2.70075	1.48352	1.87261	-0.197011	-1.88833		341.52	274.805	7.52446	2.01896	2.99885	NtGF_00994	Glutamate synthase IPR012220 Glutamate synthase, eukaryotic IPR006005 Glutamate synthase, NADH_NADPH, small subunit 1	id:87,49, align: 1151, eval: 0,0	GLT1: NADH-dependent glutamate synthase 1	id:78,70, align: 1108, eval: 0,0	Glutamate synthase 1 [NADH], chloroplastic OS=Arabidopsis thaliana GN=GLT1 PE=1 SV=2	id:78,70, align: 1108, eval: 0,0	IPR002932, IPR006982, IPR013785, IPR000583, IPR017932	Glutamate synthase, central-C, Glutamate synthase, central-N, Aldolase-type TIM barrel, Class II glutamine amidotransferase domain, Glutamine amidotransferase type 2 domain	GO:0006537, GO:0015930, GO:0016638, GO:0055114, GO:0006807, GO:0003824, GO:0008152	UniPathway:UPA00045
Nitab4.5_0000519g0310	0.543827	1.85831	2.56461	2.50117	4.61447	2.15189	0.885077	0.881706	0.930291	0.63547	0.519231	0.524331	0.984977	-0.674256		1.65558	3.08917	0.899025	0.559677	2.99727	NtGF_21815	Genomic DNA chromosome 3 P1 clone MLD14	id:90,08, align: 242, eval: 9e-145	Protein of unknown function (DUF3754)	id:70,92, align: 251, eval: 4e-129
Nitab4.5_0001360g0060	23.9284	30.6621	31.508	16.6745	11.8658	17.2151	0.553173	0.944686	0.644048	0.158868	0.148352	0.0749044	-0.810886	-2.49464		28.6995	15.2518	0.713969	0.127375	2.97881	NtGF_00082	Glucan synthase like 7	id:91,95, align: 348, eval: 0,0	ATGSL08, GSL8, GSL08, ATGSL8, CHOR: glucan synthase-like 8	id:72,36, align: 351, eval: 1e-171	Callose synthase 10 OS=Arabidopsis thaliana GN=CALS10 PE=2 SV=5	id:72,36, align: 351, eval: 2e-170	IPR026899, IPR026953	1,3-beta-glucan synthase subunit FKS1-like, domain-1, Callose synthase	, GO:0003843	KEGG:00500+2,4,1,34, MetaCyc:PWY-6773
Nitab4.5_0005376g0090	2.71914	56.2139	3.29735	4.16862	3.29605	2.86918	43.9219	1.1966	1.50278	1.11207	0.741758	0.749044	-2.47149	-4.15144		20.7434	3.44462	15.5404	0.867625	2.97434	NtGF_00009
Nitab4.5_0000005g0520	0.543827	1.39373	0.732744	1.66745	0.65921	2.86918	0.774442	0.62979	0.357804	0.714904	1.11264	0.599235	1.06224	0.50428	0.319648	0.890101	1.73195	0.587346	0.808926	1.4128	NtGF_10499	Os03g0859900 protein (Fragment) IPR006869 Protein of unknown function DUF547	id:74,21, align: 535, eval: 0,0	Protein of unknown function, DUF547	id:48,33, align: 478, eval: 2e-146			IPR025757, IPR006869	Ternary complex factor MIP1, leucine-zipper, Domain of unknown function DUF547
Nitab4.5_0001863g0020	1.08765	0.464577	1.09912	0.833723	3.29605	1.43459	1.54888	1.38554	1.78902	1.42981	1.03846	1.04866	1.21022	-0.414144	0.319461	0.883783	1.85479	1.57448	1.17231	2.81867		Membrane related protein-like IPR002913 Lipid-binding START	id:73,27, align: 101, eval: 4e-34	Polyketide cyclase/dehydrase and lipid transport superfamily protein	id:50,75, align: 67, eval: 1e-15			IPR023393	START-like domain
Nitab4.5_0000583g0240	1.63148	1.85831	0.732744	5.00234	0.65921	3.58648	4.86792	4.97534	3.57804	3.65395	5.85989	6.44178	1.24283	0.263547	0.319413	1.40751	3.08267	4.47377	5.31854	1.84228	NtGF_01534	Ubiquitin-conjugating enzyme IPR015581 Ubiquitin-conjugating enzyme	id:97,28, align: 184, eval: 1e-131	UBC5: ubiquitin-conjugating enzyme 5	id:80,85, align: 188, eval: 2e-106	Ubiquitin-conjugating enzyme E2 5 OS=Arabidopsis thaliana GN=UBC5 PE=2 SV=2	id:80,85, align: 188, eval: 3e-105	IPR000608, IPR023313, IPR016135	Ubiquitin-conjugating enzyme, E2, Ubiquitin-conjugating enzyme, active site, Ubiquitin-conjugating enzyme/RWD-like	GO:0016881,	UniPathway:UPA00143
Nitab4.5_0000154g0110	2.17531	0.464577	1.09912	2.50117	3.29605	0.717295	0.442538	0.251916	0.214683	0.238301	0.148352	0.149809	0.94793	-0.712782		1.24633	2.1715	0.303046	0.178821	2.95268	NtGF_12466	BHLH domain class transcription factor	id:69,85, align: 199, eval: 2e-84					IPR011598	Myc-type, basic helix-loop-helix (bHLH) domain	GO:0046983				bHLH	TF
Nitab4.5_0000679g0140	1.63148	0.464577	0.366372	1.66745	1.97763	0.717295	0.331904	0.251916	0.572487	0.238301	0.593407	0.224713	1.00158	-0.116729	0.31835	0.82081	1.45412	0.385436	0.35214	1.93907	NtGF_01603	AMP deaminase IPR006329 AMP deaminase	id:83,52, align: 898, eval: 0,0	FAC1, ATAMPD: AMP deaminase, putative / myoadenylate deaminase, putative	id:66,49, align: 737, eval: 0,0	AMP deaminase OS=Arabidopsis thaliana GN=AMPD PE=1 SV=2	id:66,49, align: 737, eval: 0,0	IPR006329, IPR006650, IPR001365	AMP deaminase, Adenosine/AMP deaminase active site, Adenosine/AMP deaminase domain	GO:0003876, GO:0006188, GO:0009168, GO:0019239	KEGG:00230+3,5,4,6, MetaCyc:PWY-6596, Reactome:REACT_1698, UniPathway:UPA00591
Nitab4.5_0001118g0070	1.08765	0.464577	0.732744	3.33489	0.65921	1.43459	0.553173	0.944686	0.644048	0.556036	1.11264	0.67414	1.34135	0.119142	0.316966	0.761659	1.80956	0.713969	0.780938	2.17208	NtGF_00313	Alpha-1 4-glucan-protein synthase IPR004901 Alpha-1,4-glucan-protein synthase, UDP-forming	id:91,64, align: 359, eval: 0,0	RGP3, RGP: reversibly glycosylated polypeptide 3	id:87,32, align: 339, eval: 0,0	Alpha-1,4-glucan-protein synthase [UDP-forming] 2 OS=Solanum tuberosum GN=UPTG2 PE=1 SV=1	id:92,29, align: 350, eval: 0,0	IPR004901	Reversibly glycosylated polypeptide family	GO:0016866, GO:0030244
Nitab4.5_0000165g0160	4.35062	4.64577	3.29735	5.83606	4.61447	6.45566	0.553173	1.32256	0.429365	0.63547	0.222528	0.224713	0.580685	-1.10772		4.09791	5.6354	0.768366	0.360904	2.92778	NtGF_03281			Intron maturase, type II family protein	id:68,09, align: 680, eval: 0,0			IPR000477, IPR024937	Reverse transcriptase, Domain X	GO:0003723, GO:0003964, GO:0006278, GO:0006397
Nitab4.5_0000783g0200	10.3327	6.96866	12.4567	10.8384	13.8434	17.2151	0.442538	0.377874	0.286244	0.158868	0.0741758	0.299618	0.606114	-1.03624		9.91934	13.9656	0.368885	0.177554	2.92509
Nitab4.5_0004214g0020	3.26296	2.78746	2.56461	5.83606	0.65921	2.86918	2.10206	1.63745	1.57434	0.63547	0.89011	0.449426	0.19686	-1.39994		2.87168	3.12148	1.77128	0.658336	2.9246	NtGF_05834	E3 ubiquitin-protein ligase PRT1 IPR000433 Zinc finger, ZZ-type	id:79,44, align: 287, eval: 1e-161	PRT1: proteolysis 1	id:43,60, align: 289, eval: 7e-65	E3 ubiquitin-protein ligase PRT1 OS=Arabidopsis thaliana GN=PRT1 PE=2 SV=2	id:43,60, align: 289, eval: 1e-63	IPR013083, IPR001841, IPR017907	Zinc finger, RING/FYVE/PHD-type, Zinc finger, RING-type, Zinc finger, RING-type, conserved site	GO:0005515, GO:0008270
Nitab4.5_0000084g0060	2.17531	0.929155	0.732744	3.33489	3.29605	0.717295	2.5446	2.3932	2.21839	3.65395	2.96703	3.96993	1.09023	0.581199	0.316569	1.27907	2.44941	2.3854	3.53031	1.29394	NtGF_01340	60S ribosomal protein L36 IPR000509 Ribosomal protein L36e	id:95,37, align: 108, eval: 3e-67	Ribosomal protein L36e family protein	id:85,86, align: 99, eval: 7e-55	60S ribosomal protein L36-1 OS=Arabidopsis thaliana GN=RPL36A PE=2 SV=1	id:85,86, align: 99, eval: 9e-54	IPR000509	Ribosomal protein L36e	GO:0003735, GO:0005622, GO:0005840, GO:0006412
Nitab4.5_0001270g0210	1.08765	1.39373	1.09912	3.33489	0.65921	2.86918	0.885077	0.251916	0.715609	0.794338	0.370879	0.973757	1.02686	0.26032	0.315515	1.1935	2.28776	0.617534	0.712991	1.66022		Mitochondrial import inner membrane translocase subunit tim22 IPR003397 Mitochondrial inner membrane translocase complex, subunit Tim17_22	id:56,25, align: 128, eval: 5e-33	Mitochondrial import inner membrane translocase subunit Tim17/Tim22/Tim23 family protein	id:60,53, align: 76, eval: 1e-24	Mitochondrial import inner membrane translocase subunit TIM22-4 OS=Arabidopsis thaliana GN=TIM22-4 PE=2 SV=3	id:60,53, align: 76, eval: 2e-23	IPR003397	Mitochondrial inner membrane translocase subunit Tim17/Tim22/Tim23/peroxisomal protein PMP24
Nitab4.5_0000649g0100	2.71914	1.39373	1.46549	2.50117	6.5921	2.15189	3.42967	1.82639	1.86058	1.35037	2.29945	2.32204	1.17444	-0.207313	0.31523	1.85945	3.74838	2.37222	1.99062	2.40229	NtGF_04965	3_apos(2_apos) 5_apos-bisphosphate nucleotidase-like protein IPR000760 Inositol monophosphatase	id:83,55, align: 377, eval: 0,0	Inositol monophosphatase family protein	id:57,52, align: 379, eval: 9e-139	Putative PAP-specific phosphatase, mitochondrial OS=Arabidopsis thaliana GN=At4g05090 PE=2 SV=1	id:57,52, align: 379, eval: 1e-137	IPR000760, IPR020583	Inositol monophosphatase, Inositol monophosphatase, metal-binding site	GO:0046854
Nitab4.5_0001540g0040	1.63148	1.85831	1.09912	1.66745	3.29605	2.15189	1.88079	1.63745	1.2881	0.556036	1.18681	0.823948	0.781368	-0.87828		1.52964	2.37179	1.60211	0.855599	2.90343	NtGF_21895	Transcription factor E2F IPR015633 E2F Family	id:68,42, align: 380, eval: 4e-173	E2FC, ATE2F2, ATE2FC: winged-helix DNA-binding transcription factor family protein	id:62,30, align: 183, eval: 1e-71	Transcription factor E2FC OS=Arabidopsis thaliana GN=E2FC PE=1 SV=1	id:62,30, align: 183, eval: 2e-70	IPR015633, IPR003316, IPR011991	E2F Family, Transcription factor E2F/dimerisation partner (TDP), Winged helix-turn-helix DNA-binding domain	GO:0003700, GO:0005667, GO:0006355				E2F-DP	TF
Nitab4.5_0001998g0090	1.08765	5.11035	2.93098	3.33489	5.27368	6.45566	1.21698	1.25958	0.858731	0.476603	0.370879	1.04866	0.833872	-0.804552		3.04299	5.02141	1.11176	0.632048	2.9026	NtGF_02306	Histone-lysine N-methyltransferase-like protein IPR003105 SRA-YDG	id:90,06, align: 543, eval: 0,0	SDG22, SUVH9, SET22: SU(VAR)3-9 homolog 9	id:63,36, align: 535, eval: 0,0	Probable histone-lysine N-methyltransferase, H3 lysine-9 specific SUVH9 OS=Arabidopsis thaliana GN=SUVH9 PE=2 SV=1	id:63,36, align: 535, eval: 0,0	IPR003606, IPR003105, IPR001214, IPR007728, IPR025794, IPR015947	Pre-SET zinc-binding sub-group, SRA-YDG, SET domain, Pre-SET domain, Histone H3-K9 methyltransferase, plant, PUA-like domain	GO:0005634, GO:0008270, GO:0018024, GO:0034968, GO:0042393, GO:0005515, GO:0016571	KEGG:00310+2,1,1,43			SET	transcriptional regulator
Nitab4.5_0000137g0200	0.543827	0.464577	1.46549	0.833723	1.97763	0.717295	0.553173	0.188937	0.500926	0.317735	0.0741758	0.224713	0.606398	-0.975631		0.824631	1.17622	0.414345	0.205541	2.87535	NtGF_05022	Beta-mannosidase IPR013781 Glycoside hydrolase, subgroup, catalytic core	id:88,48, align: 955, eval: 0,0	glycoside hydrolase family 2 protein	id:66,91, align: 964, eval: 0,0	Mannosylglycoprotein endo-beta-mannosidase OS=Lilium longiflorum GN=EBM PE=1 SV=4	id:69,31, align: 958, eval: 0,0	IPR006102, IPR006104, IPR008979, IPR023232, IPR013812, IPR013781, IPR017853	Glycoside hydrolase, family 2, immunoglobulin-like beta-sandwich, Glycosyl hydrolases family 2, sugar binding domain, Galactose-binding domain-like, Glycoside hydrolase, family 2, active site, Glycoside hydrolase, family 2/20, immunoglobulin-like beta-sandwich domain, Glycoside hydrolase, catalytic domain, Glycoside hydrolase, superfamily	GO:0004553, GO:0005975, , GO:0003824	KEGG:00052+3,2,1,23, KEGG:00511+3,2,1,23, KEGG:00531+3,2,1,23, KEGG:00600+3,2,1,23, KEGG:00604+3,2,1,23, MetaCyc:PWY-6791, MetaCyc:PWY-6807
Nitab4.5_0000659g0070	2.17531	1.39373	1.46549	4.16862	1.97763	0.717295	0.553173	0.818727	0.572487	0.476603	0.296703	0.149809	0.544911	-1.07852		1.67818	2.28785	0.648129	0.307705	2.87155	NtGF_00798
Nitab4.5_0006246g0050	2.17531	3.71662	1.83186	2.50117	3.95526	8.60754	0.885077	1.07064	0.930291	0.556036	0.964286	0.973757	1.09962	-0.2073	0.314378	2.5746	5.02132	0.962004	0.83136	2.25682	NtGF_00741	Protein FAR1-RELATED SEQUENCE 4 IPR018289 MULE transposase, conserved domain	id:75,90, align: 361, eval: 0,0	FAR1: FRS (FAR1 Related Sequences) transcription factor family	id:46,17, align: 366, eval: 3e-96	Protein FAR-RED IMPAIRED RESPONSE 1 OS=Arabidopsis thaliana GN=FAR1 PE=1 SV=1	id:46,17, align: 366, eval: 4e-95	IPR004330, IPR007527, IPR006564	FAR1 DNA binding domain, Zinc finger, SWIM-type, Zinc finger, PMZ-type	GO:0008270				FAR1	TF
Nitab4.5_0000006g0680	144.658	120.326	126.032	178.417	133.82	166.413	2.65523	3.08597	2.28995	1.74754	0.89011	0.823948	0.404147	-1.20795		130.339	159.55	2.67705	1.15387	2.84003	NtGF_00056	Unknown Protein	id:46,00, align: 50, eval: 1e-08
Nitab4.5_0001383g0050	8.15741	13.4727	12.823	12.5058	5.27368	10.0421	1.21698	1.95235	2.21839	0.63547	0.222528	0.67414	-0.223494	-1.82919		11.4844	9.27389	1.79591	0.510712	2.83962
Nitab4.5_0007774g0080	7.61358	3.25204	5.86195	8.33723	5.27368	7.89025	1.54888	1.38554	0.930291	0.556036	0.370879	0.823948	0.47371	-1.12288		5.57586	7.16705	1.28824	0.583621	2.83722	NtGF_29946	Bromodomain-containing RNA-binding protein 2	id:64,29, align: 224, eval: 3e-75	GTE4: global transcription factor group E4	id:47,17, align: 159, eval: 2e-25	Transcription factor GTE4 OS=Arabidopsis thaliana GN=GTE4 PE=2 SV=1	id:47,17, align: 159, eval: 3e-24
Nitab4.5_0001498g0040	0.543827	2.32289	1.09912	5.00234	1.31842	2.15189	0.331904	0.188937	0.357804	0.0794338	0.148352	0.449426	1.16768	-0.354194	0.314337	1.32194	2.82421	0.292882	0.225737	2.77188	NtGF_10385	Pentatricopeptide repeat protein IPR003034 DNA-binding SAP	id:92,40, align: 895, eval: 0,0	PTAC3: plastid transcriptionally active 3	id:72,46, align: 904, eval: 0,0			IPR003034, IPR002885	SAP domain, Pentatricopeptide repeat	GO:0003676
Nitab4.5_0002516g0020	5.9821	6.03951	5.86195	5.83606	1.97763	9.32484	4.20411	2.89704	3.64961	1.11207	1.03846	1.49809	0.040912	-1.53607		5.96119	5.71284	3.58359	1.21621	2.82377	NtGF_07300	D111_G-patch domain-containing protein IPR000467 D111_G-patch	id:85,71, align: 322, eval: 0,0	D111/G-patch domain-containing protein	id:59,46, align: 333, eval: 4e-118	G patch domain-containing protein 8 OS=Mus musculus GN=Gpatch8 PE=2 SV=1	id:40,57, align: 175, eval: 7e-30	IPR000467, IPR007087	G-patch domain, Zinc finger, C2H2	GO:0003676, GO:0046872				C2H2	TF
Nitab4.5_0007027g0030	4.89445	7.89782	8.42656	6.66978	6.5921	6.45566	1.88079	2.58214	2.64775	0.556036	1.18681	0.599235	-0.00528489	-1.59835		7.07294	6.57251	2.37023	0.780695	2.82124	NtGF_07492	GRAM domain containing protein IPR004182 GRAM	id:78,59, align: 369, eval: 0,0	VAD1: GRAM domain family protein	id:48,01, align: 327, eval: 7e-90			IPR004182	GRAM domain
Nitab4.5_0001247g0060	0.543827	0.929155	1.46549	5.00234	1.31842	1.43459	0.995711	1.44852	1.57434	0.794338	1.26099	1.27337	1.43676	-0.281148	0.314277	0.97949	2.58512	1.33952	1.10957	3.18623		ARGONAUTE 1 IPR003165 Stem cell self-renewal protein Piwi	id:54,93, align: 71, eval: 1e-14
Nitab4.5_0004905g0060	1.08765	3.71662	2.19823	1.66745	8.56973	2.15189	1.43825	2.14129	1.50278	1.19151	1.03846	0.973757	0.961544	-0.670126		2.33417	4.12969	1.69411	1.06791	2.80667	NtGF_09624	E2F transcription factor-like protein IPR015633 E2F Family	id:86,29, align: 372, eval: 0,0	DEL1, E2L3, E2FE: DP-E2F-like 1	id:46,36, align: 371, eval: 8e-98	E2F transcription factor-like E2FE OS=Arabidopsis thaliana GN=E2FE PE=2 SV=1	id:46,36, align: 371, eval: 1e-96	IPR003316, IPR011991, IPR015633	Transcription factor E2F/dimerisation partner (TDP), Winged helix-turn-helix DNA-binding domain, E2F Family	GO:0003700, GO:0005667, GO:0006355				E2F-DP	TF
Nitab4.5_0000021g0210	1.08765	3.25204	1.09912	2.50117	6.5921	2.15189	3.2084	3.14895	2.50463	3.89225	3.70879	3.96993	1.19302	0.401836	0.313352	1.81294	3.74838	2.954	3.85699	1.58351		Mitochondrial import inner membrane translocase IPR001660 Sterile alpha motif SAM	id:80,84, align: 261, eval: 4e-143	Mitochondrial import inner membrane translocase subunit Tim17/Tim22/Tim23 family protein	id:56,35, align: 252, eval: 5e-86			IPR003397	Mitochondrial inner membrane translocase subunit Tim17/Tim22/Tim23/peroxisomal protein PMP24
Nitab4.5_0004158g0010	1.63148	0.464577	0.732744	1.66745	0.65921	2.15189	0.553173	0.440853	0.500926	0.397169	0.148352	0.299618	0.795642	-0.806844		0.942935	1.49285	0.498317	0.281713	2.80049	NtGF_00091	Retrograde Golgi transport protein RGP1 homolog IPR014756 Immunoglobulin E-set	id:90,64, align: 267, eval: 7e-158	unknown protein similar to AT1G50120,1	id:63,47, align: 323, eval: 4e-125			IPR025558, IPR014848	Domain of unknown function DUF4283, Reduced growth phenotype protein 1
Nitab4.5_0000096g0320	5.9821	6.96866	10.6248	12.5058	11.2066	12.194	2.10206	3.14895	3.00556	1.50924	1.48352	1.49809	0.698031	-0.886091		7.85852	11.9688	2.75219	1.49695	2.80015	NtGF_00575	Lysine-specific histone demethylase 1 IPR002937 Amine oxidase	id:81,08, align: 481, eval: 0,0	FLD: Flavin containing amine oxidoreductase family protein	id:75,10, align: 482, eval: 0,0	Lysine-specific histone demethylase 1 homolog 3 OS=Arabidopsis thaliana GN=FLD PE=1 SV=1	id:71,07, align: 522, eval: 0,0	IPR007526, IPR009057, IPR002937, IPR011991	SWIRM domain, Homeodomain-like, Amine oxidase, Winged helix-turn-helix DNA-binding domain	GO:0005515, GO:0003677, GO:0016491, GO:0055114				SWI/SNF-SWI3	transcriptional regulator
Nitab4.5_0000477g0050	1.63148	0.464577	0.366372	1.66745	3.95526	0.717295	0.995711	1.32256	0.78717	1.11207	1.8544	1.12357	1.56528	0.402576	0.31242	0.82081	2.11333	1.03515	1.36334	1.95489	NtGF_01193	40S ribosomal protein SA IPR005707 Ribosomal protein S2, eukaryotic_archaeal	id:82,47, align: 291, eval: 2e-170	RPSAb: 40s ribosomal protein SA B	id:76,62, align: 278, eval: 8e-151	40S ribosomal protein SA OS=Daucus carota GN=179B PE=2 SV=1	id:81,27, align: 267, eval: 2e-153	IPR001865, IPR018130, IPR027498, IPR023591, IPR005707	Ribosomal protein S2, Ribosomal protein S2, conserved site, Ribosomal protein S2, eukaryotic, Ribosomal protein S2, flavodoxin-like domain, Ribosomal protein S2, eukaryotic/archaeal	GO:0003735, GO:0005622, GO:0005840, GO:0006412, GO:0015935
Nitab4.5_0000611g0100	7.61358	7.43324	9.1593	7.50351	8.56973	11.4767	1.54888	1.44852	1.2881	0.556036	0.741758	0.449426	0.299975	-1.27492		8.06871	9.18332	1.4285	0.582407	2.79157		LRR receptor-like serine_threonine-protein kinase, RLP	id:50,82, align: 122, eval: 5e-27	Leucine-rich repeat protein kinase family protein	id:63,24, align: 68, eval: 2e-21	Probable LRR receptor-like serine/threonine-protein kinase At3g47570 OS=Arabidopsis thaliana GN=At3g47570 PE=1 SV=1	id:62,50, align: 56, eval: 3e-17	IPR011009	Protein kinase-like domain	GO:0016772		PPC:1,9,2	S Domain Kinase (Type 2)
Nitab4.5_0001919g0040	100.608	68.7575	51.2921	105.883	94.9262	97.5522	0.553173	0.566811	0.429365	0.0794338	0.222528	0.449426	0.559015	-1.03067		73.5525	99.4537	0.51645	0.250463	2.7881		NADH-quinone oxidoreductase subunit D IPR010219 NADH dehydrogenase I, D subunit	id:96,06, align: 127, eval: 8e-82			NADH dehydrogenase [ubiquinone] iron-sulfur protein 2 OS=Nicotiana sylvestris GN=NAD7 PE=2 SV=1	id:96,06, align: 127, eval: 1e-80	IPR001135	NADH-quinone oxidoreductase, subunit D	GO:0016651, GO:0048038, GO:0051287, GO:0055114
Nitab4.5_0000231g0340	1.08765	0.929155	1.83186	3.33489	3.29605	0.717295	0.110635	0.251916	0.357804	0.556036	0.148352	0.299618	1.01757	0.440123	0.309258	1.28289	2.44941	0.240118	0.334669	1.36988	NtGF_08033	DUF647 domain-containing protein IPR006968 Protein of unknown function DUF647	id:74,94, align: 447, eval: 0,0	RUS3: Protein of unknown function, DUF647	id:58,20, align: 445, eval: 1e-167			IPR006968	Vitamin B6 photo-protection and homoeostasis
Nitab4.5_0001145g0050	1.63148	1.39373	3.66372	3.33489	2.63684	9.32484	1.32762	2.14129	2.28995	0.794338	2.4478	2.24713	1.27258	-0.0802061	0.308113	2.22965	5.09886	1.91962	1.82976	2.39915	NtGF_08157	Alpha-1 2-mannosyltransferase IPR005599 Alg9-like mannosyltransferase	id:81,29, align: 278, eval: 4e-139	Alg9-like mannosyltransferase family	id:64,26, align: 277, eval: 1e-108	Dol-P-Man:Man(6)GlcNAc(2)-PP-Dol alpha-1,2-mannosyltransferase OS=Arabidopsis thaliana GN=ALG9 PE=1 SV=1	id:64,26, align: 277, eval: 2e-107	IPR005599	GPI mannosyltransferase	GO:0016757
Nitab4.5_0002587g0060	11.9642	6.50408	6.96107	11.6721	8.56973	5.02107	0.663808	0.503832	0.930291	0.158868	0.445055	0.149809	0.108118	-1.45616		8.47645	8.42097	0.69931	0.251244	2.76518	NtGF_00683
Nitab4.5_0000026g0310	0.543827	2.32289	1.46549	2.50117	5.93289	1.43459	0.663808	0.692769	0.715609	0.238301	0.519231	0.67414	1.30386	-0.525391	0.306629	1.44407	3.28955	0.690729	0.477224	3.29711	NtGF_01272	Microtubule-associated protein TORTIFOLIA1 IPR011989 Armadillo-like helical	id:66,41, align: 643, eval: 0,0	ARM repeat superfamily protein	id:41,31, align: 627, eval: 1e-123			IPR011989, IPR016024	Armadillo-like helical, Armadillo-type fold	GO:0005488
Nitab4.5_0000565g0120	0.543827	1.85831	1.46549	5.00234	1.97763	1.43459	2.8765	1.95235	2.28995	3.25678	4.15385	2.02242	1.18214	0.441717	0.304415	1.28921	2.80485	2.37293	3.14435	1.64188	NtGF_04876	Circadian clock coupling factor ZGT	id:93,98, align: 249, eval: 1e-177	EDL2: EID1-like 2	id:81,38, align: 247, eval: 1e-151	EID1-like F-box protein 2 OS=Arabidopsis thaliana GN=EDL2 PE=2 SV=1	id:81,38, align: 247, eval: 1e-150	IPR001810	F-box domain	GO:0005515
Nitab4.5_0000254g0240	0.543827	1.39373	0.366372	2.50117	1.31842	0.717295	2.43396	3.21193	2.57619	3.09792	5.26648	5.01859	1.08718	0.700434	0.304177	0.767977	1.51229	2.74069	4.461	1.20981		DNA-directed RNA polymerase subunit H IPR014381 DNA-directed RNA polymerase, RPB5 subunit	id:87,77, align: 188, eval: 2e-118	ATRPABC24,3, RPB5A, NRPB5, NRPD5: Eukaryotic rpb5 RNA polymerase subunit family protein	id:75,98, align: 204, eval: 1e-112	DNA-directed RNA polymerases II and IV subunit 5A OS=Arabidopsis thaliana GN=NRPB5A PE=1 SV=1	id:75,98, align: 204, eval: 1e-111	IPR014381, IPR000783, IPR005571, IPR020609, IPR020608	DNA-directed RNA polymerase RPB5 subunit, eukaryote/virus, RNA polymerase, subunit H/Rpb5 C-terminal, RNA polymerase, Rpb5, N-terminal, Archaeal RpoH /eukaryotic RPB5 RNA polymerase subunit, RNA polymerase, subunit H/Rpb5, conserved site	GO:0003677, GO:0003899, GO:0006351, GO:0005634
Nitab4.5_0000075g0030	0.543827	0.929155	0.366372	4.16862	1.31842	0.717295	1.77015	1.32256	1.2881	1.27094	1.33517	1.04866	1.85336	-0.229985	0.304103	0.613118	2.06811	1.46027	1.21826	4.04319	NtGF_10551	Coproporphyrinogen III oxidase aerobic IPR001260 Coproporphyrinogen III oxidase	id:81,84, align: 391, eval: 0,0	LIN2, HEMF1, ATCPO-I: Coproporphyrinogen III oxidase	id:80,27, align: 370, eval: 0,0	Coproporphyrinogen-III oxidase, chloroplastic OS=Nicotiana tabacum GN=CPX PE=2 SV=1	id:91,09, align: 404, eval: 0,0	IPR001260, IPR018375	Coproporphyrinogen III oxidase, aerobic, Coproporphyrinogen III oxidase, conserved site	GO:0004109, GO:0006779, GO:0055114	KEGG:00860+1,3,3,3, MetaCyc:PWY-5531, MetaCyc:PWY-7159, UniPathway:UPA00251
Nitab4.5_0000033g0300	4.89445	6.03951	4.03009	4.16862	3.95526	2.15189	0.663808	1.25958	0.78717	0.158868	0.296703	0.224713	-0.42532	-1.9997		4.98802	3.42525	0.903519	0.226761	2.73611	NtGF_09222	Inositol 1 4 5-trisphosphate 5-phosphatase-like protein IPR000300 Inositol polyphosphate related phosphatase	id:73,68, align: 342, eval: 2e-174	DNAse I-like superfamily protein	id:55,99, align: 334, eval: 4e-125	Type I inositol 1,4,5-trisphosphate 5-phosphatase CVP2 OS=Arabidopsis thaliana GN=CVP2 PE=1 SV=2	id:50,58, align: 259, eval: 2e-78	IPR005135, IPR000300	Endonuclease/exonuclease/phosphatase, Inositol polyphosphate-related phosphatase	GO:0046856
Nitab4.5_0000052g0060	1.08765	0.464577	2.93098	5.00234	1.31842	2.86918	5.08919	4.47151	5.51019	6.19583	7.41758	7.11592	1.07027	0.474824	0.301311	1.4944	3.06331	5.02363	6.90978	1.49031	NtGF_02572	50S ribosomal protein L27 IPR001684 Ribosomal protein L27	id:93,84, align: 146, eval: 2e-100	Ribosomal protein L27 family protein	id:66,45, align: 152, eval: 6e-67	50S ribosomal protein L27 OS=Vibrio parahaemolyticus serotype O3:K6 (strain RIMD 2210633) GN=rpmA PE=3 SV=1	id:65,88, align: 85, eval: 4e-31	IPR018261, IPR001684	Ribosomal protein L27, conserved site, Ribosomal protein L27	GO:0003735, GO:0005622, GO:0005840, GO:0006412
Nitab4.5_0000272g0010	3.26296	2.32289	5.12921	3.33489	5.93289	11.4767	2.32333	1.44852	1.71746	2.78018	2.81868	3.4456	1.05903	0.761138	0.296922	3.57169	6.91483	1.82977	3.01482	1.17501	NtGF_04562	RING finger protein 13 IPR010543 Protein of unknown function DUF1117	id:57,71, align: 350, eval: 2e-115	zinc finger (C3HC4-type RING finger) family protein	id:53,55, align: 310, eval: 5e-96			IPR010543, IPR001841, IPR013083	Domain of unknown function DUF1117, Zinc finger, RING-type, Zinc finger, RING/FYVE/PHD-type	GO:0005515, GO:0008270
Nitab4.5_0000260g0040	0.543827	0.464577	0.366372	0.833723	0.65921	0.717295	0.553173	0.314895	0.286244	0.158868	0.222528	0.299618	0.809873	-0.71343		0.458259	0.736743	0.384771	0.227004	2.72504	NtGF_13207			NAD(P)-binding Rossmann-fold superfamily protein	id:57,10, align: 373, eval: 3e-147			IPR016040	NAD(P)-binding domain
Nitab4.5_0000068g0310	0.543827	0.929155	0.366372	0.833723	1.97763	0.717295	0.995711	0.62979	0.715609	0.158868	0.741758	0.67414	1.0955	-0.535848	0.296379	0.613118	1.17622	0.78037	0.524922	2.852	NtGF_04646	Protein serine_threonine kinase IPR002290 Serine_threonine protein kinase	id:80,56, align: 535, eval: 0,0	MAPKKK5: mitogen-activated protein kinase kinase kinase 5	id:45,02, align: 542, eval: 2e-120	Mitogen-activated protein kinase kinase kinase YODA OS=Arabidopsis thaliana GN=YDA PE=1 SV=1	id:44,09, align: 313, eval: 1e-65	IPR011009, IPR017441, IPR002290, IPR000719	Protein kinase-like domain, Protein kinase, ATP binding site, Serine/threonine- / dual specificity protein kinase, catalytic domain, Protein kinase domain	GO:0016772, GO:0005524, GO:0004672, GO:0006468		PPC:4,1,1	MAP3K
Nitab4.5_0002404g0040	39.6994	37.6308	35.5381	57.5269	119.976	38.7339	1.32762	1.38554	0.78717	0.953205	1.11264	1.94751	1.06446	0.211823	0.295537	37.6228	72.079	1.16677	1.33779	1.67093				ATP synthase subunit C family protein	id:50,00, align: 74, eval: 3e-12	ATP synthase subunit 9, mitochondrial OS=Petunia sp, GN=ATP9 PE=3 SV=1	id:59,21, align: 76, eval: 2e-15	IPR000454	ATPase, F0 complex, subunit C	GO:0015078, GO:0015986, GO:0045263
Nitab4.5_0001978g0010	3.26296	0.464577	1.83186	5.83606	3.95526	1.43459	1.32762	1.25958	1.93214	2.06528	1.26099	1.7228	1.13543	0.163137	0.290358	1.85313	3.74197	1.50645	1.68302	1.80741	NtGF_04781	Auxin-independent growth protein (Fragment) IPR004348 Protein of unknown function DUF246, plant	id:94,33, align: 564, eval: 0,0	O-fucosyltransferase family protein	id:80,67, align: 564, eval: 0,0			IPR024709, IPR019378	O-fucosyltransferase, plant, GDP-fucose protein O-fucosyltransferase		KEGG:00514+2,4,1,221, UniPathway:UPA00378
Nitab4.5_0000190g0120	1.08765	3.71662	2.56461	1.66745	7.25131	3.58648	3.42967	4.66045	3.79273	2.70075	2.07692	2.69656	0.892309	-0.671578		2.45629	4.16841	3.96095	2.49141	2.69801	NtGF_05145	Riboflavin kinase IPR015865 Riboflavin kinase	id:91,95, align: 385, eval: 0,0	ATFMN/FHY, FMN/FHY: riboflavin kinase/FMN hydrolase	id:71,35, align: 377, eval: 0,0	Riboflavin kinase OS=Homo sapiens GN=RFK PE=1 SV=2	id:49,65, align: 143, eval: 2e-46	IPR023214, IPR023468, IPR015865, IPR023465, IPR006439	HAD-like domain, Riboflavin kinase, Riboflavin kinase domain, bacterial/eukaryotic, Riboflavin kinase domain, HAD hydrolase, subfamily IA	, GO:0008531, GO:0009231, GO:0008152, GO:0016787	KEGG:00740+2,7,1,26, MetaCyc:PWY-5523, MetaCyc:PWY-6168, UniPathway:UPA00276
Nitab4.5_0000142g0040	0.543827	0.929155	1.09912	2.50117	0.65921	1.43459	1.10635	0.62979	0.930291	0.873771	0.667583	0.224713	0.894534	-0.558206		0.857366	1.53166	0.888809	0.588689	2.69723	NtGF_06857	Peptidyl-prolyl cis-trans isomerase IPR002130 Peptidyl-prolyl cis-trans isomerase, cyclophilin-type	id:94,63, align: 596, eval: 0,0	ATPUB49, PUB49: plant U-box 49	id:76,17, align: 600, eval: 0,0	Peptidyl-prolyl cis-trans isomerase-like 2 OS=Arabidopsis thaliana GN=PUB49 PE=2 SV=1	id:76,17, align: 600, eval: 0,0	IPR013083, IPR020892, IPR002130, IPR003613, IPR026951	Zinc finger, RING/FYVE/PHD-type, Cyclophilin-type peptidyl-prolyl cis-trans isomerase, conserved site, Cyclophilin-like peptidyl-prolyl cis-trans isomerase domain, U box domain, Peptidyl-prolyl cis-trans isomerase like 2	GO:0003755, GO:0006457, GO:0000151, GO:0004842, GO:0016567
Nitab4.5_0003087g0010	0.543827	0.464577	1.09912	0.833723	1.31842	0.717295	0.553173	1.00766	1.14497	0.397169	0.296703	0.67414	0.54009	-1.00432		0.702507	0.956479	0.901937	0.456004	2.69298		Serine_threonine kinase receptor IPR002290 Serine_threonine protein kinase	id:45,45, align: 275, eval: 8e-58	S-locus lectin protein kinase family protein	id:64,41, align: 118, eval: 3e-39	G-type lectin S-receptor-like serine/threonine-protein kinase At4g03230 OS=Arabidopsis thaliana GN=At4g03230 PE=3 SV=3	id:64,41, align: 118, eval: 3e-38	IPR000719, IPR011009, IPR026960, IPR001245, IPR013320	Protein kinase domain, Protein kinase-like domain, Reverse transcriptase zinc-binding domain, Serine-threonine/tyrosine-protein kinase catalytic domain, Concanavalin A-like lectin/glucanase, subgroup	GO:0004672, GO:0005524, GO:0006468, GO:0016772		PPC:1,7,2	Domain of Unknown Function 26 (DUF26) Kinase
Nitab4.5_0000848g0060	4.89445	8.82697	8.79293	7.50351	7.25131	5.02107	1.21698	0.944686	0.429365	0.476603	0.0741758	0.299618	-0.0883886	-1.58309		7.50478	6.59196	0.863677	0.283465	2.67626	NtGF_10775	GPI ethanolamine phosphate transferase IPR017850 Alkaline-phosphatase-like, core domain	id:91,95, align: 348, eval: 0,0	Alkaline-phosphatase-like family protein	id:69,63, align: 326, eval: 1e-165	GPI ethanolamine phosphate transferase 3 OS=Homo sapiens GN=PIGO PE=1 SV=3	id:44,21, align: 328, eval: 7e-79	IPR017850, IPR017849, IPR002591	Alkaline-phosphatase-like, core domain, Alkaline phosphatase-like, alpha/beta/alpha, Type I phosphodiesterase/nucleotide pyrophosphatase/phosphate transferase	GO:0003824, GO:0008152
Nitab4.5_0002149g0040	1.08765	1.85831	2.19823	3.33489	2.63684	2.15189	0.885077	1.76341	1.57434	0.714904	0.741758	1.04866	0.741963	-0.77308		1.71473	2.70787	1.40761	0.835108	2.66178	NtGF_05578	LUC7-like 2 IPR004882 LUC7 related	id:88,30, align: 359, eval: 0,0	LUC7 N_terminus domain-containing protein	id:79,63, align: 270, eval: 3e-152	Luc7-like protein 3 OS=Pongo abelii GN=LUC7L3 PE=2 SV=1	id:40,59, align: 239, eval: 7e-54	IPR004882	Luc7-related	GO:0003729, GO:0005685, GO:0006376
Nitab4.5_0002289g0100	59.821	48.316	42.1328	81.7049	78.446	91.8138	16.2633	14.7371	14.2406	10.803	7.56594	10.187	0.869658	-0.649729		50.09	83.9882	15.0803	9.51864	2.65646	NtGF_03216	Exostosin family protein IPR004263 Exostosin-like	id:83,65, align: 532, eval: 0,0	Exostosin family protein	id:60,89, align: 519, eval: 0,0	Probable glycosyltransferase At5g03795 OS=Arabidopsis thaliana GN=At5g03795 PE=3 SV=2	id:50,00, align: 350, eval: 6e-115	IPR004263	Exostosin-like
Nitab4.5_0000355g0140	13.0519	9.75612	5.49558	26.6791	8.56973	12.9113	4.86792	3.40087	5.00926	3.89225	1.92857	2.69656	0.880802	-0.622348		9.43452	16.0534	4.42602	2.83913	2.65262	NtGF_00019	Unknown Protein	id:42,42, align: 66, eval: 1e-13
Nitab4.5_0003568g0010	1.08765	2.78746	1.83186	1.66745	6.5921	3.58648	4.53602	6.04599	5.93955	8.49941	9.27198	8.08967	1.18656	0.641584	0.287439	1.90233	3.94867	5.50719	8.62036	1.32608	NtGF_10266	ATP dependent RNA helicase IPR011545 DNA_RNA helicase, DEAD_DEAH box type, N-terminal	id:95,77, align: 331, eval: 0,0	STRS1: DEA(D/H)-box RNA helicase family protein	id:75,83, align: 331, eval: 0,0	DEAD-box ATP-dependent RNA helicase 5 OS=Oryza sativa subsp, japonica GN=Os07g0301200 PE=2 SV=1	id:79,70, align: 330, eval: 0,0	IPR014001, IPR000629, IPR001650, IPR011545, IPR027417	Helicase, superfamily 1/2, ATP-binding domain, RNA helicase, ATP-dependent, DEAD-box, conserved site, Helicase, C-terminal, DNA/RNA helicase, DEAD/DEAH box type, N-terminal, P-loop containing nucleoside triphosphate hydrolase	GO:0003676, GO:0005524, GO:0008026, GO:0004386
Nitab4.5_0000072g0030	1.08765	0.929155	0.366372	0.833723	1.31842	2.86918	0.221269	0.251916	0.214683	0.397169	0.222528	0.599235	1.2443	0.824802	0.286391	0.794394	1.67377	0.229289	0.406311	1.18901	NtGF_01737	Receptor kinase-like protein IPR002290 Serine_threonine protein kinase	id:87,41, align: 699, eval: 0,0	Protein kinase superfamily protein	id:51,18, align: 723, eval: 0,0	Receptor-like serine/threonine-protein kinase At2g45590 OS=Arabidopsis thaliana GN=At2g45590 PE=2 SV=1	id:51,18, align: 723, eval: 0,0	IPR008271, IPR013320, IPR011009, IPR000719, IPR001245, IPR017441, IPR002290	Serine/threonine-protein kinase, active site, Concanavalin A-like lectin/glucanase, subgroup, Protein kinase-like domain, Protein kinase domain, Serine-threonine/tyrosine-protein kinase catalytic domain, Protein kinase, ATP binding site, Serine/threonine- / dual specificity protein kinase, catalytic domain	GO:0004674, GO:0006468, GO:0016772, GO:0004672, GO:0005524		PPC:1,9,2	S Domain Kinase (Type 2)
Nitab4.5_0000863g0080	1.63148	1.39373	2.93098	2.50117	2.63684	6.45566	1.65952	2.89704	1.93214	2.93905	2.52198	3.96993	1.05316	0.52169	0.282085	1.9854	3.86456	2.1629	3.14365	1.33923	NtGF_02122	2-oxoglutarate_malate translocator IPR001898 Sodium_sulphate symporter	id:90,09, align: 585, eval: 0,0	DCT, DIT2,1: dicarboxylate transport 2,1	id:75,85, align: 588, eval: 0,0	Dicarboxylate transporter 2,1, chloroplastic OS=Arabidopsis thaliana GN=DIT2-1 PE=1 SV=1	id:75,85, align: 588, eval: 0,0	IPR001898	Sodium/sulphate symporter	GO:0005215, GO:0006814, GO:0016020, GO:0055085	Reactome:REACT_15518, Reactome:REACT_20633
Nitab4.5_0002765g0040	4.35062	5.11035	4.76284	9.17095	6.5921	5.02107	2.98713	2.20427	1.86058	1.58868	1.03846	1.27337	0.648045	-0.825664		4.74127	6.92804	2.35066	1.30017	2.64183	NtGF_00746	Histone-lysine N-methyltransferase MEDEA IPR001214 SET	id:70,40, align: 554, eval: 0,0	CLF, ICU1, SDG1, SET1: SET domain-containing protein	id:59,17, align: 556, eval: 0,0	Histone-lysine N-methyltransferase CLF OS=Arabidopsis thaliana GN=CLF PE=1 SV=2	id:59,17, align: 556, eval: 0,0	IPR001214, IPR025778, IPR026489	SET domain, Histone-lysine N-methyltransferase, EZ, CXC domain	GO:0005515, GO:0031519,	KEGG:00310+2,1,1,43			SET	transcriptional regulator
Nitab4.5_0002584g0050	14.6833	16.7248	15.0213	18.3419	7.91052	17.2151	3.42967	3.21193	3.00556	1.11207	1.03846	1.27337	0.00251661	-1.47996		15.4765	14.4892	3.21572	1.1413	2.63784		Arf-GAP with coiled-coil, ANK repeat and PH domain-containing protein 3 IPR004148 BAR	id:76,78, align: 211, eval: 5e-113	SFC, VAN3, AGD3: ARF GTPase-activating protein	id:66,51, align: 212, eval: 2e-88	ADP-ribosylation factor GTPase-activating protein AGD3 OS=Arabidopsis thaliana GN=AGD3 PE=1 SV=1	id:66,51, align: 212, eval: 3e-87	IPR027267	Arfaptin homology (AH) domain/BAR domain
Nitab4.5_0000621g0140	5.43827	7.43324	9.52568	8.33723	4.61447	8.60754	1.77015	1.57448	1.6459	0.556036	0.815934	0.449426	0.031241	-1.43436		7.46573	7.18641	1.66351	0.607132	2.63744	NtGF_02066	26S proteasome regulatory subunit IPR016643 26S proteasome regulatory complex, non-ATPase subcomplex, Rpn1 subunit	id:95,78, align: 758, eval: 0,0	RPN1A, ATRPN1A: 26S proteasome regulatory subunit S2 1A	id:81,37, align: 757, eval: 0,0	26S proteasome non-ATPase regulatory subunit 2 homolog A OS=Arabidopsis thaliana GN=RPN1A PE=1 SV=2	id:81,37, align: 757, eval: 0,0	IPR011989, IPR016643, IPR002015, IPR016024	Armadillo-like helical, 26S proteasome regulatory complex, non-ATPase subcomplex, Rpn1 subunit, Proteasome/cyclosome repeat, Armadillo-type fold	GO:0000502, GO:0030234, GO:0042176, , GO:0005488	Reactome:REACT_11045, Reactome:REACT_13, Reactome:REACT_13635, Reactome:REACT_152, Reactome:REACT_1538, Reactome:REACT_383, Reactome:REACT_578, Reactome:REACT_6185, Reactome:REACT_6850
Nitab4.5_0001151g0070	1.63148	0.464577	0.366372	4.16862	1.97763	0.717295	0.221269	0.62979	0.644048	0.317735	0.593407	0.749044	1.63428	0.111007	0.281479	0.82081	2.28785	0.498369	0.553395	2.51015	NtGF_08717	Unknown Protein	id:78,15, align: 119, eval: 3e-55	unknown protein similar to AT2G46490,1	id:51,39, align: 72, eval: 5e-18
Nitab4.5_0004987g0060	1.08765	1.39373	1.46549	1.66745	3.29605	1.43459	0.553173	0.692769	0.357804	0.317735	0.445055	0.224713	0.819291	-0.687154		1.31563	2.1327	0.534582	0.329168	2.63265	NtGF_12865	Glycogen debranching enzyme IPR006047 Glycosyl hydrolase, family 13, catalytic region	id:85,00, align: 420, eval: 0,0	ATPU1, ATLDA, PU1, LDA: limit dextrinase	id:63,22, align: 851, eval: 0,0	Pullulanase 1, chloroplastic OS=Arabidopsis thaliana GN=PU1 PE=1 SV=2	id:63,22, align: 851, eval: 0,0	IPR024561, IPR015902, IPR014756, IPR013783, IPR013781, IPR004193, IPR017853	Alpha-1,6-glucosidases, pullulanase-type, C-terminal, Glycoside hydrolase, family 13, Immunoglobulin E-set, Immunoglobulin-like fold, Glycoside hydrolase, catalytic domain, Glycoside hydrolase, family 13, N-terminal, Glycoside hydrolase, superfamily	GO:0003824, GO:0005975, GO:0004553
Nitab4.5_0000120g0110	158.254	178.398	135.924	150.07	205.673	214.471	0.553173	0.503832	0.429365	0.158868	0.148352	0.374522	0.393132	-1.10876		157.525	190.072	0.495457	0.227247	2.63072	NtGF_04486	Cytochrome b IPR016175 Cytochrome b_b6	id:75,85, align: 265, eval: 3e-127	Di-haem cytochrome, transmembrane;Cytochrome b/b6, C-terminal	id:86,97, align: 307, eval: 4e-180	Cytochrome b OS=Arabidopsis thaliana GN=MT-CYB PE=2 SV=2	id:85,67, align: 307, eval: 7e-175	IPR005797, IPR016175, IPR005798, IPR027387, IPR016174	Cytochrome b/b6, N-terminal, Cytochrome b/b6, Cytochrome b/b6, C-terminal, Cytochrome b/b6-like domain, Di-haem cytochrome, transmembrane	GO:0009055, GO:0016020, GO:0016491, GO:0022904
Nitab4.5_0002194g0020	5.9821	10.6853	8.42656	9.17095	13.1842	8.60754	3.76158	3.33789	2.50463	1.74754	1.18681	1.57299	0.420271	-1.07184		8.36465	10.3209	3.20137	1.50245	2.62909	NtGF_07126	Pentatricopeptide repeat-containing protein IPR002885 Pentatricopeptide repeat	id:87,20, align: 453, eval: 0,0	Tetratricopeptide repeat (TPR)-like superfamily protein	id:54,73, align: 486, eval: 0,0	Pentatricopeptide repeat-containing protein At4g22760 OS=Arabidopsis thaliana GN=PCMP-E6 PE=2 SV=1	id:54,73, align: 486, eval: 0,0	IPR002885, IPR011990, IPR019734	Pentatricopeptide repeat, Tetratricopeptide-like helical, Tetratricopeptide repeat	GO:0005515
Nitab4.5_0000841g0090	8.15741	8.36239	6.96107	6.66978	3.29605	4.30377	1.43825	2.7081	3.43492	0.63547	0.519231	0.599235	-0.622096	-2.12603		7.82696	4.75653	2.52709	0.584645	2.62679		Microfibrillar-associated protein 1 IPR009730 Micro-fibrillar-associated 1, C-terminal	id:70,80, align: 363, eval: 2e-103	microfibrillar-associated protein-related	id:56,32, align: 364, eval: 8e-81			IPR009730	Micro-fibrillar-associated protein 1, C-terminal
Nitab4.5_0000334g0110	4.89445	2.78746	4.76284	8.33723	5.27368	3.58648	0.663808	0.440853	0.214683	0.397169	0.222528	0.0749044	0.563343	-0.87908		4.14825	5.73246	0.439781	0.231534	2.62482		Cc-nbs-lrr, resistance protein with an R1 specific domain	id:47,15, align: 473, eval: 2e-119			Putative late blight resistance protein homolog R1B-23 OS=Solanum demissum GN=R1B-23 PE=3 SV=1	id:44,39, align: 223, eval: 9e-39	IPR021929	Late blight resistance protein R1
Nitab4.5_0000113g0070	1.08765	1.85831	1.09912	4.16862	1.97763	0.717295	2.21269	3.33789	3.07712	2.38301	1.70604	1.49809	0.851644	-0.633761		1.34836	2.28785	2.8759	1.86238	2.62015	NtGF_01233	30S ribosomal protein S9 IPR000754 Ribosomal protein S9	id:95,92, align: 147, eval: 2e-100	Ribosomal protein S5 domain 2-like superfamily protein	id:87,59, align: 145, eval: 3e-91	40S ribosomal protein S16 OS=Gossypium hirsutum GN=RPS16 PE=2 SV=1	id:92,36, align: 144, eval: 6e-92	IPR000754, IPR020574, IPR014721, IPR020568	Ribosomal protein S9, Ribosomal protein S9, conserved site, Ribosomal protein S5 domain 2-type fold, subgroup, Ribosomal protein S5 domain 2-type fold	GO:0003735, GO:0005840, GO:0006412
Nitab4.5_0000274g0240	1.63148	0.464577	1.09912	3.33489	1.31842	1.43459	4.09348	2.96001	3.2918	4.20999	2.29945	4.04484	1.03218	0.0530577	0.281354	1.06506	2.0293	3.44843	3.51809	1.86761	NtGF_05345	Structural constituent of ribosome IPR008195 Ribosomal protein L34e	id:85,15, align: 202, eval: 4e-119	Ribosomal protein L34e superfamily protein	id:55,29, align: 208, eval: 3e-70	Uncharacterized protein At5g19025 OS=Arabidopsis thaliana GN=At5g19025 PE=2 SV=3	id:47,62, align: 105, eval: 1e-21	IPR008195	Ribosomal protein L34Ae	GO:0003735, GO:0005622, GO:0005840, GO:0006412
Nitab4.5_0000008g0280	0.543827	0.929155	0.732744	0.833723	1.97763	0.717295	0.553173	0.440853	1.21654	0.238301	0.593407	0.524331	0.808688	-0.702271		0.735242	1.17622	0.736854	0.452013	2.60788	NtGF_11732	Unknown Protein	id:52,21, align: 113, eval: 1e-38					IPR002156, IPR012337	Ribonuclease H domain, Ribonuclease H-like domain	GO:0003676, GO:0004523
Nitab4.5_0002787g0040	1.63148	0.464577	0.732744	2.50117	0.65921	4.30377	4.09348	2.7081	2.57619	3.57452	4.15385	3.29579	1.5394	0.273787	0.276957	0.942935	2.48805	3.12592	3.67472	2.24456	NtGF_13409	Cysteine desulfuration protein SufE IPR003808 Fe-S metabolism associated SufE	id:81,18, align: 186, eval: 3e-105	SUFE2: sulfur E2	id:58,76, align: 177, eval: 3e-67	SufE-like protein 2, chloroplastic OS=Arabidopsis thaliana GN=SUFE2 PE=2 SV=1	id:58,76, align: 177, eval: 4e-66	IPR003808	Fe-S metabolism associated domain, SufE-like		UniPathway:UPA00266
Nitab4.5_0000079g0190	1.08765	0.929155	1.46549	0.833723	2.63684	3.58648	1.10635	1.25958	0.930291	0.714904	1.48352	1.49809	1.14123	0.174077	0.276034	1.16077	2.35235	1.09874	1.23217	1.80709	NtGF_23963							IPR001810	F-box domain	GO:0005515
Nitab4.5_0000131g0240	1.08765	0.929155	2.56461	1.66745	3.29605	2.86918	1.77015	1.5115	1.35966	1.19151	1.03846	0.823948	0.86526	-0.580942		1.52714	2.61089	1.5471	1.01797	2.59833	NtGF_08395	Argininosuccinate lyase IPR009049 Argininosuccinate lyase	id:91,45, align: 433, eval: 0,0	L-Aspartase-like family protein	id:79,62, align: 417, eval: 0,0	Argininosuccinate lyase, chloroplastic OS=Arabidopsis thaliana GN=At5g10920 PE=2 SV=1	id:79,62, align: 417, eval: 0,0	IPR009049, IPR020557, IPR008948, IPR000362, IPR022761, IPR024083	Argininosuccinate lyase, Fumarate lyase, conserved site, L-Aspartase-like, Fumarate lyase family, Fumarate lyase, N-terminal, Fumarase/histidase, N-terminal	GO:0004056, GO:0042450, GO:0003824	KEGG:00250+4,3,2,1, KEGG:00330+4,3,2,1, MetaCyc:PWY-4983, MetaCyc:PWY-4984, MetaCyc:PWY-5, MetaCyc:PWY-5154, UniPathway:UPA00068
Nitab4.5_0000177g0050	0.543827	0.464577	1.46549	1.66745	2.63684	0.717295	1.99142	2.14129	1.57434	1.82698	4.37637	3.52051	1.09779	0.781292	0.271399	0.824631	1.67386	1.90235	3.24129	1.19133	NtGF_05056	Prefoldin subunit 3 IPR016655 Prefoldin, subunit 3	id:80,31, align: 193, eval: 6e-109	PFD3: prefoldin 3	id:77,84, align: 185, eval: 4e-101	Probable prefoldin subunit 3 OS=Arabidopsis thaliana GN=At5g49510 PE=2 SV=1	id:77,84, align: 185, eval: 5e-100	IPR016655, IPR009053, IPR004127	Prefoldin, subunit 3, Prefoldin, Prefoldin alpha-like	GO:0006457, GO:0016272, GO:0051082
Nitab4.5_0000005g0510	7.61358	10.2207	11.3575	13.3396	7.91052	10.7594	2.32333	1.00766	0.644048	0.714904	0.519231	0.449426	0.222969	-1.18162		9.73061	10.6698	1.32501	0.561187	2.58899	NtGF_06571	AP-1 complex subunit beta-1 IPR011989 Armadillo-like helical	id:91,45, align: 421, eval: 0,0	PAT2: protein affected traf&#64257;cking 2	id:71,66, align: 427, eval: 0,0	AP3-complex subunit beta-A OS=Arabidopsis thaliana GN=AP3BA PE=2 SV=2	id:64,88, align: 299, eval: 2e-117	IPR016024, IPR026739, IPR002553, IPR026740, IPR011989	Armadillo-type fold, AP complex subunit beta, Clathrin/coatomer adaptor, adaptin-like, N-terminal, AP-3 complex subunit beta, Armadillo-like helical	GO:0005488, GO:0016192, GO:0006886, GO:0030117, GO:0030123
Nitab4.5_0000057g0020	2.17531	4.1812	2.19823	3.33489	3.95526	2.86918	2.8765	1.88937	1.57434	1.35037	1.11264	0.449426	0.371043	-1.08625		2.85158	3.38644	2.1134	0.970813	2.58527	NtGF_02210	Alpha_beta hydrolase fold protein IPR016969 Uncharacterised conserved protein UCP031088, alpha_beta hydrolase, At1g15070	id:82,65, align: 582, eval: 0,0	Uncharacterised conserved protein UCP031088, alpha/beta hydrolase	id:63,26, align: 509, eval: 0,0
Nitab4.5_0000082g0220	0.543827	0.464577	0.366372	0.833723	2.63684	0.717295	0.442538	0.755748	0.286244	0.476603	0.445055	0.749044	1.76956	0.158694	0.269877	0.458259	1.39595	0.494843	0.556901	2.70676	NtGF_06421	tRNA-splicing endonuclease subunit sen54	id:91,35, align: 208, eval: 5e-140	unknown protein similar to AT3G57360,1	id:45,08, align: 264, eval: 5e-74			IPR024337, IPR024336	tRNA-splicing endonuclease, subunit Sen54, tRNA-splicing endonuclease, subunit Sen54, N-terminal
Nitab4.5_0001619g0030	1.08765	0.464577	0.366372	0.833723	1.31842	3.58648	0.663808	0.188937	0.572487	0.158868	0.296703	0.524331	1.75974	-0.493039	0.269275	0.639535	1.91287	0.475077	0.326634	4.35036	NtGF_12462	Methyl binding domain protein IPR016177 DNA-binding, integrase-type	id:79,61, align: 912, eval: 0,0					IPR001739, IPR007087, IPR015880, IPR016177	Methyl-CpG DNA binding, Zinc finger, C2H2, Zinc finger, C2H2-like, DNA-binding domain	GO:0003677, GO:0005634, GO:0046872				C2H2	TF
Nitab4.5_0001279g0090	3.26296	1.39373	4.76284	4.16862	4.61447	4.30377	1.32762	1.5115	1.78902	0.556036	0.593407	1.34828	0.570984	-0.891468		3.13984	4.36228	1.54271	0.832574	2.57435	NtGF_06220	DNA-directed RNA polymerase III subunit RPC5-like protein IPR006886 Sin-like protein conserved region	id:78,23, align: 464, eval: 0,0	SIN-like family protein	id:40,08, align: 484, eval: 2e-87			IPR006886	DNA-directed RNA polymerase III subunit Rpc5	GO:0003899, GO:0005634, GO:0006351
Nitab4.5_0001820g0170	100.064	118.932	120.903	133.396	125.25	103.291	13.6081	14.3592	11.1635	7.46677	3.85714	4.86879	0.200634	-1.26194		113.3	120.645	13.0436	5.39757	2.57325		Phosphoinositide-binding clathrin adaptor N-terminal Wiscott-Aldrich syndrome C-terminal	id:86,00, align: 150, eval: 2e-75
Nitab4.5_0000783g0290	0.543827	0.464577	2.19823	1.66745	1.97763	2.15189	1.65952	1.07064	1.93214	1.11207	0.667583	1.49809	0.91078	-0.492135		1.06888	1.93232	1.5541	1.09258	2.57144	NtGF_05846	Glycerol-3-phosphate acyltransferase 3 IPR002123 Phospholipid_glycerol acyltransferase	id:93,11, align: 363, eval: 0,0	GPAT9: glycerol-3-phosphate acyltransferase 9	id:83,61, align: 366, eval: 0,0			IPR002123	Phospholipid/glycerol acyltransferase	GO:0008152, GO:0016746
Nitab4.5_0000040g0150	0.543827	1.39373	0.732744	1.66745	1.31842	5.02107	0.331904	0.566811	0.429365	0.317735	0.296703	0.749044	1.69848	0.0174912	0.268404	0.890101	2.66898	0.442693	0.454494	2.92066	NtGF_11278	At1g19680-like protein (Fragment) IPR001841 Zinc finger, RING-type	id:88,19, align: 254, eval: 3e-147					IPR013083, IPR001841	Zinc finger, RING/FYVE/PHD-type, Zinc finger, RING-type	GO:0005515, GO:0008270
Nitab4.5_0002094g0090	2.17531	1.39373	1.83186	2.50117	3.29605	1.43459	0.442538	0.62979	0.572487	0.63547	0.148352	0.0749044	0.54733	-0.943707		1.8003	2.4106	0.548272	0.286242	2.56474	NtGF_03531	RAN binding protein 16-like IPR001494 Importin-beta, N-terminal	id:89,42, align: 501, eval: 0,0	ARM repeat superfamily protein	id:69,43, align: 507, eval: 0,0	Exportin-7-B OS=Xenopus laevis GN=xpo7-b PE=2 SV=1	id:41,49, align: 523, eval: 1e-116	IPR016024	Armadillo-type fold	GO:0005488
Nitab4.5_0000054g0120	0.543827	0.464577	0.732744	0.833723	0.65921	0.717295	0.553173	0.314895	0.214683	0.238301	0.148352	0.149809	0.43801	-0.962747		0.580383	0.736743	0.360917	0.178821	2.56207	NtGF_23935	Subtilisin-like serine protease IPR015500 Peptidase S8, subtilisin-related	id:83,13, align: 166, eval: 2e-92	ALE1, ALE: PA-domain containing subtilase family protein	id:62,92, align: 178, eval: 8e-65			IPR015500, IPR000209, IPR022398, IPR023827	Peptidase S8, subtilisin-related, Peptidase S8/S53 domain, Peptidase S8, subtilisin, His-active site, Peptidase S8, subtilisin, Asp-active site	GO:0004252, GO:0006508
Nitab4.5_0004728g0100	2.17531	0.464577	1.09912	4.16862	1.97763	0.717295	0.663808	0.692769	0.644048	0.317735	0.519231	0.599235	0.990258	-0.467806		1.24633	2.28785	0.666875	0.478734	2.55707	NtGF_02098	Poly(A) polymerase IPR002646 Polynucleotide adenylyltransferase region	id:79,45, align: 511, eval: 0,0	Polynucleotide adenylyltransferase family protein	id:57,65, align: 536, eval: 0,0			IPR002646	Poly A polymerase, head domain	GO:0003723, GO:0006396, GO:0016779
Nitab4.5_0004689g0020	2.17531	2.32289	2.56461	7.50351	1.31842	8.60754	1.99142	1.76341	2.21839	3.25678	1.70604	2.32204	1.39083	0.298848	0.266928	2.35427	5.80982	1.99107	2.42829	2.02346	NtGF_09884	Protein rai1 IPR013961 RAI1 like	id:81,33, align: 466, eval: 0,0	glycine-rich protein	id:65,02, align: 466, eval: 0,0	Decapping nuclease DXO homolog, chloroplastic OS=Arabidopsis thaliana GN=At4g17620 PE=1 SV=1	id:65,02, align: 466, eval: 0,0	IPR013961	RAI1-like		KEGG:00230+3,6,1,-, KEGG:00790+3,6,1,-
Nitab4.5_0003165g0020	3.26296	1.39373	4.39647	5.00234	5.93289	3.58648	0.553173	0.62979	0.858731	0.238301	0.370879	0.67414	0.78157	-0.673305		3.01772	4.84057	0.680565	0.427773	2.55195	NtGF_00543	DNA-directed RNA polymerase IPR002092 DNA-directed RNA polymerase, bacteriophage type	id:90,01, align: 981, eval: 0,0	PDE319, SCA3: DNA/RNA polymerases superfamily protein	id:70,80, align: 880, eval: 0,0	DNA-directed RNA polymerase 3B, chloroplastic OS=Nicotiana tabacum GN=RPOT3-TOM PE=2 SV=2	id:98,35, align: 972, eval: 0,0	IPR002092, IPR024075	DNA-directed RNA polymerase, phage-type, DNA-directed RNA polymerase, helix hairpin domain	GO:0003677, GO:0003899, GO:0006351	KEGG:00230+2,7,7,6, KEGG:00240+2,7,7,6
Nitab4.5_0000059g0110	2.17531	2.32289	2.56461	1.66745	4.61447	2.86918	1.10635	0.818727	0.930291	0.556036	0.519231	0.374522	0.508471	-0.951933		2.35427	3.05037	0.951788	0.483263	2.55184	NtGF_11760	MHD domain-containing death-inducing protein IPR008968 Clathrin adaptor, mu subunit, C-terminal	id:93,49, align: 568, eval: 0,0	clathrin adaptor complexes medium subunit family protein	id:66,20, align: 571, eval: 0,0	AP-5 complex subunit mu OS=Arabidopsis thaliana GN=AP5M PE=2 SV=1	id:66,20, align: 571, eval: 0,0	IPR008968	Clathrin adaptor, mu subunit, C-terminal	GO:0005515, GO:0006886, GO:0016192, GO:0030131
Nitab4.5_0000634g0030	14.1395	6.50408	4.39647	7.50351	15.821	21.5189	11.0635	12.9107	9.15979	17.952	21.5852	20.0744	1.00028	0.855731	0.265918	8.34669	14.9478	11.0447	19.8705	0.995419	NtGF_16772	Zinc finger A20 and AN1 domain-containing stress-associated protein 6 IPR000058 Zinc finger, AN1-type	id:82,73, align: 139, eval: 3e-80	A20/AN1-like zinc finger family protein	id:56,57, align: 175, eval: 1e-49	Zinc finger A20 and AN1 domain-containing stress-associated protein 4 OS=Oryza sativa subsp, japonica GN=SAP4 PE=2 SV=1	id:61,85, align: 173, eval: 2e-70	IPR000058, IPR002653	Zinc finger, AN1-type, Zinc finger, A20-type	GO:0008270, GO:0003677
Nitab4.5_0000712g0050	1.63148	0.464577	0.732744	1.66745	0.65921	0.717295	0.442538	0.881706	0.644048	0.238301	0.445055	0.149809	0.218183	-1.24871		0.942935	1.01465	0.656098	0.277722	2.54211		Exostosin family protein IPR004263 Exostosin-like	id:91,11, align: 135, eval: 7e-86	Exostosin family protein	id:72,06, align: 136, eval: 3e-68	Probable glycosyltransferase At5g25310 OS=Arabidopsis thaliana GN=At5g25310 PE=3 SV=2	id:46,98, align: 149, eval: 7e-40	IPR004263	Exostosin-like
Nitab4.5_0000410g0030	2.71914	7.89782	6.22833	10.8384	7.25131	12.194	4.75729	4.34555	4.43677	3.01848	2.81868	3.74522	0.936	-0.484506		5.61509	10.0946	4.51321	3.19413	2.54018	NtGF_08659	Histone deacetylase 6 IPR000286 Histone deacetylase superfamily	id:83,60, align: 634, eval: 0,0	HDA15, ATHDA15: histone deacetylase 15	id:59,03, align: 576, eval: 0,0	Histone deacetylase 15 OS=Arabidopsis thaliana GN=HDA15 PE=2 SV=2	id:59,03, align: 576, eval: 0,0	IPR000286, IPR001876, IPR023801	Histone deacetylase superfamily, Zinc finger, RanBP2-type, Histone deacetylase domain	GO:0008270
Nitab4.5_0003255g0030	3.26296	4.1812	3.29735	4.16862	5.27368	10.7594	0.663808	0.566811	0.357804	0.397169	0.296703	0.524331	1.03555	-0.35595	0.260437	3.5805	6.73391	0.529474	0.406068	2.45228
Nitab4.5_0002890g0050	36.4364	22.2997	17.5859	22.5105	36.2565	25.1053	1.43825	0.881706	1.71746	0.556036	0.222528	0.973757	0.276682	-1.19187		25.4407	27.9575	1.34581	0.584107	2.53197	NtGF_03308	Pre-mRNA-processing-splicing factor 8 IPR012592 PROCN	id:99,20, align: 1868, eval: 0,0	SUS2, EMB33, EMB177, EMB14: Pre-mRNA-processing-splicing factor	id:96,57, align: 1868, eval: 0,0	Pre-mRNA-processing-splicing factor 8 OS=Mus musculus GN=Prpf8 PE=1 SV=2	id:85,59, align: 1887, eval: 0,0	IPR012337, IPR019580, IPR021983, IPR019581, IPR000555, IPR012591, IPR027652, IPR012984, IPR012592, IPR019582	Ribonuclease H-like domain, Pre-mRNA-processing-splicing factor 8, U6-snRNA-binding, PRP8 domain IV core, Pre-mRNA-processing-splicing factor 8, U5-snRNA-binding, JAB/MPN domain, PRO8NT domain, Pre-mRNA-processing-splicing factor 8, PROCT domain, PROCN domain, RNA recognition motif, spliceosomal PrP8	GO:0003676, GO:0017070, GO:0030623, GO:0005515, GO:0000398, GO:0005681, GO:0003723
Nitab4.5_0000038g0350	1.08765	0.929155	1.46549	0.833723	3.29605	2.86918	1.88079	3.08597	2.64775	2.46245	4.45055	3.07108	1.13451	0.380356	0.260339	1.16077	2.33298	2.53817	3.32803	1.53286	NtGF_07396	Autophagy-related protein 10 IPR007135 Autophagy-related protein 3	id:75,97, align: 233, eval: 6e-132	ATG10, ATATG10: autophagocytosis-associated family protein	id:47,03, align: 219, eval: 2e-64	Ubiquitin-like-conjugating enzyme ATG10 OS=Arabidopsis thaliana GN=ATG10 PE=1 SV=1	id:47,03, align: 219, eval: 3e-63	IPR007135	Autophagy-related protein 3
Nitab4.5_0000999g0090	16.3148	14.4019	11.3575	17.5082	13.1842	10.7594	2.32333	1.57448	1.57434	0.714904	0.593407	0.823948	0.0942045	-1.33018		14.0248	13.8173	1.82405	0.710753	2.52839	NtGF_01760	Sumo ligase IPR004181 Zinc finger, MIZ-type	id:85,71, align: 399, eval: 0,0	ATSIZ1, SIZ1: DNA-binding protein with MIZ/SP-RING zinc finger, PHD-finger and SAP domain	id:67,26, align: 394, eval: 2e-177	E3 SUMO-protein ligase SIZ1 OS=Arabidopsis thaliana GN=SIZ1 PE=1 SV=2	id:67,26, align: 394, eval: 7e-176	IPR003034, IPR013083, IPR001965, IPR019787, IPR011011, IPR019786	SAP domain, Zinc finger, RING/FYVE/PHD-type, Zinc finger, PHD-type, Zinc finger, PHD-finger, Zinc finger, FYVE/PHD-type, Zinc finger, PHD-type, conserved site	GO:0003676, GO:0005515, GO:0008270				PHD	transcriptional regulator
Nitab4.5_0003971g0020	2.71914	1.39373	2.93098	3.33489	7.25131	2.86918	1.54888	1.38554	2.86244	2.93905	2.07692	2.92127	1.06016	0.452731	0.26021	2.34795	4.48513	1.93229	2.64575	1.39511	NtGF_00596	Kelch-like protein 17 IPR015915 Kelch-type beta propeller	id:83,65, align: 416, eval: 0,0	Galactose oxidase/kelch repeat superfamily protein	id:62,66, align: 474, eval: 0,0	F-box/kelch-repeat protein SKIP11 OS=Arabidopsis thaliana GN=SKIP11 PE=1 SV=2	id:62,66, align: 474, eval: 0,0	IPR006652, IPR015916	Kelch repeat type 1, Galactose oxidase, beta-propeller	GO:0005515
Nitab4.5_0000255g0270	42.4185	44.1349	69.2443	37.5175	65.921	55.949	6.63808	8.18727	7.01297	3.49509	2.89286	2.47185	0.148452	-1.29763		51.9326	53.1292	7.27944	2.95326	2.52167	NtGF_00062	Phospholipid-transporting ATPase IPR006539 ATPase, P-type, phospholipid-translocating, flippase	id:92,80, align: 1209, eval: 0,0	ATPase E1-E2 type family protein / haloacid dehalogenase-like hydrolase family protein	id:75,04, align: 1210, eval: 0,0	Putative phospholipid-transporting ATPase 4 OS=Arabidopsis thaliana GN=ALA4 PE=1 SV=2	id:75,04, align: 1210, eval: 0,0	IPR023214, IPR018303, IPR008250, IPR001757, IPR006539, IPR023299	HAD-like domain, P-type ATPase, phosphorylation site, P-type ATPase, A domain, Cation-transporting P-type ATPase, Cation-transporting P-type ATPase, subfamily IV, P-type ATPase, cytoplasmic domain N	GO:0000166, GO:0046872, GO:0006812, GO:0016021, GO:0019829, GO:0000287, GO:0004012, GO:0005524, GO:0015914
Nitab4.5_0001556g0110	0.543827	0.464577	1.09912	5.00234	1.31842	1.43459	0.663808	0.755748	0.715609	0.476603	0.296703	0.67414	1.91583	-0.560376	0.258014	0.702507	2.58512	0.711722	0.482482	5.42823	NtGF_08463	Copine I-like IPR010734 Copine	id:79,61, align: 461, eval: 0,0	Copine (Calcium-dependent phospholipid-binding protein) family	id:60,89, align: 404, eval: 1e-166	E3 ubiquitin-protein ligase RGLG1 OS=Arabidopsis thaliana GN=RGLG1 PE=1 SV=1	id:51,25, align: 441, eval: 2e-139	IPR013083, IPR010734, IPR001841	Zinc finger, RING/FYVE/PHD-type, Copine, Zinc finger, RING-type	GO:0005515, GO:0008270
Nitab4.5_0000231g0320	1.63148	1.39373	0.366372	0.833723	2.63684	2.15189	1.77015	2.01533	1.86058	0.953205	1.11264	1.6479	0.916363	-0.600484		1.13053	1.87415	1.88202	1.23791	2.52033		GPN-loop GTPase 3 IPR004130 Protein of unknown function, ATP binding	id:74,12, align: 255, eval: 5e-122	P-loop containing nucleoside triphosphate hydrolases superfamily protein	id:60,00, align: 255, eval: 2e-98	GPN-loop GTPase 3 OS=Danio rerio GN=gpn3 PE=2 SV=2	id:52,28, align: 197, eval: 5e-62	IPR027417, IPR004130	P-loop containing nucleoside triphosphate hydrolase, Uncharacterised protein family, ATP binding	GO:0000166
Nitab4.5_0000249g0020	2.17531	1.85831	2.56461	6.66978	3.95526	2.15189	3.98285	3.33789	3.00556	2.46245	3.85714	4.79388	1.04048	0.12716	0.255687	2.19941	4.25898	3.4421	3.70449	1.79926	NtGF_13414	RING finger protein 24 IPR018957 Zinc finger, C3HC4 RING-type	id:70,33, align: 300, eval: 2e-133	RING/U-box superfamily protein	id:41,96, align: 143, eval: 4e-32			IPR013083, IPR001841	Zinc finger, RING/FYVE/PHD-type, Zinc finger, RING-type	GO:0005515, GO:0008270
Nitab4.5_0001651g0120	1.08765	0.464577	1.09912	2.50117	0.65921	2.15189	0.331904	0.314895	0.644048	0.0794338	0.593407	0.374522	1.08682	-0.297745	0.252872	0.883783	1.77075	0.430282	0.349121	2.4694	NtGF_04715	U3 small nucleolar RNA-associated protein 15 homolog IPR018983 U3 small nucleolar RNA-associated protein 15, C-terminal	id:91,05, align: 257, eval: 2e-159	SWA1, EDA13, EDA19: transducin family protein / WD-40 repeat family protein	id:58,29, align: 537, eval: 0,0			IPR001680, IPR020472, IPR017986, IPR018983, IPR015943	WD40 repeat, G-protein beta WD-40 repeat, WD40-repeat-containing domain, U3 small nucleolar RNA-associated protein 15, C-terminal, WD40/YVTN repeat-like-containing domain	GO:0005515, GO:0005730, GO:0006364
Nitab4.5_0000524g0050	2.17531	1.39373	1.09912	2.50117	1.97763	5.73836	3.54031	3.5898	2.36151	3.97169	4.45055	3.07108	1.27445	0.296529	0.252747	1.55605	3.40572	3.16387	3.83111	1.80751	NtGF_10472	Genomic DNA chromosome 3 BAC clone F20C19 IPR001911 Ribosomal protein S21	id:85,29, align: 102, eval: 1e-52	Ribosomal protein S21 family protein	id:62,62, align: 107, eval: 1e-37			IPR001911	Ribosomal protein S21	GO:0003735, GO:0005622, GO:0005840, GO:0006412
Nitab4.5_0000021g0180	16.8586	16.2602	20.8832	22.5105	17.7987	23.6707	3.76158	3.27491	3.43492	1.42981	1.40934	2.09732	0.34722	-1.06925		18.0007	21.3266	3.49047	1.64549	2.51317	NtGF_06492	MutS2 protein IPR005747 DNA mismatch repair protein MutS, type 2	id:83,37, align: 848, eval: 0,0	DNA mismatch repair protein MutS, type 2	id:51,51, align: 794, eval: 0,0			IPR000432, IPR007696, IPR027417, IPR005747	DNA mismatch repair protein MutS, C-terminal, DNA mismatch repair protein MutS, core, P-loop containing nucleoside triphosphate hydrolase, MutS2	GO:0005524, GO:0006298, GO:0030983, GO:0016887
Nitab4.5_0000422g0150	0.543827	2.78746	1.46549	2.50117	5.93289	2.15189	0.774442	0.818727	1.35966	1.11207	0.519231	0.749044	1.26167	-0.314972	0.251879	1.59893	3.52865	0.984275	0.793449	2.73765	NtGF_07605	Transcription initiation factor TFIID subunit 11 IPR006809 TAFII28-like protein	id:80,00, align: 210, eval: 2e-109	TAF11: TBP-associated factor 11	id:63,95, align: 172, eval: 2e-64	Transcription initiation factor TFIID subunit 11 OS=Arabidopsis thaliana GN=TAF11 PE=1 SV=1	id:63,95, align: 172, eval: 3e-63	IPR006809, IPR009072	TAFII28-like protein, Histone-fold	GO:0005634, GO:0006367, GO:0046982
Nitab4.5_0000700g0030	1.08765	1.39373	1.09912	2.50117	1.31842	5.02107	0.221269	0.440853	0.357804	0.317735	0.815934	0.898853	1.41541	0.962786	0.248877	1.1935	2.94689	0.339976	0.677507	1.23901	NtGF_03572	Vesicle-associated membrane protein-associated protein IPR000535 Major sperm protein	id:72,93, align: 399, eval: 0,0					IPR000535, IPR008962	MSP domain, PapD-like	GO:0005198
Nitab4.5_0000036g0430	0.543827	0.929155	1.09912	0.833723	3.95526	2.15189	2.5446	1.76341	2.50463	2.46245	2.74451	2.47185	1.55022	0.199513	0.246521	0.857366	2.31362	2.27088	2.5596	2.39413	NtGF_21748	Os08g0119500 protein (Fragment)	id:60,71, align: 224, eval: 8e-106	S-adenosyl-L-methionine-dependent methyltransferases superfamily protein	id:47,30, align: 222, eval: 1e-70
Nitab4.5_0000021g0420	16.8586	12.5436	13.9221	12.5058	11.2066	10.0421	6.41681	6.2979	6.36892	2.38301	1.33517	2.24713	-0.244306	-1.67016		14.4415	11.2515	6.36121	1.98844	2.49246	NtGF_00009							IPR004332	Transposase, MuDR, plant
Nitab4.5_0001371g0040	10.3327	14.4019	12.4567	18.3419	19.1171	20.8016	3.2084	3.52683	4.00741	1.90641	1.78022	3.07108	0.759582	-0.667366		12.3971	19.4202	3.58088	2.25257	2.49026	NtGF_02665	Chromodomain helicase DNA binding protein IPR019787 Zinc finger, PHD-finger	id:56,16, align: 1186, eval: 0,0	PHD finger transcription factor, putative	id:41,25, align: 686, eval: 3e-142			IPR013083, IPR001965, IPR016181, IPR019787, IPR008395, IPR014002, IPR000182, IPR011011	Zinc finger, RING/FYVE/PHD-type, Zinc finger, PHD-type, Acyl-CoA N-acyltransferase, Zinc finger, PHD-finger, Agenet-like domain, Tudor-like, plant, GNAT domain, Zinc finger, FYVE/PHD-type	GO:0005515, GO:0008270, GO:0008080				PHD	transcriptional regulator
Nitab4.5_0003603g0120	10.3327	10.2207	10.2584	16.6745	17.7987	8.60754	1.77015	1.95235	2.14683	1.58868	0.741758	0.973757	0.598166	-0.82717		10.2706	14.3602	1.95644	1.1014	2.48364	NtGF_00045	Laccase 1a IPR001117 Multicopper oxidase, type 1	id:82,28, align: 536, eval: 0,0	sks5: SKU5 similar 5	id:73,13, align: 495, eval: 0,0	L-ascorbate oxidase homolog OS=Brassica napus GN=Bp10 PE=2 SV=1	id:52,73, align: 495, eval: 4e-178	IPR001117, IPR008972, IPR011706, IPR011707	Multicopper oxidase, type 1, Cupredoxin, Multicopper oxidase, type 2, Multicopper oxidase, type 3	GO:0016491, GO:0055114, GO:0005507
Nitab4.5_0001466g0010	11.4204	14.4019	17.9522	8.33723	10.5474	18.6497	1.65952	2.20427	1.6459	0.63547	0.519231	0.749044	-0.109907	-1.5332		14.5915	12.5114	1.83656	0.634582	2.48156
Nitab4.5_0003629g0030	6.52593	10.6853	6.96107	6.66978	5.27368	6.45566	3.31904	3.21193	2.86244	0.794338	0.741758	1.34828	-0.283809	-1.69076		8.05743	6.13304	3.13113	0.961458	2.47885		Asparagine synthase (Glutamine-hydrolyzing) IPR006426 Asparagine synthase, glutamine-hydrolyzing	id:64,20, align: 324, eval: 2e-144	ASN2: asparagine synthetase 2	id:71,30, align: 324, eval: 2e-162	Asparagine synthetase [glutamine-hydrolyzing] 2 OS=Arabidopsis thaliana GN=ASN2 PE=1 SV=1	id:71,30, align: 324, eval: 3e-161	IPR014729, IPR000583, IPR017932, IPR001962	Rossmann-like alpha/beta/alpha sandwich fold, Class II glutamine amidotransferase domain, Glutamine amidotransferase type 2 domain, Asparagine synthase	GO:0008152, GO:0004066, GO:0006529
Nitab4.5_0001530g0080	2.17531	1.39373	1.46549	2.50117	2.63684	1.43459	0.885077	0.944686	0.930291	0.63547	0.445055	0.374522	0.513062	-0.916875		1.67818	2.19087	0.920018	0.485016	2.47639		3-methyl-2-oxobutanoate dehydrogenase (2-methylpropanoyl-transferring) IPR001017 Dehydrogenase, E1 component	id:84,95, align: 206, eval: 7e-129	Thiamin diphosphate-binding fold (THDP-binding) superfamily protein	id:71,36, align: 213, eval: 5e-111	2-oxoisovalerate dehydrogenase subunit alpha 1, mitochondrial OS=Arabidopsis thaliana GN=At1g21400 PE=2 SV=1	id:71,36, align: 213, eval: 6e-110	IPR001017	Dehydrogenase, E1 component	GO:0008152, GO:0016624
Nitab4.5_0000499g0130	0.543827	2.78746	4.39647	2.50117	3.95526	0.717295	0.221269	0.566811	0.644048	0.238301	0.0741758	0.224713	-0.019436	-1.44721		2.57592	2.39124	0.477376	0.179063	2.47483		TPR repeat protein IPR011990 Tetratricopeptide-like helical	id:87,74, align: 106, eval: 5e-56	Tetratricopeptide repeat (TPR)-like superfamily protein	id:60,64, align: 94, eval: 2e-32
Nitab4.5_0000119g0040	1.08765	0.929155	0.366372	2.50117	0.65921	4.30377	1.10635	1.76341	2.21839	1.82698	2.74451	2.17223	1.79598	0.389693	0.245948	0.794394	2.48805	1.69605	2.2479	2.36311		Acyl-CoA thioesterase_ catalytic_ hydrolase acting on ester bonds IPR003736 Phenylacetic acid degradation-related protein	id:86,32, align: 95, eval: 2e-56	Thioesterase superfamily protein	id:66,32, align: 95, eval: 4e-38			IPR006683	Thioesterase superfamily
Nitab4.5_0000057g0030	1.08765	2.78746	0.732744	5.00234	1.31842	3.58648	0.442538	1.07064	0.858731	0.238301	0.815934	0.524331	1.21089	-0.606751	0.244833	1.53595	3.30241	0.790638	0.526189	3.23064	NtGF_00011	Receptor like kinase, RLK	id:71,42, align: 1137, eval: 0,0					IPR001611, IPR013210, IPR011009, IPR013320, IPR003591, IPR002290, IPR008271, IPR000719, IPR017441	Leucine-rich repeat, Leucine-rich repeat-containing N-terminal, type 2, Protein kinase-like domain, Concanavalin A-like lectin/glucanase, subgroup, Leucine-rich repeat, typical subtype, Serine/threonine- / dual specificity protein kinase, catalytic domain, Serine/threonine-protein kinase, active site, Protein kinase domain, Protein kinase, ATP binding site	GO:0005515, GO:0016772, GO:0004672, GO:0005524, GO:0006468, GO:0004674		PPC:1,12,4	Leucine Rich Repeat Kinase XI & XII
Nitab4.5_0000101g0270	3.26296	0.464577	1.46549	3.33489	1.97763	4.30377	0.995711	1.32256	1.14497	0.873771	1.03846	1.27337	1.02897	-0.124455	0.239359	1.73101	3.20543	1.15442	1.06187	2.01316	NtGF_00190	Phenylalanine ammonia-lyase IPR005922 Phenylalanine ammonia-lyase	id:93,59, align: 718, eval: 0,0	PAL1, ATPAL1: PHE ammonia lyase 1	id:83,74, align: 695, eval: 0,0	Phenylalanine ammonia-lyase OS=Nicotiana tabacum GN=TPA1 PE=2 SV=1	id:100,00, align: 715, eval: 0,0	IPR005922, IPR024083, IPR001106, IPR023144, IPR022313, IPR008948	Phenylalanine ammonia-lyase, Fumarase/histidase, N-terminal, Aromatic amino acid lyase, Phenylalanine ammonia-lyase, shielding domain, Phenylalanine/histidine ammonia-lyases, active site, L-Aspartase-like	GO:0005737, GO:0006559, GO:0016841, GO:0009058, , GO:0003824	KEGG:00360+4,3,1,24, KEGG:00940+4,3,1,24, MetaCyc:PWY-1121, MetaCyc:PWY-5883, MetaCyc:PWY-6444, MetaCyc:PWY-6457, UniPathway:UPA00713
Nitab4.5_0001053g0050	1.63148	5.11035	3.29735	3.33489	3.29605	2.15189	0.553173	0.818727	0.143122	0.238301	0.0741758	0.224713	-0.0905644	-1.49399		3.34639	2.92761	0.505007	0.179063	2.46733	NtGF_10704	Endoplasmic reticulum metallopeptidase 1 IPR007484 Peptidase M28	id:82,28, align: 378, eval: 0,0	Zn-dependent exopeptidases superfamily protein	id:64,39, align: 410, eval: 9e-176			IPR007484	Peptidase M28	GO:0006508, GO:0008233
Nitab4.5_0001230g0030	9.24506	4.1812	5.49558	7.50351	5.93289	5.73836	2.98713	3.21193	2.64775	0.953205	1.55769	1.12357	0.14242	-1.2695		6.30728	6.39159	2.94894	1.21149	2.46668	NtGF_03465	Membrane-associated ring finger 6 IPR011016 Zinc finger, RING-CH-type	id:81,81, align: 1006, eval: 0,0	RING/U-box superfamily protein	id:71,26, align: 1002, eval: 0,0	Probable E3 ubiquitin ligase SUD1 OS=Arabidopsis thaliana GN=SUD1 PE=1 SV=1	id:70,26, align: 1012, eval: 0,0
Nitab4.5_0001328g0030	2.71914	0.929155	0.732744	2.50117	1.97763	5.73836	1.65952	1.25958	0.572487	1.90641	1.33517	2.02242	1.39198	0.636469	0.23926	1.46035	3.40572	1.16386	1.75466	1.5469	NtGF_24637	Phenylalanyl-tRNA synthetase beta chain IPR004531 Phenylalanyl-tRNA synthetase, class IIc, beta subunit, archae_euk cytosolic	id:89,77, align: 176, eval: 2e-100	tRNA synthetase beta subunit family protein	id:76,14, align: 176, eval: 5e-82	Probable phenylalanine--tRNA ligase beta subunit OS=Arabidopsis thaliana GN=At1g72550 PE=2 SV=1	id:76,14, align: 176, eval: 1e-80	IPR005146, IPR009061	B3/B4 tRNA-binding domain, DNA binding domain, putative	GO:0003723, GO:0004826, GO:0000166	KEGG:00970+6,1,1,20
Nitab4.5_0000368g0370	1.63148	1.39373	1.46549	5.00234	1.31842	0.717295	0.995711	0.62979	0.78717	0.714904	0.445055	0.374522	0.721034	-0.620903		1.4969	2.34602	0.804224	0.511494	2.46419	NtGF_10287	Calmodulin-binding protein IPR012416 Calmodulin binding protein-like	id:78,00, align: 550, eval: 0,0					IPR012416	Calmodulin binding protein-like
Nitab4.5_0001171g0100	0.543827	2.32289	0.366372	3.33489	1.97763	1.43459	2.43396	2.14129	1.78902	3.33622	4.52473	3.07108	1.17791	0.807633	0.237408	1.0777	2.24904	2.12142	3.64401	1.21492		Peptidyl-prolyl cis-trans isomerase B IPR002130 Peptidyl-prolyl cis-trans isomerase, cyclophilin-type	id:79,91, align: 229, eval: 9e-122	Cyclophilin-like peptidyl-prolyl cis-trans isomerase family protein	id:59,47, align: 227, eval: 7e-86	Peptidyl-prolyl cis-trans isomerase CYP19-4 OS=Arabidopsis thaliana GN=CYP19-4 PE=1 SV=2	id:69,83, align: 179, eval: 4e-82	IPR002130, IPR020892	Cyclophilin-like peptidyl-prolyl cis-trans isomerase domain, Cyclophilin-type peptidyl-prolyl cis-trans isomerase, conserved site	GO:0003755, GO:0006457
Nitab4.5_0003895g0060	2.17531	2.32289	1.09912	5.00234	5.93289	1.43459	0.885077	1.57448	0.858731	0.476603	0.741758	1.27337	1.28671	-0.425953	0.236916	1.86577	4.12327	1.10609	0.830579	2.94303	NtGF_00023	ABC transporter G family member 31 IPR013525 ABC-2 type transporter	id:63,32, align: 1115, eval: 0,0	PDR3, ATPDR3: pleiotropic drug resistance 3	id:54,55, align: 1120, eval: 0,0	ABC transporter G family member 31 OS=Arabidopsis thaliana GN=ABCG31 PE=2 SV=1	id:54,55, align: 1120, eval: 0,0	IPR013581, IPR003593, IPR027417, IPR013525, IPR003439	Plant PDR ABC transporter associated, AAA+ ATPase domain, P-loop containing nucleoside triphosphate hydrolase, ABC-2 type transporter, ABC transporter-like	GO:0000166, GO:0017111, GO:0016020, GO:0005524, GO:0016887
Nitab4.5_0000381g0340	1.08765	0.464577	1.09912	2.50117	0.65921	2.86918	0.885077	0.62979	0.858731	0.556036	0.148352	0.524331	1.27473	-0.934531	0.236435	0.883783	2.00985	0.791199	0.409573	4.39312	NtGF_09179	Nucleolar protein 10 IPR017986 WD40 repeat, region	id:81,52, align: 395, eval: 0,0	EDA7: embryo sac development arrest 7	id:68,83, align: 308, eval: 7e-136	Nucleolar protein 10 OS=Xenopus laevis GN=nol10 PE=2 SV=1	id:43,75, align: 272, eval: 3e-65	IPR017986, IPR015943, IPR025558, IPR012580, IPR001680	WD40-repeat-containing domain, WD40/YVTN repeat-like-containing domain, Domain of unknown function DUF4283, NUC153, WD40 repeat	GO:0005515, GO:0005634
Nitab4.5_0001270g0160	3.26296	2.78746	1.09912	0.833723	4.61447	2.15189	1.10635	1.63745	1.6459	0.63547	0.296703	0.973757	0.270832	-1.21525		2.38318	2.53336	1.46323	0.63531	2.44832	NtGF_07578	Os12g0130100 protein (Fragment) IPR001578 Peptidase C12, ubiquitin carboxyl-terminal hydrolase 1	id:84,06, align: 458, eval: 0,0	Ubiquitin carboxyl-terminal hydrolase family protein	id:53,17, align: 442, eval: 2e-156			IPR021099	Plant organelle RNA recognition domain
Nitab4.5_0002986g0060	9.78889	7.89782	8.06019	13.3396	9.88815	12.9113	17.9228	16.8784	21.8261	10.4058	10.978	11.0859	0.603731	-0.79293		8.5823	12.0463	18.8758	10.8232	2.44793	NtGF_03209	Replication protein A DNA-binding subunit IPR012340 Nucleic acid-binding, OB-fold	id:51,24, align: 443, eval: 3e-151					IPR012340, IPR003871, IPR013955	Nucleic acid-binding, OB-fold, Domain of unknown function DUF223, Replication factor A, C-terminal
Nitab4.5_0000149g0230	4.35062	0.929155	2.93098	5.00234	7.91052	2.86918	1.10635	0.944686	1.00185	1.42981	1.18681	0.898853	1.08057	0.225407	0.23539	2.73692	5.26068	1.01763	1.17182	1.66919	NtGF_07098	2-succinyl-5-enolpyruvyl-6-hydroxy-3-cyclohexene-1-carboxylate synthase IPR004433 Menaquinone biosynthesis protein	id:89,02, align: 1020, eval: 0,0	magnesium ion binding;thiamin pyrophosphate binding;hydro-lyases;catalytics;2-succinyl-5-enolpyruvyl-6-hydroxy-3-cyclohexene-1-carboxylic-acid synthases	id:55,57, align: 1346, eval: 0,0	Protein PHYLLO, chloroplastic OS=Arabidopsis thaliana GN=PHYLLO PE=2 SV=2	id:55,57, align: 1346, eval: 0,0	IPR012001, IPR004433, IPR010196, IPR018110, IPR011766, IPR013342	Thiamine pyrophosphate enzyme, N-terminal TPP-binding domain, Menaquinone biosynthesis protein MenD, O-succinylbenzoic acid (OSB) synthetase, Mandelate racemase/muconate lactonizing enzyme, conserved site, Thiamine pyrophosphate enzyme, C-terminal TPP-binding, Mandelate racemase/muconate lactonizing enzyme, C-terminal	GO:0030976, GO:0009234, GO:0070204, GO:0000287, GO:0016836, GO:0009063, GO:0003824	KEGG:00130+2,2,1,9, MetaCyc:PWY-5791, MetaCyc:PWY-5837, UniPathway:UPA00079, KEGG:00130+4,2,1,113
Nitab4.5_0002738g0110	1.08765	0.464577	2.19823	0.833723	0.65921	1.43459	0.110635	0.566811	0.286244	0.158868	0.0741758	0.0749044	-0.274713	-1.69006		1.25015	0.975841	0.32123	0.102649	2.44273
Nitab4.5_0001311g0020	1.08765	2.32289	2.19823	5.00234	2.63684	2.15189	2.21269	2.14129	2.71931	2.22415	1.48352	1.34828	0.877152	-0.476392		1.86959	3.26369	2.35776	1.68531	2.4422	NtGF_03066	Receptor expression-enhancing protein 5 IPR004345 TB2_DP1 and HVA22 related protein	id:85,35, align: 198, eval: 2e-122	HVA22K: HVA22-like protein K	id:55,05, align: 198, eval: 1e-78	HVA22-like protein k OS=Arabidopsis thaliana GN=HVA22K PE=2 SV=1	id:55,05, align: 198, eval: 2e-77	IPR004345	TB2/DP1/HVA22-related protein
Nitab4.5_0000392g0080	1.63148	4.64577	4.39647	5.00234	8.56973	3.58648	1.77015	1.76341	1.6459	1.03264	1.26099	1.12357	0.788722	-0.586249		3.55791	5.71951	1.72649	1.13906	2.43658	NtGF_14222	LOC100158433 protein (Fragment)	id:62,73, align: 660, eval: 0,0	RIN13: RPM1 interacting protein 13	id:46,27, align: 134, eval: 4e-29
Nitab4.5_0002315g0170	0.543827	2.32289	0.732744	2.50117	1.31842	2.86918	1.32762	1.00766	0.715609	0.714904	1.33517	1.49809	1.00073	0.253872	0.235012	1.19982	2.22959	1.01696	1.18272	1.59784	NtGF_03467	DNA-3-methyladenine glycosylase I IPR005019 Methyladenine glycosylase	id:90,59, align: 372, eval: 0,0	DNA glycosylase superfamily protein	id:62,28, align: 342, eval: 7e-145	Probable GMP synthase [glutamine-hydrolyzing] OS=Helicobacter hepaticus (strain ATCC 51449 / 3B1) GN=guaA PE=3 SV=1	id:47,64, align: 191, eval: 5e-49	IPR011257, IPR005019	DNA glycosylase, Methyladenine glycosylase	GO:0003824, GO:0006281, GO:0006284, GO:0008725	Reactome:REACT_216
Nitab4.5_0001443g0020	0.543827	0.929155	1.46549	1.66745	1.97763	0.717295	1.43825	0.881706	0.78717	0.556036	0.519231	0.823948	0.651881	-0.67005		0.97949	1.45412	1.03571	0.633072	2.42877	NtGF_00210	Cc-nbs-lrr, resistance protein	id:62,79, align: 473, eval: 0,0					IPR027417, IPR002182, IPR000767	P-loop containing nucleoside triphosphate hydrolase, NB-ARC, Disease resistance protein	GO:0043531, GO:0006952
Nitab4.5_0001760g0050	15.771	19.5122	24.9133	20.8431	21.7539	20.0843	5.4211	6.10897	4.15053	2.70075	2.22528	1.79771	0.161369	-1.21048		20.0655	20.8938	5.22686	2.24124	2.42839	NtGF_00575	Lysine-specific histone demethylase 1 IPR002937 Amine oxidase	id:63,82, align: 973, eval: 0,0	FLD: Flavin containing amine oxidoreductase family protein	id:69,90, align: 691, eval: 0,0	Lysine-specific histone demethylase 1 homolog 3 OS=Arabidopsis thaliana GN=FLD PE=1 SV=1	id:69,90, align: 691, eval: 0,0	IPR011991, IPR016040, IPR002937, IPR007526, IPR009057	Winged helix-turn-helix DNA-binding domain, NAD(P)-binding domain, Amine oxidase, SWIRM domain, Homeodomain-like	GO:0016491, GO:0055114, GO:0005515, GO:0003677				SWI/SNF-SWI3	transcriptional regulator
Nitab4.5_0001126g0010	2.71914	2.32289	1.09912	5.00234	0.65921	2.15189	1.10635	1.32256	1.35966	0.794338	0.667583	0.524331	0.444471	-0.930203		2.04705	2.60448	1.26285	0.662084	2.4268		Coatomer subunit gamma IPR002553 Clathrin_coatomer adaptor, adaptin-like, N-terminal	id:53,57, align: 56, eval: 7e-12
Nitab4.5_0000424g0030	1.63148	1.85831	0.732744	2.50117	3.95526	1.43459	2.10206	2.58214	1.78902	1.58868	2.4478	1.79771	1.0576	-0.142137	0.231913	1.40751	2.63034	2.15774	1.94473	2.07348	NtGF_09071	Unknown Protein IPR016124 Mog1_PsbP_DUF1795, alpha_beta_alpha sandwich	id:81,64, align: 207, eval: 7e-117	Mog1/PsbP/DUF1795-like photosystem II reaction center PsbP family protein	id:63,71, align: 237, eval: 3e-96			IPR002683, IPR016123	Photosystem II PsbP, oxygen evolving complex, Mog1/PsbP, alpha/beta/alpha sandwich	GO:0005509, GO:0009523, GO:0009654, GO:0015979, GO:0019898
Nitab4.5_0002180g0020	1.63148	1.39373	1.46549	5.00234	3.29605	1.43459	1.54888	1.76341	2.0037	2.70075	2.81868	2.32204	1.21808	0.561912	0.231535	1.4969	3.24433	1.772	2.61382	1.46933	NtGF_00406	ATP synthase subunit-like protein	id:57,91, align: 297, eval: 3e-110					IPR004252	Probable transposase, Ptta/En/Spm, plant
Nitab4.5_0003295g0220	11.9642	14.4019	12.4567	15.007	15.1618	10.0421	4.97856	7.11663	5.00926	2.85962	2.52198	1.94751	0.164149	-1.22134		12.9409	13.4037	5.70148	2.44304	2.41722	NtGF_03148	Myb family transcription factor IPR006447 Myb-like DNA-binding region, SHAQKYF class	id:81,79, align: 302, eval: 1e-167					IPR017930, IPR006447, IPR009057, IPR001005	Myb domain, Myb domain, plants, Homeodomain-like, SANT/Myb domain	GO:0003677, GO:0003682				G2-like	TF
Nitab4.5_0001454g0110	2.71914	4.64577	1.09912	4.16862	3.95526	9.32484	3.87221	2.96001	2.86244	2.54188	2.59615	2.39694	1.18946	-0.335257	0.231026	2.82134	5.81624	3.23155	2.51166	2.65239		60S ribosomal protein L7-like protein IPR005998 Ribosomal protein L7, eukaryotic	id:92,57, align: 175, eval: 1e-111	Ribosomal protein L30/L7 family protein	id:52,22, align: 180, eval: 3e-51	60S ribosomal protein L7-1 OS=Arabidopsis thaliana GN=RPL7A PE=2 SV=1	id:52,22, align: 180, eval: 4e-50	IPR016082, IPR012988	Ribosomal protein L30, ferredoxin-like fold domain, Ribosomal protein L30, N-terminal
Nitab4.5_0000869g0010	0.543827	1.39373	0.366372	0.833723	1.97763	1.43459	0.885077	0.314895	0.286244	0.397169	1.03846	1.34828	1.03609	0.995129	0.230434	0.767977	1.41531	0.495405	0.92797	0.983855		Kelch-like protein 14 IPR015915 Kelch-type beta propeller	id:78,45, align: 181, eval: 1e-97	Galactose oxidase/kelch repeat superfamily protein	id:57,21, align: 215, eval: 6e-78	F-box/kelch-repeat protein At1g30090 OS=Arabidopsis thaliana GN=At1g30090 PE=2 SV=1	id:57,21, align: 215, eval: 8e-77	IPR015915, IPR001810, IPR006652	Kelch-type beta propeller, F-box domain, Kelch repeat type 1	GO:0005515
Nitab4.5_0000559g0410	0.543827	0.464577	0.366372	1.66745	0.65921	0.717295	0.995711	1.25958	1.35966	1.19151	0.89011	1.34828	1.25139	-0.0821411	0.228769	0.458259	1.01465	1.20498	1.1433	2.3336	NtGF_19009	Genomic DNA chromosome 5 P1 clone MJC20 IPR013089 Kelch related	id:84,77, align: 256, eval: 2e-155	DCD (Development and Cell Death) domain protein	id:69,11, align: 259, eval: 1e-117	B2 protein OS=Daucus carota PE=2 SV=1	id:82,35, align: 153, eval: 6e-94	IPR013989	Development/cell death domain
Nitab4.5_0001049g0160	0.543827	0.464577	0.366372	1.66745	0.65921	0.717295	1.21698	1.25958	1.43122	1.42981	2.1511	1.12357	1.25139	0.278211	0.228769	0.458259	1.01465	1.30259	1.56816	1.83918	NtGF_10019	Got1-like protein IPR007305 Got1-like protein	id:95,38, align: 130, eval: 8e-68	Got1/Sft2-like vescicle transport protein family	id:67,44, align: 129, eval: 3e-54	Vesicle transport protein GOT1A OS=Mus musculus GN=Golt1a PE=2 SV=1	id:41,32, align: 121, eval: 4e-21	IPR007305	Vesicle transport protein, Got1/SFT2-like	GO:0016192
Nitab4.5_0004300g0260	0.543827	0.464577	0.366372	1.66745	0.65921	0.717295	0.331904	0.314895	0.357804	0.397169	0.445055	0.449426	1.25139	0.374543	0.228769	0.458259	1.01465	0.334868	0.43055	1.72209		DNA polymerase IPR004868 DNA-directed DNA polymerase, family B, mitochondria_virus	id:58,75, align: 80, eval: 1e-23			DNA polymerase OS=Zea mays PE=3 SV=1	id:47,37, align: 152, eval: 3e-36	IPR012337, IPR004868	Ribonuclease H-like domain, DNA-directed DNA polymerase, family B, mitochondria/virus	GO:0003676, GO:0000166, GO:0003677, GO:0003887, GO:0006260, GO:0008408	KEGG:00230+2,7,7,7, KEGG:00240+2,7,7,7
Nitab4.5_0002347g0030	4.89445	4.64577	8.42656	10.8384	6.5921	12.194	5.86363	4.78641	4.22209	4.36886	3.63462	2.24713	0.805244	-0.511639		5.98893	9.87484	4.95738	3.41687	2.39224	NtGF_00434	COBRA-like protein IPR006918 Glycosyl-phosphatidyl inositol-anchored, plant	id:55,65, align: 620, eval: 0,0	COBL10: COBRA-like protein 10 precursor	id:58,36, align: 622, eval: 0,0	COBRA-like protein 10 OS=Arabidopsis thaliana GN=COBL10 PE=2 SV=1	id:58,36, align: 622, eval: 0,0	IPR006918, IPR012291	COBRA, plant, Cellulose-binding family II/chitobiase, carbohydrate-binding domain	GO:0010215, GO:0016049, GO:0031225, GO:0004553, GO:0030247
Nitab4.5_0001514g0010	14.6833	16.7248	19.0514	17.5082	17.1395	22.2362	2.98713	3.08597	3.14868	1.50924	0.741758	2.09732	0.280822	-1.08084		16.8198	18.9613	3.07393	1.44944	2.39078	NtGF_04751	Vacuolar protein sorting-associated protein 18 IPR007810 Pep3_Vps18_deep orange	id:94,93, align: 611, eval: 0,0	zinc ion binding	id:79,05, align: 611, eval: 0,0			IPR007810	Pep3/Vps18/deep orange
Nitab4.5_0000842g0040	0.543827	0.929155	2.19823	3.33489	0.65921	2.15189	0.553173	0.377874	0.357804	0.158868	0.296703	0.449426	0.774987	-0.475283		1.22374	2.04866	0.429617	0.301666	2.38417	NtGF_10632	Phytochrome kinase substrate 1	id:72,43, align: 457, eval: 0,0
Nitab4.5_0000439g0010	0.543827	0.464577	0.366372	1.66745	0.65921	0.717295	0.110635	0.062979	0.0715609	0.0794338	0.0741758	0.299618	1.25139	0.931697	0.228769	0.458259	1.01465	0.0817248	0.151076	1.19775	NtGF_02396	1-aminocyclopropane-1-carboxylate synthase IPR004839 Aminotransferase, class I and II	id:88,07, align: 553, eval: 0,0	ACS10: ACC synthase 10	id:62,55, align: 542, eval: 0,0	Probable aminotransferase ACS10 OS=Arabidopsis thaliana GN=ACS10 PE=2 SV=1	id:62,55, align: 542, eval: 0,0	IPR015424, IPR015422, IPR004838, IPR004839, IPR015421	Pyridoxal phosphate-dependent transferase, Pyridoxal phosphate-dependent transferase, major region, subdomain 2, Aminotransferases, class-I, pyridoxal-phosphate-binding site, Aminotransferase, class I/classII, Pyridoxal phosphate-dependent transferase, major region, subdomain 1	GO:0003824, GO:0030170, GO:0009058	Reactome:REACT_13
Nitab4.5_0000009g0130	3.26296	5.57493	8.42656	5.00234	4.61447	7.17295	0.442538	0.62979	0.78717	0.238301	0.148352	0.374522	0.049111	-1.30121		5.75482	5.59659	0.619833	0.253725	2.37576	NtGF_04346	Glucose-repressible alcohol dehydrogenase transcriptional effector CCR4 IPR005135 Endonuclease_exonuclease_phosphatase	id:81,82, align: 55, eval: 3e-24	DNAse I-like superfamily protein	id:72,73, align: 55, eval: 1e-21	Carbon catabolite repressor protein 4 homolog 2 OS=Arabidopsis thaliana GN=CCR4-2 PE=2 SV=2	id:72,73, align: 55, eval: 2e-20
Nitab4.5_0006854g0050	1.08765	4.64577	2.93098	5.00234	2.63684	5.02107	3.09777	2.3932	1.78902	1.27094	1.40934	1.79771	0.633032	-0.671375		2.88814	4.22008	2.42666	1.49266	2.37548		Glutamyl-tRNA(Gln) amidotransferase subunit A IPR000120 Amidase signature enzyme	id:74,40, align: 250, eval: 4e-124	AtFAAH, FAAH: fatty acid amide hydrolase	id:61,13, align: 247, eval: 1e-98	Fatty acid amide hydrolase OS=Arabidopsis thaliana GN=FAAH PE=1 SV=1	id:61,13, align: 247, eval: 2e-97	IPR000120, IPR023631, IPR020556	Amidase, Amidase signature domain, Amidase, conserved site	GO:0016884,	KEGG:00253+6,3,5,-
Nitab4.5_0000072g0570	7.06976	8.82697	5.86195	7.50351	16.4802	12.194	4.31475	4.40853	5.00926	3.57452	2.52198	3.52051	0.87417	-0.508375		7.25289	12.0593	4.57751	3.20567	2.37422	NtGF_06168	Mitochondrial intermediate peptidase IPR001567 Peptidase M3A and M3B, thimet_oligopeptidase F	id:79,92, align: 762, eval: 0,0	Zincin-like metalloproteases family protein	id:59,81, align: 729, eval: 0,0	Probable mitochondrial intermediate peptidase, mitochondrial OS=Arabidopsis thaliana GN=MIP PE=3 SV=1	id:59,81, align: 729, eval: 0,0	IPR024079, IPR001567, IPR024077	Metallopeptidase, catalytic domain, Peptidase M3A/M3B, Neurolysin/Thimet oligopeptidase, domain 2	GO:0008237, GO:0004222, GO:0006508
Nitab4.5_0000184g0250	0.543827	0.929155	0.366372	1.66745	3.29605	0.717295	1.88079	1.25958	1.14497	1.58868	1.03846	2.62165	1.7789	0.325054	0.22758	0.613118	1.8936	1.42845	1.7496	2.52156	NtGF_08554	Ras-related protein RAB-4 IPR013684 Miro-like	id:93,43, align: 335, eval: 0,0	LIP1: Ras-related small GTP-binding family protein	id:76,09, align: 343, eval: 0,0	Uncharacterized GTP-binding protein At5g64813 OS=Arabidopsis thaliana GN=At5g64813 PE=1 SV=1	id:76,09, align: 343, eval: 4e-180	IPR025662, IPR001806, IPR003579, IPR027417	Sigma-54 interaction domain, ATP-binding site 1, Small GTPase superfamily, Small GTPase superfamily, Rab type, P-loop containing nucleoside triphosphate hydrolase	GO:0005525, GO:0007264, GO:0015031
Nitab4.5_0003602g0060	1.63148	0.464577	1.09912	1.66745	1.31842	2.15189	1.43825	1.63745	1.86058	1.35037	0.964286	1.04866	0.811043	-0.552972		1.06506	1.71258	1.64543	1.12111	2.35999	NtGF_03287	Sterol-4-alpha-carboxylate 3-dehydrogenase decarboxylating IPR002225 3-beta hydroxysteroid dehydrogenase_isomerase	id:87,83, align: 419, eval: 0,0	AT3BETAHSD/D2, 3BETAHSD/D2: 3beta-hydroxysteroid-dehydrogenase/decarboxylase isoform 2	id:77,45, align: 368, eval: 0,0	3beta-hydroxysteroid-dehydrogenase/decarboxylase isoform 2 OS=Arabidopsis thaliana GN=3BETAHSD/D2 PE=2 SV=2	id:77,45, align: 368, eval: 0,0	IPR002225, IPR016040	3-beta hydroxysteroid dehydrogenase/isomerase, NAD(P)-binding domain	GO:0003854, GO:0006694, GO:0016616, GO:0055114
Nitab4.5_0000129g0220	2.71914	0.929155	0.732744	1.66745	3.29605	2.86918	1.99142	2.96001	2.14683	4.44829	3.26374	4.41936	1.02086	0.763102	0.227272	1.46035	2.61089	2.36609	4.0438	1.0461	NtGF_24026	Unknown Protein	id:75,42, align: 118, eval: 5e-39	unknown protein similar to AT3G24506,1	id:74,14, align: 58, eval: 1e-22
Nitab4.5_0000266g0070	2.71914	2.32289	3.29735	3.33489	1.97763	2.15189	1.65952	1.5115	1.2881	0.794338	0.0741758	0.823948	-0.0701772	-1.38998		2.77979	2.48814	1.48637	0.564154	2.35826	NtGF_16552	RING finger protein 5 IPR001841 Zinc finger, RING-type	id:68,08, align: 307, eval: 6e-136	RING/U-box superfamily protein	id:42,58, align: 256, eval: 8e-56	E3 ubiquitin-protein ligase RNF5 OS=Homo sapiens GN=RNF5 PE=1 SV=1	id:43,18, align: 88, eval: 4e-18	IPR001841, IPR013083	Zinc finger, RING-type, Zinc finger, RING/FYVE/PHD-type	GO:0005515, GO:0008270
Nitab4.5_0000255g0100	1.63148	1.39373	0.732744	3.33489	1.97763	1.43459	2.76586	3.14895	3.50648	1.50924	2.67033	2.99618	0.97194	-0.390396		1.25265	2.24904	3.14043	2.39192	2.35727		Receptor like kinase, RLK	id:66,13, align: 248, eval: 1e-90					IPR011009, IPR002290, IPR013320, IPR000719	Protein kinase-like domain, Serine/threonine- / dual specificity protein kinase, catalytic domain, Concanavalin A-like lectin/glucanase, subgroup, Protein kinase domain	GO:0016772, GO:0004672, GO:0005524, GO:0006468		PPC:1,12,4	Leucine Rich Repeat Kinase XI & XII
Nitab4.5_0001498g0050	62.5401	67.8283	67.0461	67.5316	58.6697	65.9912	0.995711	0.755748	0.644048	0.317735	0.148352	0.524331	0.0719177	-1.2518		65.8048	64.0641	0.798503	0.330139	2.3547	NtGF_04258	Translational activator gcn1 IPR011989 Armadillo-like helical	id:87,12, align: 1141, eval: 0,0	ILA: ILITYHIA	id:58,33, align: 1140, eval: 0,0			IPR011989, IPR016024, IPR026827, IPR022716	Armadillo-like helical, Armadillo-type fold, Proteasome component ECM29/Translational activator GCN1, Domain of unknown function DUF3554	GO:0005488
Nitab4.5_0003725g0040	1.63148	0.929155	2.93098	4.16862	1.31842	3.58648	0.553173	0.314895	0.858731	0.317735	0.296703	0.599235	0.786702	-0.496448		1.83054	3.0245	0.5756	0.404558	2.3508	NtGF_00219	Cc-nbs-lrr, resistance protein	id:59,93, align: 846, eval: 0,0					IPR002182, IPR000767, IPR027417	NB-ARC, Disease resistance protein, P-loop containing nucleoside triphosphate hydrolase	GO:0043531, GO:0006952
Nitab4.5_0000525g0300	1.63148	0.929155	0.732744	0.833723	1.31842	1.43459	0.663808	0.566811	0.572487	0.238301	0.222528	0.374522	0.279526	-1.09239		1.09779	1.19558	0.601035	0.27845	2.35077		Os06g0183700 protein (Fragment)	id:64,47, align: 197, eval: 4e-78
Nitab4.5_0000180g0050	4.89445	4.64577	4.03009	4.16862	11.8658	9.32484	2.10206	3.02299	1.93214	1.90641	3.04121	3.22089	1.04682	0.207843	0.223635	4.52344	8.45308	2.3524	2.72284	1.61449	NtGF_01574	Ran GTPase activating protein (Fragment) IPR003590 Leucine-rich repeat, ribonuclease inhibitor subtype	id:88,58, align: 543, eval: 0,0	RANGAP2: RAN GTPase activating protein 2	id:70,32, align: 502, eval: 0,0	RAN GTPase-activating protein 2 OS=Arabidopsis thaliana GN=RANGAP2 PE=1 SV=2	id:70,32, align: 502, eval: 0,0	IPR003590, IPR025265	Leucine-rich repeat, ribonuclease inhibitor subtype, WPP domain
Nitab4.5_0000658g0060	0.543827	0.929155	0.732744	1.66745	0.65921	2.15189	3.65094	3.5898	3.93585	5.16319	6.67583	6.51668	1.11413	0.725997	0.22253	0.735242	1.49285	3.72553	6.11857	1.2363	NtGF_24253	Superoxide dismutase IPR001424 Superoxide dismutase, copper_zinc binding	id:72,30, align: 148, eval: 5e-64	CSD3: copper/zinc superoxide dismutase 3	id:57,82, align: 147, eval: 8e-49	Superoxide dismutase [Cu-Zn] 2 OS=Mesembryanthemum crystallinum GN=SODCC,2 PE=2 SV=1	id:64,86, align: 148, eval: 2e-55	IPR001424, IPR024134, IPR018152	Superoxide dismutase, copper/zinc binding domain, Superoxide dismutase (Cu/Zn) / superoxide dismutase copper chaperone, Superoxide dismutase, copper/zinc, binding site	GO:0006801, GO:0046872, GO:0055114, , GO:0004784	MetaCyc:PWY-6854
Nitab4.5_0000986g0070	0.543827	0.929155	0.366372	0.833723	1.31842	2.86918	0.774442	1.07064	1.6459	1.98584	1.8544	2.54675	1.5958	0.851511	0.221248	0.613118	1.67377	1.16366	2.129	1.49212	NtGF_00406	Unknown Protein	id:59,78, align: 92, eval: 8e-27
Nitab4.5_0000893g0050	3.26296	6.96866	5.49558	12.5058	7.25131	6.45566	6.85934	5.66811	5.79643	4.84546	3.63462	4.56917	0.823506	-0.470332		5.2424	8.7376	6.10796	4.34975	2.34042	NtGF_04053	Orotidine 5_apos-phosphate decarboxylase (Orotate phosphoribosyltransferase) IPR001754 Orotidine 5-phosphate decarboxylase, core	id:93,50, align: 477, eval: 0,0	uridine 5
Nitab4.5_0002251g0030	32.0858	22.7643	23.4478	28.3466	33.6197	27.9745	0.995711	0.944686	1.00185	0.476603	0.296703	0.67414	0.327429	-1.01492		26.0993	29.9803	0.98075	0.482482	2.33498	NtGF_00407							IPR005135	Endonuclease/exonuclease/phosphatase
Nitab4.5_0001612g0090	1.63148	0.929155	1.83186	3.33489	1.31842	4.30377	0.442538	0.755748	0.715609	0.476603	0.741758	1.27337	1.11977	0.35782	0.219946	1.46417	2.98569	0.637965	0.830579	1.56629		Zinc ion binding protein IPR012935 Zinc finger, C3HC-like	id:80,25, align: 319, eval: 1e-176	ATILP1, ILP1: IAP-like protein 1	id:50,16, align: 319, eval: 2e-93			IPR012935	Zinc finger, C3HC-like	GO:0005634, GO:0008270
Nitab4.5_0005924g0020	1.63148	1.85831	2.19823	2.50117	3.29605	3.58648	1.65952	1.5115	1.78902	1.35037	0.815934	1.34828	0.833194	-0.487195		1.89601	3.1279	1.65335	1.17153	2.32821	NtGF_11622	Palmitoyltransferase swf1 IPR001594 Zinc finger, DHHC-type	id:73,49, align: 347, eval: 2e-167	DHHC-type zinc finger family protein	id:55,29, align: 340, eval: 8e-112	Probable protein S-acyltransferase 17 OS=Arabidopsis thaliana GN=PAT17 PE=2 SV=1	id:55,29, align: 340, eval: 1e-110	IPR001594	Zinc finger, DHHC-type, palmitoyltransferase	GO:0008270
Nitab4.5_0000283g0080	2.71914	3.25204	2.19823	2.50117	8.56973	6.45566	4.64665	3.96768	3.14868	4.20999	3.26374	3.14598	1.25103	-0.122623	0.219058	2.72314	5.84218	3.921	3.5399	2.37636	NtGF_02694	Transcription factor (Fragment) IPR011598 Helix-loop-helix DNA-binding	id:87,76, align: 335, eval: 0,0	bHLH121: basic helix-loop-helix (bHLH) DNA-binding superfamily protein	id:61,54, align: 247, eval: 2e-92	Transcription factor bHLH121 OS=Arabidopsis thaliana GN=BHLH121 PE=2 SV=1	id:61,02, align: 254, eval: 6e-91	IPR011598	Myc-type, basic helix-loop-helix (bHLH) domain	GO:0046983				bHLH	TF
Nitab4.5_0000028g0070	38.6117	43.6703	52.0248	61.6955	47.4631	57.3836	6.19554	5.35322	4.29365	3.17735	2.74451	2.54675	0.412147	-0.881529		44.769	55.5141	5.2808	2.82287	2.31972	NtGF_00227	WD-40 repeat protein-like (Fragment) IPR017986 WD40 repeat, region	id:88,23, align: 858, eval: 0,0	WSIP2, TPR4: WUS-interacting protein 2	id:71,83, align: 891, eval: 0,0	Topless-related protein 4 OS=Arabidopsis thaliana GN=TPR4 PE=1 SV=2	id:71,83, align: 891, eval: 0,0	IPR001680, IPR006595, IPR017986, IPR019775, IPR015943, IPR027728	WD40 repeat, CTLH, C-terminal LisH motif, WD40-repeat-containing domain, WD40 repeat, conserved site, WD40/YVTN repeat-like-containing domain, Topless family	GO:0005515, GO:0006355
Nitab4.5_0000094g0100	8.15741	7.89782	6.96107	10.8384	14.5026	6.45566	6.19554	4.59747	4.65146	2.93905	2.74451	3.52051	0.5929	-0.721521		7.6721	10.5989	5.14815	3.06802	2.31814	NtGF_04303	Glutaminyl-tRNA synthetase IPR004526 Glutamyl-tRNA synthetase, class Ic, archaeal_eukaryotic cytosolic	id:76,67, align: 690, eval: 0,0	Glutamyl/glutaminyl-tRNA synthetase, class Ic	id:60,90, align: 688, eval: 0,0	Probable glutamate--tRNA ligase, cytoplasmic OS=Schizosaccharomyces pombe (strain 972 / ATCC 24843) GN=SPAC17A5,15c PE=1 SV=1	id:41,16, align: 588, eval: 8e-144	IPR011035, IPR010987, IPR020056, IPR020061, IPR000924, IPR020059, IPR020058	Ribosomal protein L25/Gln-tRNA synthetase, anti-codon-binding domain, Glutathione S-transferase, C-terminal-like, Ribosomal protein L25/Gln-tRNA synthetase, beta-barrel domain, Glutamyl/glutaminyl-tRNA synthetase, class Ib, alpha-bundle domain, Glutamyl/glutaminyl-tRNA synthetase, Glutamyl/glutaminyl-tRNA synthetase, class Ib, anti-codon binding domain, Glutamyl/glutaminyl-tRNA synthetase, class …	GO:0006412, , GO:0000166, GO:0004812, GO:0005524, GO:0005737, GO:0006418, GO:0016876, GO:0043039	Reactome:REACT_71, KEGG:00860+6,1,1,17, KEGG:00970+6,1,1,17, MetaCyc:PWY-5188
Nitab4.5_0001027g0100	1.63148	0.929155	0.732744	2.50117	1.31842	0.717295	1.21698	1.00766	0.930291	0.238301	1.03846	0.599235	0.581125	-0.721745		1.09779	1.51229	1.05165	0.625333	2.31672
Nitab4.5_0003825g0020	9.24506	11.1499	6.96107	6.66978	11.2066	14.3459	2.98713	3.65278	2.79087	1.58868	1.33517	1.87261	0.373964	-0.972111		9.11866	10.7408	3.1436	1.59882	2.31596	NtGF_05422	Os05g0100900 protein (Fragment)	id:76,92, align: 208, eval: 2e-95	unknown protein similar to AT5G08440,1	id:52,25, align: 178, eval: 4e-44
Nitab4.5_0003098g0060	2.17531	0.464577	1.46549	0.833723	1.97763	2.86918	2.65523	0.881706	1.71746	1.35037	0.89011	0.898853	0.615606	-0.693352		1.36846	1.89351	1.75147	1.04645	2.31591	NtGF_17257	Mitochondrial glycoprotein IPR003428 Mitochondrial glycoprotein	id:76,25, align: 261, eval: 6e-137					IPR003428	Mitochondrial glycoprotein	GO:0005759
Nitab4.5_0003766g0010	14.1395	7.89782	15.0213	16.6745	10.5474	18.6497	7.74442	9.38388	6.86984	3.57452	3.11539	6.14216	0.409794	-0.899869		12.3529	15.2905	7.99938	4.27736	2.31492	NtGF_01437	Plant-specific domain TIGR01615 family protein IPR006502 Protein of unknown function DUF506, plant	id:78,76, align: 259, eval: 5e-143	Protein of unknown function (DUF506)	id:53,68, align: 231, eval: 3e-80			IPR006502	Protein of unknown function DUF506, plant
Nitab4.5_0001320g0180	2.17531	0.464577	0.732744	0.833723	1.97763	2.15189	0.442538	0.566811	0.429365	0.317735	0.148352	0.449426	0.735583	-0.655766		1.12421	1.65441	0.479572	0.305171	2.31263		LRR receptor-like serine_threonine-protein kinase, RLP	id:64,88, align: 205, eval: 4e-74	Leucine-rich repeat (LRR) family protein	id:48,40, align: 219, eval: 2e-52	Plant intracellular Ras-group-related LRR protein 6 OS=Oryza sativa subsp, japonica GN=IRL6 PE=2 SV=1	id:47,80, align: 205, eval: 9e-46	IPR001611, IPR003591, IPR025875	Leucine-rich repeat, Leucine-rich repeat, typical subtype, Leucine rich repeat 4	GO:0005515
Nitab4.5_0000468g0230	2.17531	0.929155	1.09912	2.50117	1.97763	2.15189	1.65952	1.1966	1.2881	1.11207	0.667583	1.04866	0.793415	-0.52541		1.40119	2.21023	1.38141	0.942772	2.31128	NtGF_00266	Vacuolar sorting protein IPR009291 Protein of unknown function DUF946, plant	id:80,41, align: 541, eval: 0,0	Plant protein of unknown function (DUF946)	id:57,43, align: 552, eval: 0,0			IPR009291	Vacuolar protein sorting-associated protein 62
Nitab4.5_0001522g0130	1.08765	2.78746	2.93098	3.33489	0.65921	1.43459	0.221269	0.440853	0.214683	0.0794338	0.148352	0.0749044	-0.278157	-1.5415		2.2687	1.80956	0.292268	0.100897	2.31048	NtGF_01357	Tir-nbs resistance protein IPR000157 Toll-Interleukin receptor	id:91,38, align: 464, eval: 0,0	Disease resistance protein (TIR-NBS class)	id:69,42, align: 448, eval: 0,0			IPR000157	Toll/interleukin-1 receptor homology (TIR) domain	GO:0005515, GO:0007165
Nitab4.5_0001051g0120	2.71914	1.85831	1.83186	3.33489	1.97763	2.15189	0.774442	0.566811	0.500926	0.556036	0.148352	0.224713	0.331957	-0.962892		2.13644	2.48814	0.61406	0.3097	2.30916	NtGF_09369	Actin related protein 2_3 complex subunit 2 IPR007188 Arp2_3 complex, 34kDa subunit p34-Arc	id:85,71, align: 371, eval: 0,0	arpc2b: actin-related protein C2B	id:51,39, align: 360, eval: 1e-124	Actin-related protein 2/3 complex subunit 2B OS=Arabidopsis thaliana GN=ARPC2B PE=2 SV=1	id:51,39, align: 360, eval: 1e-123	IPR007188	ARP2/3 complex, 34kDa subunit (p34-Arc)	GO:0005856, GO:0030833
Nitab4.5_0004360g0040	2.17531	0.929155	0.366372	2.50117	1.31842	4.30377	0.885077	0.818727	1.2881	1.58868	1.55769	1.7228	1.40171	0.707092	0.216734	1.15695	2.70779	0.9973	1.62306	1.43812	NtGF_15175
Nitab4.5_0000316g0260	1.08765	1.85831	1.09912	0.833723	2.63684	2.15189	0.442538	0.440853	0.644048	0.397169	0.148352	0.374522	0.620329	-0.733116		1.34836	1.87415	0.509147	0.306681	2.30757	NtGF_06951	Pentatricopeptide repeat-containing protein IPR002885 Pentatricopeptide repeat	id:88,38, align: 723, eval: 0,0	Pentatricopeptide repeat (PPR-like) superfamily protein	id:59,92, align: 721, eval: 0,0	Pentatricopeptide repeat-containing protein At4g20740 OS=Arabidopsis thaliana GN=At4g20740 PE=3 SV=1	id:59,92, align: 721, eval: 0,0	IPR002885, IPR011990	Pentatricopeptide repeat, Tetratricopeptide-like helical	GO:0005515
Nitab4.5_0000236g0010	1.08765	2.32289	1.09912	2.50117	1.97763	2.86918	0.774442	1.00766	0.78717	0.397169	0.593407	0.823948	0.820161	-0.502058		1.50322	2.44933	0.856425	0.604841	2.30713	NtGF_00622	Glucose-methanol-choline oxidoreductase IPR012400 Long-chain fatty alcohol dehydrogenase	id:81,70, align: 776, eval: 0,0	Long-chain fatty alcohol dehydrogenase family protein	id:56,74, align: 742, eval: 0,0	Long-chain-alcohol oxidase FAO4A OS=Arabidopsis thaliana GN=FAO4A PE=3 SV=2	id:56,74, align: 742, eval: 0,0	IPR012400, IPR000172, IPR007867	Alcohol dehydrogenase, long-chain fatty, Glucose-methanol-choline oxidoreductase, N-terminal, Glucose-methanol-choline oxidoreductase, C-terminal	GO:0046577, GO:0055114, GO:0016614, GO:0050660
Nitab4.5_0000854g0130	3.26296	0.929155	0.732744	3.33489	1.97763	4.30377	1.88079	2.20427	2.14683	2.22415	2.07692	1.7228	1.13033	-0.0458017	0.21515	1.64162	3.20543	2.07729	2.00796	2.02003	NtGF_01193	40S ribosomal protein SA IPR005707 Ribosomal protein S2, eukaryotic_archaeal	id:84,64, align: 293, eval: 2e-174	RPSAb: 40s ribosomal protein SA B	id:75,18, align: 278, eval: 1e-150	40S ribosomal protein SA OS=Daucus carota GN=179B PE=2 SV=1	id:81,72, align: 268, eval: 5e-155	IPR005707, IPR027498, IPR018130, IPR001865, IPR023591	Ribosomal protein S2, eukaryotic/archaeal, Ribosomal protein S2, eukaryotic, Ribosomal protein S2, conserved site, Ribosomal protein S2, Ribosomal protein S2, flavodoxin-like domain	GO:0003735, GO:0006412, GO:0015935, GO:0005840, GO:0005622
Nitab4.5_0001171g0020	13.0519	19.0477	19.4177	20.8431	12.525	15.0632	2.10206	2.77108	2.21839	1.03264	0.89011	0.973757	0.00265869	-1.29179		17.1724	16.1438	2.36384	0.965502	2.30164	NtGF_08263	Genomic DNA chromosome 5 P1 clone MJJ3	id:90,76, align: 184, eval: 1e-122	MOS7: nuclear pore complex protein-related	id:60,64, align: 343, eval: 5e-144			IPR015943, IPR017986, IPR019321	WD40/YVTN repeat-like-containing domain, WD40-repeat-containing domain, Nucleoporin Nup88	GO:0005515
Nitab4.5_0003226g0020	12.508	8.36239	7.69382	11.6721	26.3684	14.3459	5.97427	4.53449	5.58175	5.95753	5.19231	5.39312	1.02261	0.0628343	0.214607	9.52141	17.4621	5.3635	5.51432	1.78383		cDNA clone J023121M11 full insert sequence IPR007679 Protein of unknown function DUF569	id:59,64, align: 275, eval: 2e-108	Protein of unknown function (DUF569)	id:44,40, align: 277, eval: 3e-75			IPR007679, IPR008999	Protein of unknown function DUF569, Actin cross-linking
Nitab4.5_0001885g0040	9.24506	4.64577	8.06019	9.17095	9.88815	8.60754	1.43825	0.944686	0.930291	0.476603	0.741758	0.599235	0.452824	-0.828199		7.31701	9.22221	1.10441	0.605865	2.2975	NtGF_24737	DNA-directed RNA polymerase IPR015700 DNA-directed RNA polymerase III largest subunit	id:87,08, align: 271, eval: 3e-149	NRPC1: nuclear RNA polymerase C1	id:49,08, align: 271, eval: 4e-75	DNA-directed RNA polymerase III subunit rpc1 OS=Dictyostelium discoideum GN=polr3a PE=3 SV=1	id:47,04, align: 270, eval: 2e-61	IPR007081, IPR015700	RNA polymerase Rpb1, domain 5, DNA-directed RNA polymerase III largest subunit	GO:0003677, GO:0003899, GO:0006351, GO:0005634, GO:0008270, GO:0032549	KEGG:00230+2,7,7,6, KEGG:00240+2,7,7,6, Reactome:REACT_1788
Nitab4.5_0001324g0030	0.543827	0.464577	0.732744	0.833723	1.31842	0.717295	0.442538	0.566811	1.00185	0.476603	0.667583	0.299618	0.832562	-0.484513		0.580383	0.956479	0.670401	0.481268	2.29567	NtGF_09390	Zinc finger family protein IPR001357 BRCT	id:78,63, align: 454, eval: 0,0					IPR001357, IPR013083, IPR001841, IPR017907	BRCT domain, Zinc finger, RING/FYVE/PHD-type, Zinc finger, RING-type, Zinc finger, RING-type, conserved site	GO:0005515, GO:0008270
Nitab4.5_0000496g0260	4.35062	3.25204	3.66372	4.16862	6.5921	7.89025	2.98713	1.76341	2.14683	2.06528	1.18681	1.7228	0.859979	-0.437604		3.75546	6.21699	2.29912	1.6583	2.29518	NtGF_09175	CCCH zinc finger and SMR domain-containing protein IPR002625 Smr protein_MutS2 C-terminal	id:75,52, align: 478, eval: 0,0					IPR002625, IPR013899	Smr protein/MutS2 C-terminal, Domain of unknown function DUF1771
Nitab4.5_0000200g0200	0.543827	0.464577	1.09912	0.833723	2.63684	1.43459	0.995711	0.881706	0.644048	0.238301	1.78022	1.87261	1.32211	0.644943	0.213728	0.702507	1.63505	0.840489	1.29704	1.5082	NtGF_02397	Protein BPS1, chloroplastic	id:76,97, align: 330, eval: 0,0	unknown protein similar to AT2G46080,1	id:57,10, align: 338, eval: 1e-134	Protein BPS1, chloroplastic OS=Arabidopsis thaliana GN=BPS1 PE=2 SV=1	id:56,46, align: 333, eval: 4e-122
Nitab4.5_0005206g0040	2.17531	2.32289	5.86195	5.00234	1.97763	4.30377	1.77015	1.00766	1.21654	0.556036	0.815934	0.524331	0.183878	-1.03397		3.45338	3.76125	1.33145	0.6321	2.29417	NtGF_04109	Unknown Protein	id:87,70, align: 382, eval: 0,0	hydroxyproline-rich glycoprotein family protein	id:59,95, align: 407, eval: 2e-128	Mediator of RNA polymerase II transcription subunit 4 OS=Arabidopsis thaliana GN=MED4 PE=1 SV=1	id:59,95, align: 407, eval: 3e-127	IPR019258	Mediator complex, subunit Med4	GO:0001104, GO:0006357, GO:0016592
Nitab4.5_0000921g0030	4.89445	4.64577	2.56461	0.833723	3.95526	4.30377	0.221269	0.188937	0.286244	0.0794338	0.0741758	0.0749044	-0.247801	-1.59765		4.03494	3.03092	0.23215	0.0761713	2.28936		Protein MON2 homolog IPR016024 Armadillo-type fold	id:98,68, align: 151, eval: 1e-94	ARM repeat superfamily protein	id:83,84, align: 229, eval: 3e-127
Nitab4.5_0003359g0040	0.543827	3.25204	2.93098	7.50351	2.63684	4.30377	6.0849	6.6128	5.79643	8.10224	9.49451	8.23948	1.15777	0.491845	0.212444	2.24228	4.81471	6.16471	8.61208	1.53704	NtGF_01570	40S ribosomal protein S11 IPR000266 Ribosomal protein S17	id:96,23, align: 159, eval: 1e-98	RPS11-BETA: ribosomal protein S11-beta	id:86,79, align: 159, eval: 3e-92	40S ribosomal protein S11 OS=Glycine max GN=RPS11 PE=2 SV=2	id:91,82, align: 159, eval: 1e-94	IPR019979, IPR000266, IPR012340, IPR028333	Ribosomal protein S17, conserved site, Ribosomal protein S17, Nucleic acid-binding, OB-fold, Ribosomal protein S17, archaeal/eukaryotic	GO:0003735, GO:0005622, GO:0005840, GO:0006412
Nitab4.5_0000190g0200	11.4204	15.3311	15.0213	20.8431	15.1618	10.7594	4.75729	4.66045	4.00741	3.01848	1.78022	1.79771	0.259698	-1.01229		13.9242	15.5881	4.47505	2.1988	2.27842	NtGF_03216	Exostosin family protein IPR004263 Exostosin-like	id:84,09, align: 528, eval: 0,0	Exostosin family protein	id:71,64, align: 402, eval: 0,0	Probable glycosyltransferase At5g03795 OS=Arabidopsis thaliana GN=At5g03795 PE=3 SV=2	id:50,14, align: 349, eval: 2e-113	IPR004263	Exostosin-like
Nitab4.5_0000667g0190	5.43827	5.11035	5.12921	7.50351	7.25131	10.0421	5.53173	5.47918	5.72487	3.73339	4.3022	3.59541	0.779369	-0.51297		5.22594	8.26565	5.57859	3.877	2.27584	NtGF_02022	Ferredoxin I IPR010241 Ferredoxin (2Fe-2S), plant	id:87,50, align: 144, eval: 8e-91	FED A, ATFD2: 2Fe-2S ferredoxin-like superfamily protein	id:65,03, align: 143, eval: 2e-63	Ferredoxin-1, chloroplastic OS=Solanum lycopersicum GN=SEND33 PE=2 SV=1	id:87,50, align: 144, eval: 1e-89	IPR012675, IPR001041, IPR006058, IPR010241	Beta-grasp domain, 2Fe-2S ferredoxin-type domain, 2Fe-2S ferredoxin, iron-sulphur binding site, Ferredoxin [2Fe-2S], plant	GO:0009055, GO:0051536, GO:0051537, GO:0022900
Nitab4.5_0001591g0130	1527.61	1806.28	1846.15	1594.08	1742.29	1635.43	72.9082	77.7161	65.836	35.5069	24.2555	31.6097	0.0560053	-1.2336		1726.68	1657.27	72.1534	30.4573	2.27377	NtGF_00595	Guanine nucleotide exchange factor-like protein IPR000904 SEC7-like	id:88,04, align: 886, eval: 0,0	GN: sec7 domain-containing protein	id:66,70, align: 889, eval: 0,0	ARF guanine-nucleotide exchange factor GNOM OS=Arabidopsis thaliana GN=GN PE=1 SV=1	id:66,70, align: 889, eval: 0,0	IPR000904, IPR023394, IPR016024	Sec7 domain, Sec7 domain, alpha orthogonal bundle, Armadillo-type fold	GO:0005086, GO:0032012, GO:0005488
Nitab4.5_0004447g0050	1.08765	0.929155	0.732744	0.833723	1.97763	2.15189	0.553173	0.692769	0.357804	0.238301	0.741758	0.749044	1.00393	0.116677	0.211474	0.916518	1.65441	0.534582	0.576368	1.67424	NtGF_00322	Bromodomain-containing protein IPR001487 Bromodomain	id:84,34, align: 562, eval: 0,0	SRG1, ATSRG1: senescence-related gene 1	id:52,16, align: 347, eval: 1e-123	Protein SRG1 OS=Arabidopsis thaliana GN=SRG1 PE=2 SV=1	id:52,16, align: 347, eval: 2e-122	IPR005123, IPR026992, IPR001487, IPR027443	Oxoglutarate/iron-dependent dioxygenase, Non-haem dioxygenase N-terminal domain, Bromodomain, Isopenicillin N synthase-like	GO:0016491, GO:0016706, GO:0055114, GO:0005515
Nitab4.5_0001438g0090	4.35062	3.25204	4.39647	7.50351	7.25131	5.02107	2.98713	3.08597	2.79087	1.74754	2.4478	2.24713	0.831058	-0.448064		3.99971	6.59196	2.95466	2.14749	2.26758	NtGF_06623	tRNA pseudouridine synthase family protein IPR001406 Pseudouridine synthase I, TruA	id:81,10, align: 291, eval: 5e-160	Pseudouridine synthase family protein	id:44,33, align: 282, eval: 1e-61	Putative tRNA pseudouridine synthase OS=Arabidopsis thaliana GN=At2g30320 PE=3 SV=1	id:44,33, align: 282, eval: 2e-60	IPR001406, IPR020095, IPR020103	Pseudouridine synthase I, TruA, Pseudouridine synthase I, TruA, C-terminal, Pseudouridine synthase, catalytic domain	GO:0001522, GO:0003723, GO:0009451, GO:0009982
Nitab4.5_0002728g0010	2.71914	0.929155	2.93098	7.50351	2.63684	2.15189	1.54888	2.07831	1.93214	1.82698	1.48352	1.27337	0.97627	-0.281667		2.19309	4.09741	1.85311	1.52796	2.26592	NtGF_11140	Ribosomal small subunit Rsm22 IPR015324 Ribosomal protein Rsm22, bacterial-type	id:93,68, align: 364, eval: 0,0	methyltransferases;copper ion binding	id:70,42, align: 355, eval: 0,0			IPR015324, IPR007533	Ribosomal protein Rsm22, bacterial-type, Cytochrome c oxidase assembly protein CtaG/Cox11	GO:0006412, GO:0008168, GO:0005507	KEGG:00130+2,1,1,-, KEGG:00253+2,1,1,-, KEGG:00270+2,1,1,-, KEGG:00340+2,1,1,-, KEGG:00350+2,1,1,-, KEGG:00360+2,1,1,-, KEGG:00380+2,1,1,-, KEGG:00450+2,1,1,-, KEGG:00522+2,1,1,-, KEGG:00624+2,1,1,-, KEGG:00627+2,1,1,-, KEGG:00860+2,1,1,-, KEGG:00940+2,1,1,-, KEGG:00941+2,1,1,-, KEGG:00942+2,1,1,-, KEGG:00945+2,1,1,-, KEGG:00950+2,1,1,-, KEGG:00981+2,1,1,-
Nitab4.5_0000551g0270	1.63148	3.25204	1.09912	2.50117	3.95526	1.43459	0.110635	0.62979	0.429365	0.158868	0.148352	0.374522	0.540872	-0.828709		1.99421	2.63034	0.38993	0.227247	2.26323	NtGF_00256	Importin beta-3 IPR011989 Armadillo-like helical	id:49,67, align: 765, eval: 0,0	emb2734: ARM repeat superfamily protein	id:45,08, align: 803, eval: 0,0			IPR011989, IPR016024, IPR000357	Armadillo-like helical, Armadillo-type fold, HEAT	GO:0005488, GO:0005515
Nitab4.5_0000044g0470	2.17531	2.78746	2.19823	5.00234	2.63684	2.86918	0.995711	1.13362	0.930291	0.714904	0.445055	0.823948	0.650012	-0.621276		2.387	3.50279	1.01988	0.661302	2.26312	NtGF_16342	Genomic DNA chromosome 3 P1 clone MLM24	id:67,76, align: 214, eval: 6e-69	RNA-binding (RRM/RBD/RNP motifs) family protein	id:40,43, align: 282, eval: 2e-58			IPR000504, IPR012677	RNA recognition motif domain, Nucleotide-binding, alpha-beta plait	GO:0003676, GO:0000166
Nitab4.5_0000075g0120	22.2969	16.7248	24.5469	25.0117	22.4131	17.9324	1.88079	1.63745	1.35966	0.873771	0.593407	0.749044	0.14636	-1.11877		21.1895	21.7857	1.62597	0.738741	2.26292	NtGF_00012	Cc-nbs-lrr, resistance protein	id:62,16, align: 1345, eval: 0,0					IPR027417, IPR000767, IPR002182	P-loop containing nucleoside triphosphate hydrolase, Disease resistance protein, NB-ARC	GO:0006952, GO:0043531
Nitab4.5_0000416g0180	3.26296	1.85831	2.93098	3.33489	1.31842	5.73836	0.663808	0.314895	0.500926	0.397169	0.0741758	0.374522	0.473937	-0.773124		2.68408	3.46389	0.49321	0.281956	2.25746	NtGF_03218	S-receptor kinase-like protein 1 IPR002290 Serine_threonine protein kinase	id:44,99, align: 778, eval: 0,0	CES101: lectin protein kinase family protein	id:53,57, align: 308, eval: 2e-100	G-type lectin S-receptor-like serine/threonine-protein kinase At1g67520 OS=Arabidopsis thaliana GN=At1g67520 PE=2 SV=3	id:50,00, align: 362, eval: 2e-104	IPR008271, IPR001245, IPR013320, IPR017853, IPR011583, IPR000719, IPR001223, IPR002290, IPR013781, IPR011009	Serine/threonine-protein kinase, active site, Serine-threonine/tyrosine-protein kinase catalytic domain, Concanavalin A-like lectin/glucanase, subgroup, Glycoside hydrolase, superfamily, Chitinase II, Protein kinase domain, Glycoside hydrolase, family 18, catalytic domain, Serine/threonine- / dual specificity protein kinase, catalytic domain, Glycoside hydrolase, catalytic domain, Protein kinase-…	GO:0004674, GO:0006468, GO:0004672, GO:0004568, GO:0006032, GO:0005524, GO:0004553, GO:0005975, GO:0003824, GO:0016772		PPC:1,7,2	Domain of Unknown Function 26 (DUF26) Kinase
Nitab4.5_0002632g0030	1.08765	0.929155	1.09912	5.83606	1.97763	2.15189	2.10206	2.7081	2.57619	3.49509	3.48626	3.89503	1.76053	0.553168	0.211022	1.03864	3.32186	2.46212	3.62546	2.172	NtGF_08824	Unknown Protein	id:95,96, align: 99, eval: 7e-68	unknown protein similar to AT3G09860,1	id:77,78, align: 99, eval: 3e-52
Nitab4.5_0000283g0460	0.543827	1.85831	1.46549	4.16862	1.31842	0.717295	0.774442	0.818727	0.429365	0.397169	0.815934	0.224713	0.735337	-0.466423		1.28921	2.06811	0.674178	0.479272	2.25654		Anthranilate synthase IPR000991 Glutamine amidotransferase class-I, C-terminal	id:63,74, align: 91, eval: 2e-31			Anthranilate synthase component 2 OS=Azospirillum brasilense GN=trpG PE=1 SV=1	id:48,08, align: 52, eval: 1e-10	IPR017926	Glutamine amidotransferase		Reactome:REACT_1698
Nitab4.5_0001190g0070	3.80679	9.29155	11.3575	14.1733	10.5474	10.0421	8.07633	7.62046	5.79643	4.76603	4.67308	4.11974	0.587289	-0.645547		8.15196	11.5876	7.16441	4.51962	2.25325	NtGF_10484	Alpha-1 2-glucosyltransferase ALG10-B IPR016900 Alpha-1, 2 glucosyltransferase Alg10	id:79,41, align: 510, eval: 0,0	DIE2/ALG10 family	id:58,77, align: 519, eval: 0,0			IPR016900	Glucosyltransferase Alg10	GO:0016021, GO:0016758	KEGG:00510+2,4,1,256, Reactome:REACT_17015, UniPathway:UPA00378
Nitab4.5_0001911g0080	3.26296	3.71662	2.93098	5.00234	0.65921	5.02107	1.32762	0.503832	0.715609	0.397169	0.0741758	0.749044	0.197593	-1.02168		3.30352	3.56087	0.849019	0.406796	2.24967	NtGF_02944	MYB transcription factor IPR015495 Myb transcription factor	id:65,13, align: 565, eval: 0,0	MYB3R-5: myb domain protein 3r-5	id:47,69, align: 541, eval: 6e-145	Myb-related protein 3R-1 OS=Arabidopsis thaliana GN=MYB3R-1 PE=2 SV=1	id:68,89, align: 180, eval: 5e-79	IPR009057, IPR001005, IPR017930	Homeodomain-like, SANT/Myb domain, Myb domain	GO:0003677, GO:0003682				MYB	TF
Nitab4.5_0000473g0090	4.89445	2.78746	2.19823	4.16862	7.25131	4.30377	0.442538	0.377874	0.143122	0.158868	0.148352	0.374522	0.828249	-0.46699		3.29338	5.24123	0.321178	0.227247	2.24926	NtGF_00009
Nitab4.5_0001468g0100	1.08765	0.464577	2.56461	5.00234	3.29605	1.43459	0.331904	0.377874	0.286244	0.556036	0.593407	0.67414	1.29133	0.879146	0.209851	1.37228	3.24433	0.332007	0.607861	1.29129	NtGF_11959	GPI ethanolamine phosphate transferase IPR017850 Alkaline-phosphatase-like, core domain	id:85,39, align: 972, eval: 0,0	Alkaline-phosphatase-like family protein	id:54,80, align: 969, eval: 0,0	GPI ethanolamine phosphate transferase 2 OS=Homo sapiens GN=PIGG PE=1 SV=1	id:41,76, align: 364, eval: 4e-77	IPR017849, IPR002591, IPR017850	Alkaline phosphatase-like, alpha/beta/alpha, Type I phosphodiesterase/nucleotide pyrophosphatase/phosphate transferase, Alkaline-phosphatase-like, core domain	GO:0003824, GO:0008152
Nitab4.5_0000847g0020	1.63148	2.32289	3.29735	6.66978	5.93289	2.15189	2.10206	1.32256	1.14497	1.50924	2.1511	1.7228	1.10542	0.284144	0.208916	2.41724	4.91819	1.5232	1.79438	1.72714	NtGF_00019
Nitab4.5_0004905g0030	0.543827	0.464577	1.83186	0.833723	3.29605	2.86918	0.553173	0.314895	0.286244	0.158868	0.519231	0.823948	1.38067	0.4285	0.206915	0.946755	2.33298	0.384771	0.500682	1.89371	NtGF_08948	Group II intron splicing factor CRS1-like IPR001890 RNA-binding, CRM domain	id:83,11, align: 900, eval: 0,0	ATCFM2, CFM2: CRM family member 2	id:53,85, align: 895, eval: 0,0	Chloroplastic group IIA intron splicing facilitator CRS1, chloroplastic OS=Oryza sativa subsp, japonica GN=Os08g0360100 PE=2 SV=1	id:41,64, align: 574, eval: 2e-121	IPR001890, IPR012349	RNA-binding, CRM domain, FMN-binding split barrel	GO:0003723, GO:0010181, GO:0016491, GO:0055114
Nitab4.5_0000743g0030	5.43827	2.32289	2.93098	6.66978	3.95526	10.7594	16.4846	16.4375	15.7434	20.9705	21.6593	18.2018	1.13295	0.33542	0.20663	3.56405	7.12816	16.2218	20.2772	1.60002	NtGF_08834	Mitochondrial_chloroplast ribosomal protein L54_L37 (ISS) IPR013870 Ribosomal protein L37, mitochondrial	id:85,29, align: 136, eval: 2e-70	Mitochondrial ribosomal protein L37	id:68,64, align: 118, eval: 2e-52			IPR013870	Ribosomal protein L37, mitochondrial
Nitab4.5_0000856g0020	41.3309	28.8038	36.6372	23.3442	27.0276	23.6707	6.19554	5.16428	4.50834	2.38301	1.03846	1.49809	-0.407303	-1.67388		35.5906	24.6809	5.28938	1.63985	2.23679	NtGF_08927	Pentatricopeptide repeat protein IPR002885 Pentatricopeptide repeat	id:69,61, align: 839, eval: 0,0	Tetratricopeptide repeat (TPR)-like superfamily protein	id:46,97, align: 826, eval: 0,0	Pentatricopeptide repeat-containing protein At4g19440, chloroplastic OS=Arabidopsis thaliana GN=At4g19440 PE=2 SV=2	id:46,97, align: 826, eval: 0,0	IPR002885, IPR011990	Pentatricopeptide repeat, Tetratricopeptide-like helical	GO:0005515
Nitab4.5_0000088g0030	4.35062	4.1812	5.12921	3.33489	7.25131	11.4767	2.32333	2.77108	2.28995	1.98584	1.55769	1.79771	0.81651	-0.463832		4.55368	7.35431	2.46145	1.78041	2.2328	NtGF_01431	Dynamin-2 IPR000375 Dynamin central region	id:87,90, align: 694, eval: 0,0	ADL2, DRP3A: dynamin-related protein 3A	id:77,16, align: 613, eval: 0,0	Dynamin-related protein 3A OS=Arabidopsis thaliana GN=DRP3A PE=1 SV=2	id:77,16, align: 613, eval: 0,0	IPR022812, IPR000375, IPR003130, IPR020850, IPR001401, IPR027417	Dynamin superfamily, Dynamin central domain, Dynamin GTPase effector, GTPase effector domain, GED, Dynamin, GTPase domain, P-loop containing nucleoside triphosphate hydrolase	GO:0005525, GO:0003924
Nitab4.5_0002313g0090	0.543827	1.39373	1.09912	4.16862	1.97763	1.43459	6.74871	7.49451	8.80199	12.9477	8.97528	10.187	1.39031	0.481933	0.205353	1.01223	2.52695	7.68173	10.7033	1.79167		Carboxyl-terminal proteinase-like IPR004314 Protein of unknown function DUF239, plant	id:44,69, align: 226, eval: 1e-47					IPR004314	Domain of unknown function DUF239
Nitab4.5_0001386g0010	1.63148	2.32289	1.46549	1.66745	3.95526	4.30377	2.76586	3.33789	2.86244	3.33622	3.85714	2.92127	1.01434	0.178326	0.204177	1.80662	3.30883	2.98873	3.37154	1.62355	NtGF_08114	Bile acid sodium symporter family protein IPR002657 Bile acid:sodium symporter	id:84,65, align: 417, eval: 0,0	Sodium Bile acid symporter family	id:70,26, align: 390, eval: 0,0	Probable sodium/metabolite cotransporter BASS1, chloroplastic OS=Arabidopsis thaliana GN=BASS1 PE=2 SV=1	id:70,26, align: 390, eval: 0,0	IPR002657	Bile acid:sodium symporter	GO:0006814, GO:0008508, GO:0016020
Nitab4.5_0004197g0010	8.70124	2.78746	4.03009	11.6721	5.27368	9.32484	8.74013	7.68344	8.44418	5.6398	5.85989	7.41554	0.884518	-0.37999		5.17293	8.75688	8.28925	6.30507	2.22555	NtGF_00530							IPR012340	Nucleic acid-binding, OB-fold
Nitab4.5_0001422g0120	2.71914	0.929155	2.56461	6.66978	3.29605	2.86918	3.54031	3.84172	3.64961	3.65395	2.52198	4.19465	1.13778	-0.0845319	0.200249	2.07097	4.27834	3.67721	3.45686	2.19755	NtGF_08342	Uncharacterized conserved protein IPR007263 Putative thiol-disulphide oxidoreductase DCC	id:78,65, align: 192, eval: 2e-99	Putative thiol-disulphide oxidoreductase DCC	id:60,11, align: 183, eval: 1e-71	Uncharacterized protein At5g50100, mitochondrial OS=Arabidopsis thaliana GN=At5g50100 PE=1 SV=1	id:60,11, align: 183, eval: 1e-70	IPR012336, IPR007263	Thioredoxin-like fold, Putative thiol-disulphide oxidoreductase DCC
Nitab4.5_0000059g0200	4.89445	1.85831	1.09912	0.833723	2.63684	3.58648	0.553173	0.566811	1.14497	0.397169	0.370879	0.149809	0.0250134	-1.30377		2.61729	2.35235	0.754986	0.305952	2.21786	NtGF_08003	Pentatricopeptide repeat-containing protein IPR002885 Pentatricopeptide repeat	id:84,73, align: 550, eval: 0,0					IPR002885	Pentatricopeptide repeat
Nitab4.5_0000650g0090	5.9821	7.43324	5.49558	11.6721	8.56973	11.4767	4.20411	3.5898	3.2918	3.09792	2.67033	2.62165	0.859009	-0.380075		6.30364	10.5729	3.69524	2.79663	2.2162	NtGF_00036	Beta-galactosidase IPR001944 Glycoside hydrolase, family 35	id:85,59, align: 805, eval: 0,0	BGAL8: beta-galactosidase 8	id:69,72, align: 809, eval: 0,0	Beta-galactosidase 8 OS=Arabidopsis thaliana GN=BGAL8 PE=2 SV=2	id:69,72, align: 809, eval: 0,0	IPR001944, IPR008979, IPR013781, IPR006104, IPR017853, IPR019801	Glycoside hydrolase, family 35, Galactose-binding domain-like, Glycoside hydrolase, catalytic domain, Glycosyl hydrolases family 2, sugar binding domain, Glycoside hydrolase, superfamily, Glycoside hydrolase, family 35, conserved site	GO:0004553, GO:0005975, GO:0003824	KEGG:00052+3,2,1,23, KEGG:00511+3,2,1,23, KEGG:00531+3,2,1,23, KEGG:00600+3,2,1,23, KEGG:00604+3,2,1,23, MetaCyc:PWY-6791, MetaCyc:PWY-6807
Nitab4.5_0002890g0010	1.63148	0.464577	1.09912	0.833723	2.63684	1.43459	2.21269	1.57448	2.36151	1.42981	1.55769	1.27337	0.775136	-0.506868		1.06506	1.63505	2.04956	1.42029	2.21534	NtGF_04311	Guanine nucleotide-binding protein subunit beta-like protein IPR020472 G-protein beta WD-40 repeat, region	id:83,28, align: 329, eval: 0,0	transducin family protein / WD-40 repeat family protein	id:63,77, align: 334, eval: 5e-159			IPR001680, IPR015943, IPR020472, IPR019775, IPR017986, IPR011047	WD40 repeat, WD40/YVTN repeat-like-containing domain, G-protein beta WD-40 repeat, WD40 repeat, conserved site, WD40-repeat-containing domain, Quinonprotein alcohol dehydrogenase-like superfamily	GO:0005515
Nitab4.5_0000103g0420	0.543827	1.39373	1.46549	2.50117	1.31842	1.43459	1.77015	1.25958	2.28995	0.953205	1.48352	1.27337	0.693497	-0.50253		1.13435	1.75139	1.77323	1.2367	2.21379	NtGF_00781	Histone-lysine N-methyltransferase IPR003105 SRA-YDG	id:71,86, align: 629, eval: 0,0	SUVH6, SDG23: SU(VAR)3-9 homolog 6	id:47,96, align: 538, eval: 3e-158	Histone-lysine N-methyltransferase, H3 lysine-9 specific SUVH6 OS=Arabidopsis thaliana GN=SUVH6 PE=2 SV=2	id:47,96, align: 538, eval: 4e-157	IPR007728, IPR001214, IPR025794, IPR003105, IPR003616, IPR015947, IPR003606	Pre-SET domain, SET domain, Histone H3-K9 methyltransferase, plant, SRA-YDG, Post-SET domain, PUA-like domain, Pre-SET zinc-binding sub-group	GO:0005634, GO:0008270, GO:0018024, GO:0034968, GO:0005515, GO:0016571, GO:0042393,	KEGG:00310+2,1,1,43			SET	transcriptional regulator
Nitab4.5_0000407g0070	28.8228	34.8433	30.7753	37.5175	23.7315	35.1475	9.51458	10.8954	9.15979	4.76603	3.85714	5.01859	0.133889	-1.11025		31.4805	32.1322	9.85658	4.54725	2.21246
Nitab4.5_0007184g0010	1.63148	0.929155	0.732744	0.833723	2.63684	2.15189	1.54888	1.38554	1.2881	0.953205	0.89011	1.42318	0.944419	-0.353561		1.09779	1.87415	1.40751	1.08883	2.20685	NtGF_10448	Palmitoyltransferase PFA4 IPR001594 Zinc finger, DHHC-type	id:83,82, align: 272, eval: 2e-165	DHHC-type zinc finger family protein	id:59,61, align: 255, eval: 1e-105	Probable protein S-acyltransferase 15 OS=Arabidopsis thaliana GN=PAT15 PE=2 SV=1	id:59,61, align: 255, eval: 2e-104	IPR001594	Zinc finger, DHHC-type, palmitoyltransferase	GO:0008270
Nitab4.5_0000551g0120	3.26296	0.929155	1.83186	2.50117	2.63684	2.86918	3.54031	3.5898	3.79273	2.78018	1.63187	2.17223	0.548448	-0.723149		2.00799	2.66906	3.64095	2.19476	2.20508	NtGF_19002	GDSL esterase_lipase At1g09390 IPR001087 Lipase, GDSL	id:72,36, align: 369, eval: 0,0	GDSL-like Lipase/Acylhydrolase superfamily protein	id:44,35, align: 363, eval: 5e-93	GDSL esterase/lipase At1g09390 OS=Arabidopsis thaliana GN=At1g09390 PE=2 SV=1	id:44,35, align: 363, eval: 7e-92	IPR013831, IPR001087	SGNH hydrolase-type esterase domain, Lipase, GDSL	GO:0016787, GO:0006629, GO:0016788
Nitab4.5_0000813g0090	1.63148	6.96866	4.03009	5.00234	5.27368	5.73836	6.19554	6.48684	5.79643	3.17735	4.07967	3.3707	0.446975	-0.785852		4.21008	5.33813	6.1596	3.54257	2.20461	NtGF_19071	Transport protein yif1 IPR005578 Hrf1	id:77,61, align: 335, eval: 2e-175	Integral membrane HRF1 family protein	id:76,95, align: 269, eval: 9e-151			IPR005578	Hrf1
Nitab4.5_0002185g0110	5.9821	10.6853	4.76284	12.5058	7.91052	8.60754	11.7273	13.3516	12.3085	7.38734	7.41758	8.16458	0.549826	-0.697162		7.14341	9.67464	12.4624	7.6565	2.20446	NtGF_00002	Subtilisin-like protease IPR015500 Peptidase S8, subtilisin-related	id:89,69, align: 669, eval: 0,0	SDD1: Subtilase family protein	id:42,80, align: 764, eval: 0,0	Subtilisin-like protease SDD1 OS=Arabidopsis thaliana GN=SDD1 PE=2 SV=1	id:42,80, align: 764, eval: 0,0	IPR000209, IPR023827, IPR003137, IPR010259, IPR015500	Peptidase S8/S53 domain, Peptidase S8, subtilisin, Asp-active site, Protease-associated domain, PA, Proteinase inhibitor I9, Peptidase S8, subtilisin-related	GO:0004252, GO:0006508, GO:0042802, GO:0043086
Nitab4.5_0000275g0050	2.17531	0.929155	2.19823	2.50117	2.63684	0.717295	0.221269	0.251916	0.429365	0.0794338	0.148352	0.224713	0.250972	-1.0009		1.76757	1.95177	0.30085	0.150833	2.20245	NtGF_13529
Nitab4.5_0001881g0070	9.24506	5.11035	1.09912	6.66978	4.61447	6.45566	0.553173	0.125958	0.644048	0.317735	0.148352	0.224713	0.348456	-0.902002		5.15151	5.9133	0.44106	0.230267	2.19868	NtGF_00022							IPR001878	Zinc finger, CCHC-type	GO:0003676, GO:0008270
Nitab4.5_0000114g0150	1.63148	1.85831	0.732744	0.833723	2.63684	2.15189	0.995711	0.251916	0.78717	0.63547	0.222528	0.374522	0.581452	-0.674663		1.40751	1.87415	0.678266	0.41084	2.19826	NtGF_07749	30S ribosomal protein S15 IPR009068 S15_NS1, RNA-binding	id:73,95, align: 311, eval: 2e-150	S15/NS1, RNA-binding protein	id:52,02, align: 346, eval: 3e-97	30S ribosomal protein S15 OS=Thermosipho africanus (strain TCF52B) GN=rpsO PE=3 SV=1	id:51,25, align: 80, eval: 1e-16	IPR005290, IPR000589, IPR009068	Ribosomal protein S15, bacterial-type, Ribosomal protein S15, S15/NS1, RNA-binding	GO:0003735, GO:0005840, GO:0006412, GO:0005622,	Reactome:REACT_71
Nitab4.5_0000716g0150	0.543827	2.78746	2.19823	2.50117	5.27368	2.86918	5.97427	6.04599	7.58545	8.34054	12.3132	7.93987	1.04827	0.553441	0.200091	1.84317	3.54801	6.53524	9.5312	1.31987	NtGF_24420	Unknown Protein	id:94,20, align: 69, eval: 3e-44	unknown protein similar to AT4G00585,1	id:77,78, align: 81, eval: 4e-43
Nitab4.5_0000441g0150	1.63148	0.464577	0.366372	0.833723	2.63684	2.15189	0.995711	0.062979	0.572487	0.556036	0.296703	0.599235	1.395	-0.0886259	0.198825	0.82081	1.87415	0.543726	0.483992	2.56509	NtGF_16675	WRKY transcription factor 2 IPR003657 DNA-binding WRKY	id:76,62, align: 385, eval: 0,0	ZAP1, ATWRKY1, WRKY1: zinc-dependent activator protein-1	id:49,43, align: 261, eval: 8e-72	WRKY transcription factor 1 OS=Arabidopsis thaliana GN=WRKY1 PE=1 SV=1	id:44,91, align: 285, eval: 3e-67	IPR003657	DNA-binding WRKY	GO:0003700, GO:0006355, GO:0043565				WRKY	TF
Nitab4.5_0000544g0010	3.26296	1.85831	1.09912	7.50351	1.97763	10.0421	1.77015	2.01533	2.0037	1.58868	2.00275	2.54675	1.79535	0.0864641	0.19783	2.07346	6.50776	1.92973	2.04606	2.96015	NtGF_29467	F-box IPR006527 F-box associated	id:68,48, align: 387, eval: 0,0					IPR006527, IPR001810, IPR017451	F-box associated domain, type 1, F-box domain, F-box associated interaction domain	GO:0005515
Nitab4.5_0002304g0030	4.35062	11.6144	6.22833	8.33723	9.22894	15.7805	0.663808	0.251916	0.644048	0.397169	0.222528	0.449426	0.703832	-0.507782		7.39779	11.1156	0.519924	0.356374	2.19211	NtGF_02786	Ccr4-Not transcription complex subunit IPR007196 CCR4-Not complex component, Not1	id:85,22, align: 2449, eval: 0,0	transcription regulators	id:58,14, align: 2446, eval: 0,0	CCR4-NOT transcription complex subunit 1 OS=Xenopus tropicalis GN=cnot1 PE=2 SV=1	id:45,77, align: 780, eval: 0,0	IPR007196, IPR024557	CCR4-Not complex component, Not1, C-terminal, CCR4-Not complex, Not1 subunit, domain of unknown function DUF3819
Nitab4.5_0001704g0070	11.4204	6.50408	5.12921	10.8384	13.1842	9.32484	3.87221	4.15662	3.36336	2.38301	2.52198	2.62165	0.677859	-0.587094		7.68456	11.1158	3.7974	2.50888	2.18942	NtGF_15037							IPR025558	Domain of unknown function DUF4283
Nitab4.5_0000023g0560	1.08765	0.464577	1.09912	1.66745	0.65921	1.43459	0.331904	0.062979	0.0715609	0.0794338	0.148352	0.0749044	0.593231	-0.503499		0.883783	1.25375	0.155481	0.100897	2.18608	NtGF_00012	Cc-nbs-lrr, resistance protein	id:59,46, align: 735, eval: 0,0
Nitab4.5_0001225g0060	0.543827	1.85831	0.732744	1.66745	1.31842	0.717295	0.221269	0.188937	0.572487	0.158868	0.222528	0.149809	0.345064	-0.889591		1.04496	1.23439	0.327564	0.177068	2.18529	NtGF_02541	Nuclear transcription factor Y subunit A-7 IPR001289 CCAAT-binding transcription factor, subunit B	id:90,87, align: 208, eval: 4e-124	NF-YA7: nuclear factor Y, subunit A7	id:51,21, align: 207, eval: 1e-61	Nuclear transcription factor Y subunit A-7 OS=Arabidopsis thaliana GN=NFYA7 PE=2 SV=1	id:51,21, align: 207, eval: 1e-60	IPR018362, IPR001289	CCAAT-binding factor, conserved site, CCAAT-binding transcription factor, subunit B	GO:0003677, GO:0016602, GO:0003700, GO:0006355				CCAAT	TF
Nitab4.5_0000282g0120	1.08765	0.464577	0.732744	0.833723	3.29605	2.15189	1.32762	1.63745	1.07341	0.953205	1.11264	1.57299	1.61985	-0.146331	0.196591	0.761659	2.09389	1.34616	1.21295	3.05104	NtGF_10497	Unknown Protein	id:51,97, align: 304, eval: 3e-93					IPR004252	Probable transposase, Ptta/En/Spm, plant
Nitab4.5_0002009g0040	3.80679	6.50408	3.66372	6.66978	5.27368	2.15189	1.65952	1.57448	1.07341	0.873771	0.445055	0.67414	0.119624	-1.09568		4.6582	4.69845	1.4358	0.664322	2.17998	NtGF_02610	WD-repeat protein mip1 IPR004083 Regulatory associated protein of TOR	id:80,71, align: 1234, eval: 0,0	RAPTOR1B, ATRAPTOR1B, RAPTOR1: HEAT repeat ;WD domain, G-beta repeat protein protein	id:67,87, align: 1242, eval: 0,0	Regulatory-associated protein of TOR 1 OS=Arabidopsis thaliana GN=RAPTOR1 PE=1 SV=1	id:67,87, align: 1242, eval: 0,0	IPR017986, IPR004083, IPR011989, IPR015943, IPR016024	WD40-repeat-containing domain, Regulatory associated protein of TOR, Armadillo-like helical, WD40/YVTN repeat-like-containing domain, Armadillo-type fold	GO:0005515, GO:0031929, GO:0031931, GO:0005488
Nitab4.5_0001696g0040	4.89445	6.96866	2.56461	5.83606	8.56973	7.89025	6.30617	9.44686	7.29921	6.43413	5.11813	4.79388	0.773742	-0.498006		4.80924	7.43201	7.68408	5.44872	2.17935	NtGF_19181	RNA-binding protein IPR012677 Nucleotide-binding, alpha-beta plait	id:81,63, align: 147, eval: 2e-64	RNA-binding (RRM/RBD/RNP motifs) family protein	id:78,64, align: 103, eval: 9e-53	Uncharacterized RNA-binding protein C25G10,01 OS=Schizosaccharomyces pombe (strain 972 / ATCC 24843) GN=SPAC25G10,01 PE=1 SV=1	id:40,21, align: 97, eval: 6e-19	IPR000504, IPR003954, IPR012677	RNA recognition motif domain, RNA recognition motif domain, eukaryote, Nucleotide-binding, alpha-beta plait	GO:0003676, GO:0000166
Nitab4.5_0000568g0130	2.17531	1.39373	1.83186	1.66745	5.93289	6.45566	1.54888	3.14895	2.86244	3.49509	3.11539	3.89503	1.52419	0.44856	0.195176	1.8003	4.68533	2.52009	3.50183	1.87291	NtGF_07615	Xenotropic and polytropic retrovirus receptor IPR004331 SPX, N-terminal	id:88,06, align: 310, eval: 0,0	ATSPX4, SPX4: SPX domain gene 4	id:60,55, align: 327, eval: 1e-124	SPX domain-containing protein 4 OS=Arabidopsis thaliana GN=SPX4 PE=2 SV=1	id:60,55, align: 327, eval: 2e-123	IPR004331	SPX, N-terminal
Nitab4.5_0002419g0010	4.89445	5.57493	4.76284	2.50117	3.95526	3.58648	0.442538	0.377874	0.429365	0.0794338	0.0741758	0.224713	-0.469827	-1.70955		5.0774	3.34763	0.416593	0.126108	2.17804		Ferric reductase oxidase IPR013130 Ferric reductase-like transmembrane component, N-terminal	id:71,26, align: 87, eval: 2e-31	ATFRO6, FRO6: ferric reduction oxidase 6	id:43,01, align: 93, eval: 1e-10	Ferric reduction oxidase 6 OS=Arabidopsis thaliana GN=FRO6 PE=2 SV=1	id:43,01, align: 93, eval: 2e-09
Nitab4.5_0002227g0050	0.543827	0.929155	1.83186	3.33489	0.65921	2.15189	1.99142	1.63745	1.86058	1.03264	1.48352	2.17223	0.931404	-0.210075		1.10161	2.04866	1.82982	1.56279	2.17745
Nitab4.5_0002050g0030	1.63148	1.39373	1.09912	0.833723	2.63684	2.15189	2.43396	2.64512	2.43307	1.35037	1.70604	1.6479	0.603933	-0.666388		1.37478	1.87415	2.50405	1.56811	2.17691	NtGF_12630							IPR004252	Probable transposase, Ptta/En/Spm, plant
Nitab4.5_0001245g0050	1.08765	1.39373	0.732744	0.833723	1.97763	0.717295	1.21698	0.881706	1.07341	0.556036	0.445055	0.599235	0.28899	-0.964089		1.07138	1.17622	1.05737	0.533442	2.17612	NtGF_00263	DNA binding protein-like IPR012340 Nucleic acid-binding, OB-fold	id:54,38, align: 217, eval: 6e-80					IPR012340, IPR003871	Nucleic acid-binding, OB-fold, Domain of unknown function DUF223
Nitab4.5_0000022g0330	3.26296	2.78746	1.09912	3.33489	2.63684	2.86918	0.885077	1.1966	1.93214	0.714904	0.593407	0.973757	0.448494	-0.827187		2.38318	2.94697	1.33794	0.760689	2.17495	NtGF_09216	Ribonuclease P protein subunit p30 IPR002738 RNase P subunit p30	id:72,65, align: 702, eval: 0,0	Polymerase/histidinol phosphatase-like	id:59,83, align: 351, eval: 1e-145			IPR016195, IPR002738	Polymerase/histidinol phosphatase-like, RNase P subunit p30	GO:0003824, GO:0004540, GO:0008033
Nitab4.5_0004174g0030	19.5778	19.0477	18.685	26.6791	15.821	27.2572	7.52315	7.8094	8.08638	3.57452	4.15385	5.39312	0.389622	-0.828095		19.1035	23.2525	7.80631	4.37383	2.1724	NtGF_24532	HIV-1 Tat specific factor 1 (Fragment) IPR012677 Nucleotide-binding, alpha-beta plait	id:73,28, align: 262, eval: 2e-98	TAF15b: TBP-associated factor 15B	id:55,59, align: 367, eval: 7e-77	Transcription initiation factor TFIID subunit 15b OS=Arabidopsis thaliana GN=TAF15B PE=1 SV=1	id:55,59, align: 367, eval: 1e-75	IPR000504, IPR012677, IPR001876	RNA recognition motif domain, Nucleotide-binding, alpha-beta plait, Zinc finger, RanBP2-type	GO:0003676, GO:0000166, GO:0008270
Nitab4.5_0002067g0040	0.543827	2.32289	2.93098	2.50117	3.29605	5.73836	0.442538	0.62979	0.858731	0.953205	0.445055	0.449426	1.07119	-0.076935	0.195044	1.93256	3.84519	0.643686	0.615896	2.07947	NtGF_00210	Cc-nbs-lrr, resistance protein	id:85,83, align: 889, eval: 0,0					IPR027417, IPR000767, IPR002182	P-loop containing nucleoside triphosphate hydrolase, Disease resistance protein, NB-ARC	GO:0006952, GO:0043531
Nitab4.5_0001213g0070	0.543827	1.39373	0.366372	4.16862	0.65921	3.58648	0.553173	1.1966	0.644048	0.63547	0.296703	0.973757	1.97903	-0.353551	0.194958	0.767977	2.80477	0.797941	0.63531	4.58705	NtGF_03711	Nedd8 activating enzyme E1 subunit 1 IPR009036 Molybdenum cofactor biosynthesis, MoeB	id:89,52, align: 525, eval: 0,0	AXR1: NAD(P)-binding Rossmann-fold superfamily protein	id:77,34, align: 512, eval: 0,0	NEDD8-activating enzyme E1 regulatory subunit OS=Arabidopsis thaliana GN=AXR1 PE=1 SV=1	id:77,34, align: 512, eval: 0,0	IPR000594, IPR016040, IPR009036	UBA/THIF-type NAD/FAD binding fold, NAD(P)-binding domain, Molybdenum cofactor biosynthesis, MoeB	GO:0003824
Nitab4.5_0000923g0140	2.17531	2.78746	1.83186	6.66978	7.25131	2.15189	0.774442	0.503832	0.500926	0.556036	1.78022	0.898853	1.36485	0.909758	0.191963	2.26488	5.35766	0.593067	1.07837	1.30097	NtGF_03043	Receptor-like protein kinase IPR002290 Serine_threonine protein kinase	id:87,23, align: 822, eval: 0,0	lectin protein kinase family protein	id:61,88, align: 808, eval: 0,0	G-type lectin S-receptor-like serine/threonine-protein kinase At1g34300 OS=Arabidopsis thaliana GN=At1g34300 PE=1 SV=1	id:61,88, align: 808, eval: 0,0	IPR001480, IPR017441, IPR002290, IPR000858, IPR024171, IPR013320, IPR008271, IPR011009, IPR000719	Bulb-type lectin domain, Protein kinase, ATP binding site, Serine/threonine- / dual specificity protein kinase, catalytic domain, S-locus glycoprotein, S-receptor-like serine/threonine-protein kinase, Concanavalin A-like lectin/glucanase, subgroup, Serine/threonine-protein kinase, active site, Protein kinase-like domain, Protein kinase domain	GO:0005524, GO:0004672, GO:0006468, GO:0048544, GO:0004674, GO:0016772		PPC:1,9,2	S Domain Kinase (Type 2)
Nitab4.5_0000059g0380	27.1914	34.8433	36.2708	36.6838	29.0052	25.8226	7.96569	8.1243	7.8717	3.49509	3.48626	3.29579	-0.00216465	-1.21057		32.7685	30.5039	7.98723	3.42571	2.17042	NtGF_07224	Squamosa promoter binding protein-like 1 IPR004333 Transcription factor, SBP-box	id:78,32, align: 784, eval: 0,0	SPL7: squamosa promoter binding protein-like 7	id:42,57, align: 794, eval: 0,0	Squamosa promoter-binding-like protein 7 OS=Arabidopsis thaliana GN=SPL7 PE=1 SV=2	id:42,64, align: 795, eval: 0,0	IPR004333	Transcription factor, SBP-box	GO:0003677, GO:0005634				SBP	TF
Nitab4.5_0004353g0060	7.06976	2.78746	4.39647	5.00234	3.29605	4.30377	0.331904	0.503832	0.286244	0.158868	0.0741758	0.224713	-0.0604243	-1.30102		4.75123	4.20072	0.373993	0.152586	2.16705	NtGF_00176	Cc-nbs-lrr, resistance protein	id:52,65, align: 226, eval: 3e-53					IPR027417, IPR002182	P-loop containing nucleoside triphosphate hydrolase, NB-ARC	GO:0043531
Nitab4.5_0001677g0020	4.89445	0.464577	4.03009	5.83606	1.97763	5.02107	0.553173	0.440853	0.572487	0.317735	0.370879	0.299618	0.547347	-0.64462		3.12971	4.27825	0.522171	0.329411	2.1669	NtGF_09341	Pentatricopeptide repeat-containing protein IPR002885 Pentatricopeptide repeat	id:85,35, align: 826, eval: 0,0	Tetratricopeptide repeat (TPR)-like superfamily protein	id:59,68, align: 816, eval: 0,0	Pentatricopeptide repeat-containing protein At4g01570 OS=Arabidopsis thaliana GN=At4g01570 PE=2 SV=1	id:59,68, align: 816, eval: 0,0	IPR002885, IPR011990	Pentatricopeptide repeat, Tetratricopeptide-like helical	GO:0005515
Nitab4.5_0000152g0050	1.63148	0.464577	1.46549	1.66745	0.65921	1.43459	0.553173	0.251916	0.143122	0.238301	0.0741758	0.149809	0.171033	-0.974092		1.18718	1.25375	0.31607	0.154095	2.16614	NtGF_01357	ATP_GTP-binding protein IPR003593 ATPase, AAA+ type, core	id:87,01, align: 824, eval: 0,0	P-loop containing nucleoside triphosphate hydrolases superfamily protein	id:67,29, align: 966, eval: 0,0			IPR027417, IPR000157, IPR003593, IPR002182	P-loop containing nucleoside triphosphate hydrolase, Toll/interleukin-1 receptor homology (TIR) domain, AAA+ ATPase domain, NB-ARC	GO:0005515, GO:0007165, GO:0000166, GO:0017111, GO:0043531
Nitab4.5_0001405g0040	3.26296	0.464577	0.366372	1.66745	1.31842	2.15189	0.663808	0.881706	0.429365	0.397169	0.148352	0.599235	0.504712	-0.787316		1.36464	1.71258	0.658293	0.381585	2.16502		DNA polymerase V IPR007015 DNA polymerase V	id:62,81, align: 121, eval: 1e-38	DNA polymerase V family	id:44,63, align: 121, eval: 1e-20
Nitab4.5_0000405g0040	334.454	379.56	367.105	317.649	373.113	334.977	6.19554	7.55748	5.72487	3.01848	2.59615	2.92127	0.0406571	-1.18531		360.373	341.913	6.49263	2.8453	2.16499	NtGF_04296	Genomic DNA chromosome 5 P1 clone MYJ24 IPR003594 ATP-binding region, ATPase-like	id:86,42, align: 1539, eval: 0,0	Zinc finger, C3HC4 type (RING finger) family protein	id:55,17, align: 2681, eval: 0,0			IPR003594	Histidine kinase-like ATPase, ATP-binding domain	GO:0005524
Nitab4.5_0000484g0040	3.80679	3.25204	2.93098	4.16862	3.29605	2.86918	1.32762	1.1966	1.14497	0.63547	0.593407	0.524331	0.164113	-1.04791		3.32994	3.44462	1.22306	0.584403	2.16492	NtGF_03466	Lipid A export ATP-binding_permease protein msbA IPR001140 ABC transporter, transmembrane region	id:69,17, align: 480, eval: 0,0	ATTAP1, TAP1: transporter associated with antigen processing protein 1	id:61,69, align: 449, eval: 0,0	ABC transporter B family member 26, chloroplastic OS=Arabidopsis thaliana GN=ABCB26 PE=1 SV=1	id:61,69, align: 449, eval: 0,0	IPR011527, IPR001140	ABC transporter type 1, transmembrane domain, ABC transporter, transmembrane domain	GO:0005524, GO:0006810, GO:0016021, GO:0042626, GO:0055085
Nitab4.5_0000357g0030	5.43827	3.25204	5.86195	5.83606	3.29605	10.7594	0.442538	0.944686	0.644048	0.238301	0.370879	0.67414	0.555216	-0.684346		4.85076	6.63051	0.677091	0.427773	2.16357	NtGF_02806	Erect panical 2	id:75,30, align: 1235, eval: 0,0	FUNCTIONS IN: molecular_function unknown; INVOLVED IN: biological_process unknown; LOCATED IN: cellular_component unknown; BEST Arabidopsis thaliana protein match is: COP1-interacting protein-related (TAIR:AT1G72410,1),	id:42,11, align: 710, eval: 3e-121
Nitab4.5_0002624g0030	8.15741	9.75612	4.76284	16.6745	11.2066	9.32484	7.08061	10.3915	8.58731	6.3547	6.82418	6.59159	0.835443	-0.401918		7.55879	12.402	8.68649	6.59016	2.16265	NtGF_14913							IPR000407	Nucleoside phosphatase GDA1/CD39	GO:0016787
Nitab4.5_0000171g0150	0.543827	2.32289	1.83186	0.833723	2.63684	0.717295	0.885077	0.62979	0.715609	0.397169	0.222528	0.299618	-0.0384996	-1.25567		1.56619	1.39595	0.743492	0.306438	2.16252	NtGF_04357	Pentatricopeptide repeat-containing protein IPR002885 Pentatricopeptide repeat	id:83,00, align: 853, eval: 0,0	Tetratricopeptide repeat (TPR)-like superfamily protein	id:51,69, align: 830, eval: 0,0	Pentatricopeptide repeat-containing protein At2g40720 OS=Arabidopsis thaliana GN=PCMP-E26 PE=3 SV=1	id:51,69, align: 830, eval: 0,0	IPR002885, IPR011990	Pentatricopeptide repeat, Tetratricopeptide-like helical	GO:0005515
Nitab4.5_0005200g0020	2.71914	1.85831	1.83186	3.33489	2.63684	4.30377	4.86792	4.03066	3.93585	3.25678	3.33791	2.92127	0.807671	-0.4084		2.13644	3.42517	4.27814	3.17199	2.1623	NtGF_24594	Tubulin folding cofactor B IPR000938 Cytoskeleton-associated protein, CAP-Gly	id:90,40, align: 125, eval: 1e-77	tubulin folding cofactor B	id:74,17, align: 120, eval: 4e-63	Tubulin-folding cofactor B OS=Arabidopsis thaliana GN=TFCB PE=1 SV=1	id:74,17, align: 120, eval: 5e-62	IPR027933	Ubiquitin-like domain
Nitab4.5_0000627g0030	0.543827	0.929155	0.732744	1.66745	1.97763	0.717295	0.442538	0.251916	0.500926	0.63547	0.148352	1.04866	1.09284	0.63537	0.191663	0.735242	1.45412	0.39846	0.610828	1.29014	NtGF_02676	Kelch-like protein 14 IPR015915 Kelch-type beta propeller	id:85,80, align: 345, eval: 0,0	Galactose oxidase/kelch repeat superfamily protein	id:67,83, align: 345, eval: 1e-173	F-box/kelch-repeat protein SKIP30 OS=Arabidopsis thaliana GN=SKIP30 PE=1 SV=2	id:67,83, align: 345, eval: 2e-172	IPR015916, IPR006652	Galactose oxidase, beta-propeller, Kelch repeat type 1	GO:0005515
Nitab4.5_0001925g0260	4.89445	2.78746	0.732744	11.6721	3.29605	7.17295	1.54888	2.07831	2.0037	1.98584	2.59615	4.04484	1.54523	0.605758	0.191155	2.80488	7.38037	1.87697	2.87561	1.71747	NtGF_18308	Gcn5-related n-acetyltransferase family protein IPR000182 GCN5-related N-acetyltransferase	id:90,68, align: 279, eval: 0,0	Acyl-CoA N-acyltransferases (NAT) superfamily protein	id:52,19, align: 251, eval: 3e-76			IPR000182, IPR016181	GNAT domain, Acyl-CoA N-acyltransferase	GO:0008080				GNAT	transcriptional regulator
Nitab4.5_0000249g0330	2.71914	2.32289	1.83186	6.66978	2.63684	4.30377	1.77015	1.88937	2.64775	3.25678	1.92857	3.82012	1.09386	0.510574	0.190452	2.29129	4.5368	2.10243	3.00183	1.38677	NtGF_21790	Helicase	id:87,93, align: 290, eval: 1e-179	MAA3: P-loop containing nucleoside triphosphate hydrolases superfamily protein	id:69,05, align: 252, eval: 5e-122	Probable helicase MAGATAMA 3 OS=Arabidopsis thaliana GN=MAA3 PE=2 SV=1	id:69,05, align: 252, eval: 7e-121	IPR027417, IPR026852	P-loop containing nucleoside triphosphate hydrolase, Probable helicase MAGATAMA 3
Nitab4.5_0005860g0040	3.26296	6.03951	8.79293	4.16862	5.93289	6.45566	0.553173	0.503832	0.572487	0.317735	0.148352	0.224713	-0.0286126	-1.22944		6.0318	5.51905	0.543164	0.230267	2.15833	NtGF_22054	Enhanced disease resistance 1	id:83,50, align: 103, eval: 5e-54	Protein kinase superfamily protein	id:61,54, align: 65, eval: 8e-18	Serine/threonine-protein kinase EDR1 OS=Arabidopsis thaliana GN=EDR1 PE=1 SV=1	id:41,67, align: 96, eval: 3e-08
Nitab4.5_0000691g0180	2.17531	0.929155	1.09912	2.50117	0.65921	1.43459	0.663808	0.566811	0.429365	0.317735	0.0741758	0.449426	0.231643	-0.964241		1.40119	1.53166	0.553328	0.280446	2.15674		TRAF-type zinc finger family protein IPR001293 Zinc finger, TRAF-type	id:85,98, align: 164, eval: 7e-102	TRAF-like superfamily protein	id:59,88, align: 162, eval: 2e-71			IPR013323, IPR008974, IPR001293	SIAH-type domain, TRAF-like, Zinc finger, TRAF-type	GO:0004842, GO:0008270, GO:0016567, GO:0005515
Nitab4.5_0000047g0130	6.52593	6.96866	13.1894	7.50351	9.88815	7.89025	1.10635	1.00766	1.57434	0.873771	0.148352	0.599235	0.022101	-1.18599		8.89466	8.4273	1.22945	0.540453	2.15532	NtGF_16346	Wiskott-Aldrich syndrome protein family member 2 IPR003124 Actin-binding WH2	id:66,04, align: 1175, eval: 0,0	ITB1, SCAR2, DIS3, WAVE4, ATSCAR2: SCAR homolog 2	id:50,82, align: 486, eval: 4e-128	Protein SCAR2 OS=Arabidopsis thaliana GN=SCAR2 PE=1 SV=1	id:50,82, align: 486, eval: 5e-127	IPR003124, IPR028288	WH2 domain, SCAR/WAVE family	GO:0003779, GO:0005856, GO:0030036
Nitab4.5_0000282g0030	5.9821	4.1812	4.39647	4.16862	5.93289	10.0421	1.65952	1.95235	1.14497	1.19151	0.89011	0.973757	0.603716	-0.629178		4.85325	6.71455	1.58561	1.01846	2.15396	NtGF_09263	Cohesin subunit IPR013721 STAG	id:83,78, align: 1085, eval: 0,0	SCC3, ATSCC3: sister-chromatid cohesion protein 3	id:58,81, align: 1044, eval: 0,0			IPR013721, IPR020839, IPR016024, IPR011989	STAG, Stromalin conservative domain, Armadillo-type fold, Armadillo-like helical	GO:0005488
Nitab4.5_0004692g0050	3.26296	1.39373	4.03009	5.00234	4.61447	1.43459	7.85506	6.17195	6.2258	4.52772	4.22802	3.22089	0.442705	-0.734006		2.8956	3.6838	6.75093	3.99221	2.15133	NtGF_10428	Repressor of RNA polymerase III transcription MAF1 IPR017152 RNA polymerase III transcriptional repressor, MAF1	id:93,27, align: 223, eval: 2e-155	transcription regulators	id:75,34, align: 223, eval: 6e-123			IPR015257	Repressor of RNA polymerase III transcription Maf1	GO:0016480
Nitab4.5_0001620g0080	3.80679	1.85831	2.56461	5.00234	3.95526	4.30377	0.553173	0.314895	0.357804	0.397169	0.296703	0.224713	0.811521	-0.371556		2.74324	4.42046	0.408624	0.306195	2.15045	NtGF_00016							IPR019557	Aminotransferase-like, plant mobile domain
Nitab4.5_0004813g0020	1.08765	0.929155	2.19823	1.66745	2.63684	4.30377	0.774442	0.251916	0.78717	0.476603	0.296703	1.19847	1.12164	0.153716	0.189799	1.40501	2.86935	0.604509	0.657259	1.87832	NtGF_14334	PHD-finger family protein expressed IPR011011 Zinc finger, FYVE_PHD-type	id:64,32, align: 468, eval: 0,0	RING/FYVE/PHD zinc finger superfamily protein	id:40,91, align: 154, eval: 1e-30
Nitab4.5_0001692g0010	1.63148	1.85831	1.46549	1.66745	5.27368	6.45566	1.54888	1.07064	0.715609	0.953205	1.8544	1.6479	1.57734	0.463937	0.189213	1.65176	4.46559	1.11171	1.48517	2.02372	NtGF_01748	Remorin IPR005516 Remorin, C-terminal region	id:62,90, align: 566, eval: 0,0	Remorin family protein	id:46,13, align: 542, eval: 1e-107			IPR005516	Remorin, C-terminal
Nitab4.5_0004107g0030	5.43827	2.32289	3.29735	5.83606	7.25131	3.58648	14.825	13.0367	14.8847	8.49941	10.2363	11.3106	0.729089	-0.494483		3.68617	5.55795	14.2488	10.0154	2.1451	NtGF_04334			unknown protein similar to AT5G01350,1	id:65,67, align: 67, eval: 6e-27
Nitab4.5_0007607g0040	6.52593	1.85831	1.09912	5.00234	4.61447	5.73836	2.43396	2.3932	2.21839	1.58868	1.33517	2.39694	0.864194	-0.3949		3.16112	5.11839	2.34852	1.77359	2.14404	NtGF_06970	Oxidoreductase_ transition metal ion binding protein	id:84,76, align: 210, eval: 4e-131	Protein of unknown function (DUF3531)	id:75,12, align: 205, eval: 4e-115			IPR021920	Protein of unknown function DUF3531
Nitab4.5_0006590g0010	2.71914	1.85831	3.66372	4.16862	3.29605	3.58648	0.774442	0.440853	0.500926	0.476603	0.222528	0.374522	0.516563	-0.638441		2.74706	3.68371	0.572074	0.357884	2.14352	NtGF_05622	Unknown Protein	id:81,48, align: 1091, eval: 0,0	Protein of unknown function (DUF3414)	id:41,93, align: 1078, eval: 0,0
Nitab4.5_0000023g0630	0.543827	0.464577	1.46549	0.833723	0.65921	1.43459	0.774442	1.95235	1.43122	0.953205	0.370879	0.973757	0.314338	-0.881947		0.824631	0.975841	1.386	0.765947	2.14134		LRR receptor-like serine_threonine-protein kinase, RLP	id:56,06, align: 66, eval: 5e-13			Phytosulfokine receptor 1 OS=Daucus carota GN=PSKR PE=1 SV=1	id:50,79, align: 63, eval: 3e-09	IPR001611	Leucine-rich repeat	GO:0005515
Nitab4.5_0007093g0010	7.06976	6.03951	5.86195	8.33723	9.88815	7.17295	3.65094	3.08597	2.934	2.54188	1.63187	1.87261	0.546345	-0.658046		6.32374	8.46611	3.22364	2.01545	2.14133	NtGF_09472	F-box family protein IPR001810 Cyclin-like F-box	id:48,06, align: 310, eval: 1e-70					IPR017451, IPR011043	F-box associated interaction domain, Galactose oxidase/kelch, beta-propeller
Nitab4.5_0004095g0010	0.543827	2.32289	2.19823	2.50117	0.65921	1.43459	0.663808	1.25958	0.572487	0.238301	0.370879	0.449426	-0.087127	-1.24582		1.68832	1.53166	0.831958	0.352869	2.13893	NtGF_08434	Thylakoid lumenal 19 kDa protein, chloroplastic IPR016123 Mog1_PsbP, alpha_beta_alpha sandwich	id:87,41, align: 278, eval: 6e-178	Mog1/PsbP/DUF1795-like photosystem II reaction center PsbP family protein	id:77,03, align: 222, eval: 9e-122	PsbP domain-containing protein 4, chloroplastic OS=Arabidopsis thaliana GN=PPD4 PE=1 SV=2	id:77,03, align: 222, eval: 1e-120	IPR016123, IPR002683	Mog1/PsbP, alpha/beta/alpha sandwich, Photosystem II PsbP, oxygen evolving complex	GO:0005509, GO:0009523, GO:0009654, GO:0015979, GO:0019898
Nitab4.5_0001171g0040	0.543827	0.929155	1.09912	1.66745	1.31842	0.717295	0.774442	0.251916	0.429365	0.158868	0.296703	0.524331	0.6062	-0.509874		0.857366	1.23439	0.485241	0.326634	2.13886	NtGF_00098
Nitab4.5_0001052g0090	8.70124	2.32289	4.76284	8.33723	3.95526	5.02107	3.42967	2.45618	2.21839	2.14471	0.741758	1.27337	0.245205	-0.937823		5.26232	5.77119	2.70141	1.38661	2.1366		Beta-1 3-galactosyltransferase 6 IPR002659 Glycosyl transferase, family 31	id:67,96, align: 181, eval: 3e-71	Galactosyltransferase family protein	id:47,85, align: 186, eval: 6e-50	Probable beta-1,3-galactosyltransferase 2 OS=Arabidopsis thaliana GN=B3GALT2 PE=2 SV=1	id:47,85, align: 186, eval: 8e-49	IPR025298, IPR002659	Domain of unknown function DUF4094, Glycosyl transferase, family 31	, GO:0006486, GO:0008378, GO:0016020	KEGG:00051+2,4,1,-, KEGG:00512+2,4,1,-, KEGG:00513+2,4,1,-, KEGG:00514+2,4,1,-, KEGG:00522+2,4,1,-, KEGG:00533+2,4,1,-, KEGG:00540+2,4,1,-, KEGG:00550+2,4,1,-, KEGG:00561+2,4,1,-, KEGG:00563+2,4,1,-, KEGG:00600+2,4,1,-, KEGG:00601+2,4,1,-, KEGG:00603+2,4,1,-, KEGG:00604+2,4,1,-, KEGG:00906+2,4,1,-, KEGG:00908+2,4,1,-, KEGG:00941+2,4,1,-, KEGG:00942+2,4,1,-, KEGG:00944+2,4,1,-, KEGG:00945+2,4,1,-,…
Nitab4.5_0002509g0010	3.26296	6.03951	8.42656	5.00234	5.93289	5.73836	1.43825	1.25958	1.2881	0.63547	0.370879	0.749044	0.00647965	-1.16973		5.90968	5.55786	1.32864	0.585131	2.1355	NtGF_03760	Tir-nbs-lrr, resistance protein	id:76,62, align: 834, eval: 0,0	disease resistance protein (TIR-NBS-LRR class), putative	id:45,37, align: 853, eval: 0,0			IPR000157, IPR003593, IPR000767, IPR001611, IPR003591, IPR002182, IPR027417	Toll/interleukin-1 receptor homology (TIR) domain, AAA+ ATPase domain, Disease resistance protein, Leucine-rich repeat, Leucine-rich repeat, typical subtype, NB-ARC, P-loop containing nucleoside triphosphate hydrolase	GO:0005515, GO:0007165, GO:0000166, GO:0017111, GO:0006952, GO:0043531
Nitab4.5_0000329g0280	10.3327	4.1812	3.66372	6.66978	13.8434	12.194	4.64665	4.2196	4.00741	5.48093	5.41484	4.19465	1.01163	0.249177	0.187338	6.05921	10.9024	4.29122	5.03014	1.53499	NtGF_11826	Unknown Protein IPR016027 Nucleic acid-binding, OB-fold-like	id:76,85, align: 203, eval: 8e-100	unknown protein similar to AT2G28105,1	id:48,47, align: 163, eval: 2e-45			IPR012340	Nucleic acid-binding, OB-fold
Nitab4.5_0004605g0100	0.543827	1.39373	1.83186	2.50117	1.97763	2.15189	0.110635	1.44852	0.715609	0.238301	0.89011	0.749044	0.884417	-0.324934		1.25647	2.21023	0.758254	0.625818	2.13133	NtGF_02526	Nodulin-like protein (Fragment) IPR010658 Nodulin-like	id:89,91, align: 555, eval: 0,0	Nodulin-like / Major Facilitator Superfamily protein	id:54,11, align: 547, eval: 0,0			IPR016196, IPR011701, IPR010658	Major facilitator superfamily domain, general substrate transporter, Major facilitator superfamily, Nodulin-like	GO:0016021, GO:0055085
Nitab4.5_0000129g0460	0.543827	0.929155	0.366372	0.833723	0.65921	0.717295	0.663808	0.251916	0.429365	0.238301	0.370879	0.149809	0.388934	-0.766274		0.613118	0.736743	0.448363	0.252996	2.12955	NtGF_24028	Calmodulin-2 IPR011992 EF-Hand type	id:47,19, align: 178, eval: 3e-45	EF hand calcium-binding protein family	id:42,08, align: 183, eval: 3e-36	Probable calcium-binding protein CML25 OS=Arabidopsis thaliana GN=CML25 PE=2 SV=1	id:42,08, align: 183, eval: 4e-35	IPR018247, IPR002048, IPR011992	EF-Hand 1, calcium-binding site, EF-hand domain, EF-hand domain pair	GO:0005509
Nitab4.5_0000146g0180	6.52593	8.36239	9.1593	10.8384	7.25131	8.60754	1.88079	1.32256	1.35966	1.19151	0.519231	0.67414	0.244409	-0.910453		8.01587	8.89908	1.521	0.794959	2.12412	NtGF_18860	Oligopeptidase (Protease II) IPR002470 Peptidase S9A, prolyl oligopeptidase	id:80,58, align: 278, eval: 1e-155	Prolyl oligopeptidase family protein	id:69,16, align: 227, eval: 4e-106			IPR023302, IPR002470	Peptidase S9A, N-terminal domain, Peptidase S9A, prolyl oligopeptidase	GO:0004252, GO:0070008, GO:0006508
Nitab4.5_0001288g0170	1.63148	0.929155	1.46549	2.50117	1.97763	5.02107	4.97856	3.08597	3.36336	4.28942	7.41758	4.19465	1.35555	0.515452	0.186798	1.34204	3.16662	3.8093	5.30055	1.69572		Glycine cleavage system H protein 1 IPR017453 Glycine cleavage H-protein, subgroup	id:57,14, align: 154, eval: 5e-53	Single hybrid motif superfamily protein	id:48,08, align: 156, eval: 5e-39	Glycine cleavage system H protein 2, mitochondrial OS=Arabidopsis thaliana GN=GDH2 PE=1 SV=1	id:48,08, align: 156, eval: 7e-38	IPR011053, IPR002930, IPR003016	Single hybrid motif, Glycine cleavage H-protein, 2-oxo acid dehydrogenase, lipoyl-binding site	GO:0005960, GO:0006546
Nitab4.5_0004469g0030	4.89445	3.71662	1.83186	4.16862	4.61447	6.45566	1.43825	1.5115	1.71746	1.19151	0.667583	1.34828	0.697031	-0.53915		3.48098	5.07958	1.55574	1.06912	2.12342	NtGF_00054	Calcium-transporting ATPase 1 IPR006408 ATPase, P-type, calcium-transporting, PMCA-type	id:54,89, align: 940, eval: 0,0	ATPase E1-E2 type family protein / haloacid dehalogenase-like hydrolase family protein	id:66,45, align: 924, eval: 0,0	Calcium-transporting ATPase 12, plasma membrane-type OS=Arabidopsis thaliana GN=ACA12 PE=2 SV=1	id:66,45, align: 924, eval: 0,0	IPR006068, IPR023298, IPR001757, IPR008250, IPR006408, IPR023214, IPR018303, IPR004014, IPR023299	Cation-transporting P-type ATPase, C-terminal, P-type ATPase, transmembrane domain, Cation-transporting P-type ATPase, P-type ATPase, A domain, Calcium-transporting P-type ATPase, subfamily IIB, HAD-like domain, P-type ATPase, phosphorylation site, Cation-transporting P-type ATPase, N-terminal, P-type ATPase, cytoplasmic domain N	GO:0006812, GO:0016021, GO:0019829, GO:0000166, GO:0046872, GO:0005388, GO:0005524, GO:0016020, GO:0070588
Nitab4.5_0002397g0020	2.17531	1.39373	2.93098	2.50117	2.63684	3.58648	1.32762	0.881706	0.930291	0.714904	0.370879	0.898853	0.527019	-0.633281		2.16667	2.90816	1.04654	0.661545	2.12334	NtGF_00098
Nitab4.5_0000681g0230	8.15741	9.29155	9.52568	15.8407	7.25131	15.7805	3.65094	2.33022	2.934	1.42981	1.92857	2.69656	0.622667	-0.53001		8.99154	12.9575	2.97172	2.01831	2.12181	NtGF_11886	UPF0052 domain protein IPR002882 LPPG:FO 2-phospho-L-lactate transferase CofD_UPF0052	id:78,43, align: 255, eval: 6e-130	MEE18: maternal effect embryo arrest 18	id:70,17, align: 238, eval: 2e-103	Uncharacterized protein YNL011C OS=Saccharomyces cerevisiae (strain ATCC 204508 / S288c) GN=YNL011C PE=1 SV=1	id:46,54, align: 159, eval: 1e-39	IPR002882	LPPG:FO 2-phospho-L-lactate transferase CofD/UPF0052
Nitab4.5_0002312g0060	4.89445	1.85831	5.49558	2.50117	6.5921	3.58648	0.553173	0.818727	0.644048	0.238301	0.296703	0.449426	0.180732	-1.03981		4.08278	4.22658	0.671983	0.328144	2.11996	NtGF_08518	Pentatricopeptide repeat-containing protein IPR002885 Pentatricopeptide repeat	id:79,26, align: 699, eval: 0,0	MEF9: mitochondrial editing factor 9	id:59,03, align: 598, eval: 0,0	Pentatricopeptide repeat-containing protein At1g62260, mitochondrial OS=Arabidopsis thaliana GN=PCMP-E10 PE=2 SV=1	id:59,03, align: 598, eval: 0,0	IPR002885, IPR011990, IPR000767, IPR002182, IPR027417	Pentatricopeptide repeat, Tetratricopeptide-like helical, Disease resistance protein, NB-ARC, P-loop containing nucleoside triphosphate hydrolase	GO:0005515, GO:0006952, GO:0043531
Nitab4.5_0000754g0130	2.17531	2.78746	1.09912	3.33489	1.97763	3.58648	0.553173	0.755748	0.930291	0.953205	0.0741758	0.524331	0.681967	-0.539894		2.02063	2.96633	0.746404	0.517237	2.11845	NtGF_06135	Subtilisin-like protein serine protease-like protein IPR015500 Peptidase S8, subtilisin-related	id:78,93, align: 987, eval: 0,0	ATSBT6,1, S1P, ATS1P: SITE-1 protease	id:70,88, align: 965, eval: 0,0	Membrane-bound transcription factor site-1 protease OS=Mus musculus GN=Mbtps1 PE=1 SV=1	id:49,94, align: 839, eval: 0,0	IPR000209, IPR023828, IPR022398, IPR015500	Peptidase S8/S53 domain, Peptidase S8, subtilisin, Ser-active site, Peptidase S8, subtilisin, His-active site, Peptidase S8, subtilisin-related	GO:0004252, GO:0006508
Nitab4.5_0000611g0250	1.08765	0.929155	1.83186	1.66745	1.31842	2.15189	2.5446	2.20427	2.71931	1.35037	1.40934	1.94751	0.504491	-0.652627		1.28289	1.71258	2.48939	1.56908	2.11793	NtGF_06365	General transcription factor IIH subunit 1 IPR013089 Kelch related	id:90,80, align: 598, eval: 0,0	BSD domain (BTF2-like transcription factors, Synapse-associated proteins and DOS2-like proteins)	id:58,18, align: 605, eval: 0,0	Probable RNA polymerase II transcription factor B subunit 1-1 OS=Arabidopsis thaliana GN=TFB1-1 PE=2 SV=1	id:58,18, align: 605, eval: 0,0	IPR027079, IPR005607, IPR011993	TFIIH subunit Tfb1/p62, BSD, Pleckstrin homology-like domain	GO:0000439, GO:0006289, GO:0006351				BSD	TF
Nitab4.5_0000175g0150	0.543827	0.929155	3.29735	1.66745	1.31842	4.30377	0.663808	0.692769	0.858731	0.556036	0.445055	0.599235	0.66917	-0.466601		1.59011	2.42988	0.738436	0.533442	2.11535	NtGF_11797	Homology to unknown gene IPR017986 WD40 repeat, region	id:87,89, align: 190, eval: 2e-122	Transducin/WD40 repeat-like superfamily protein	id:45,27, align: 296, eval: 2e-89			IPR017986, IPR001680, IPR015943	WD40-repeat-containing domain, WD40 repeat, WD40/YVTN repeat-like-containing domain	GO:0005515
Nitab4.5_0001342g0090	1.63148	0.929155	3.66372	2.50117	1.97763	2.15189	0.331904	0.440853	0.429365	0.158868	0.222528	0.224713	0.16455	-0.98979		2.07479	2.21023	0.400707	0.202036	2.11282	NtGF_03369	Unknown Protein	id:72,55, align: 368, eval: 5e-180
Nitab4.5_0001939g0020	2.17531	0.929155	0.732744	3.33489	1.31842	2.86918	1.32762	1.25958	1.93214	1.03264	1.03846	0.973757	1.11149	-0.564262	0.186698	1.27907	2.5075	1.50645	1.01495	2.90974		Cytokinin riboside 5_apos-monophosphate phosphoribohydrolase LOG IPR005269 Conserved hypothetical protein CHP00730	id:86,60, align: 209, eval: 1e-127	lysine decarboxylase family protein	id:74,18, align: 213, eval: 2e-110	Cytokinin riboside 5
Nitab4.5_0001614g0070	10.3327	6.96866	8.42656	13.3396	24.3908	11.4767	13.2762	12.3439	10.4479	13.4243	22.4753	15.7299	1.06976	0.535227	0.186285	8.57598	16.4024	12.0226	17.2098	1.33612	NtGF_08373	Inositol-tetrakisphosphate 1-kinase 3 IPR017427 Inositol-tetrakisphosphate 1-kinase	id:88,43, align: 337, eval: 0,0	Inositol 1,3,4-trisphosphate 5/6-kinase family protein	id:75,91, align: 328, eval: 1e-167	Inositol-tetrakisphosphate 1-kinase 2 OS=Arabidopsis thaliana GN=ITPK2 PE=2 SV=2	id:75,91, align: 328, eval: 1e-166	IPR017427, IPR008656	Inositol-tetrakisphosphate 1-kinase, plant, Inositol-tetrakisphosphate 1-kinase	GO:0000287, GO:0005524, GO:0032957, GO:0047325, GO:0052725, GO:0052726, GO:0005622	KEGG:00562+2,7,1,134+2,7,1,159, MetaCyc:PWY-4661, MetaCyc:PWY-6362, MetaCyc:PWY-6365, MetaCyc:PWY-6366, MetaCyc:PWY-6554
Nitab4.5_0002783g0020	1.08765	2.32289	2.56461	2.50117	1.97763	1.43459	0.442538	0.62979	0.715609	0.317735	0.370879	0.149809	0.0678845	-1.09681		1.99172	1.97113	0.595979	0.279474	2.11046	NtGF_06639	AGAP008431-PA (Fragment) IPR007308 Protein of unknown function DUF408	id:73,28, align: 494, eval: 0,0	unknown protein similar to AT5G26760,2	id:49,79, align: 235, eval: 3e-62	Putative RNA polymerase II subunit B1 CTD phosphatase RPAP2 homolog OS=Arabidopsis thaliana GN=At5g26760 PE=2 SV=1	id:49,79, align: 235, eval: 4e-61	IPR007308	Protein of unknown function DUF408
Nitab4.5_0002692g0020	3.26296	3.71662	1.83186	4.16862	3.29605	5.73836	2.43396	3.77874	3.86429	2.62131	2.4478	2.09732	0.716276	-0.500959		2.93715	4.40101	3.359	2.38881	2.10695	NtGF_14092	Shugoshin-1	id:50,96, align: 261, eval: 3e-70			Shugoshin-1 OS=Zea mays GN=SGO1 PE=2 SV=1	id:57,69, align: 78, eval: 4e-19	IPR011515	Shugoshin, C-terminal	GO:0000775, GO:0005634, GO:0045132
Nitab4.5_0000912g0200	11.4204	10.6853	8.79293	15.007	14.5026	23.6707	24.229	26.8291	25.261	22.0032	22.6236	17.7523	0.909424	-0.280932		10.2995	17.7268	25.4397	20.793	2.10575	NtGF_24390	Unknown Protein	id:56,94, align: 144, eval: 7e-24
Nitab4.5_0003596g0030	0.543827	1.85831	1.83186	1.66745	8.56973	5.73836	1.32762	1.07064	1.50278	0.556036	0.593407	1.19847	2.01921	-0.720441	0.185395	1.41133	5.32518	1.30035	0.782638	6.26907
Nitab4.5_0000380g0060	1.63148	3.71662	1.46549	6.66978	3.95526	2.86918	1.43825	1.25958	2.21839	2.22415	2.52198	2.02242	1.093	0.468501	0.184774	2.2712	4.49807	1.63874	2.25618	1.43849	NtGF_06771	Growth inhibition and differentiation-related protein 88	id:71,92, align: 406, eval: 0,0	unknown protein similar to AT5G22120,1	id:46,80, align: 406, eval: 3e-104			IPR012677	Nucleotide-binding, alpha-beta plait	GO:0000166
Nitab4.5_0000318g0220	1.63148	3.25204	1.09912	5.00234	3.95526	2.15189	7.63379	7.30557	8.2295	8.26111	12.6099	10.2619	1.01498	0.438326	0.184726	1.99421	3.70316	7.72295	10.3776	1.38193	NtGF_00343	Decarboxylase family protein IPR002129 Pyridoxal phosphate-dependent decarboxylase	id:76,52, align: 379, eval: 0,0	emb1075: Pyridoxal phosphate (PLP)-dependent transferases superfamily protein	id:58,78, align: 376, eval: 1e-166	Histidine decarboxylase OS=Solanum lycopersicum GN=HDC PE=2 SV=1	id:74,54, align: 381, eval: 0,0	IPR002129, IPR015421, IPR015424, IPR021115	Pyridoxal phosphate-dependent decarboxylase, Pyridoxal phosphate-dependent transferase, major region, subdomain 1, Pyridoxal phosphate-dependent transferase, Pyridoxal-phosphate binding site	GO:0016831, GO:0019752, GO:0030170, GO:0003824
Nitab4.5_0004309g0010	2.17531	2.32289	1.83186	4.16862	1.31842	4.30377	2.32333	2.20427	1.71746	1.90641	1.26099	1.42318	0.730612	-0.42652		2.11002	3.2636	2.08168	1.53019	2.10416		Polyadenylate-binding protein IPR000504 RNA recognition motif, RNP-1	id:51,84, align: 380, eval: 1e-113	CID11: CTC-interacting domain 11	id:47,23, align: 343, eval: 1e-85	Splicing regulatory glutamine/lysine-rich protein 1 OS=Mus musculus GN=Srek1 PE=2 SV=1	id:41,67, align: 72, eval: 5e-09	IPR000504, IPR009818, IPR012677	RNA recognition motif domain, Ataxin-2, C-terminal, Nucleotide-binding, alpha-beta plait	GO:0003676, GO:0000166
Nitab4.5_0002983g0010	0.543827	1.39373	0.732744	4.16862	1.97763	1.43459	0.331904	0.314895	0.715609	0.714904	1.03846	0.449426	1.59308	0.692465	0.181598	0.890101	2.52695	0.454136	0.734264	1.75586	NtGF_00101	Cc-nbs-lrr, resistance protein	id:62,80, align: 1250, eval: 0,0					IPR001229, IPR027417, IPR002182, IPR000767	Mannose-binding lectin, P-loop containing nucleoside triphosphate hydrolase, NB-ARC, Disease resistance protein	GO:0043531, GO:0006952
Nitab4.5_0002466g0030	386.117	407.434	392.751	486.061	418.598	561.642	68.1509	70.4106	63.9039	43.6886	35.011	40.5982	0.419471	-0.752208		395.434	488.767	67.4884	39.7659	2.09771	NtGF_02311	Epsin-1 IPR001026 Epsin, N-terminal	id:84,84, align: 752, eval: 0,0	ENTH/VHS family protein	id:46,62, align: 800, eval: 1e-169	Clathrin interactor EPSIN 2 OS=Arabidopsis thaliana GN=EPSIN2 PE=1 SV=1	id:46,62, align: 800, eval: 2e-168	IPR013809, IPR008942, IPR001026	Epsin-like, N-terminal, ENTH/VHS, Epsin domain, N-terminal
Nitab4.5_0003710g0040	2.17531	0.464577	0.366372	0.833723	1.97763	2.15189	0.885077	0.755748	0.858731	0.476603	0.445055	1.04866	0.923327	-0.330454		1.00209	1.65441	0.833185	0.656773	2.09443	NtGF_02948	Endo beta n-acetylglucosaminidase IPR005201 Glycoside hydrolase, family 85	id:85,81, align: 726, eval: 0,0	Glycosyl hydrolase family 85	id:50,07, align: 719, eval: 0,0			IPR005201	Glycoside hydrolase, family 85	GO:0005737, GO:0033925	KEGG:00511+3,2,1,96
Nitab4.5_0001371g0010	2.17531	3.25204	1.83186	2.50117	2.63684	2.86918	2.21269	0.944686	1.07341	1.11207	0.445055	0.67414	0.266736	-0.875011		2.41974	2.66906	1.41026	0.743756	2.09151	NtGF_00875	Asparagine synthase (Glutamine-hydrolyzing) IPR006426 Asparagine synthase, glutamine-hydrolyzing	id:76,98, align: 443, eval: 0,0	ASN1, DIN6, AT-ASN1: glutamine-dependent asparagine synthase 1	id:74,42, align: 434, eval: 0,0	Asparagine synthetase [glutamine-hydrolyzing] OS=Triphysaria versicolor GN=AS PE=2 SV=3	id:74,04, align: 443, eval: 0,0	IPR014729, IPR001962, IPR000583	Rossmann-like alpha/beta/alpha sandwich fold, Asparagine synthase, Class II glutamine amidotransferase domain	GO:0004066, GO:0006529, GO:0008152
Nitab4.5_0001450g0180	3.80679	8.82697	7.32744	4.16862	5.27368	7.89025	1.77015	1.70043	1.86058	0.873771	0.89011	0.449426	-0.0926878	-1.255		6.65373	5.77751	1.77706	0.737769	2.09149	NtGF_08023	Glycerol-3-phosphate dehydrogenase IPR000447 FAD-dependent glycerol-3-phosphate dehydrogenase	id:88,94, align: 407, eval: 0,0	SDP6: FAD-dependent oxidoreductase family protein	id:76,44, align: 382, eval: 0,0	Glycerol-3-phosphate dehydrogenase SDP6, mitochondrial OS=Arabidopsis thaliana GN=SDP6 PE=1 SV=1	id:76,44, align: 382, eval: 0,0	IPR000447, IPR006076	FAD-dependent glycerol-3-phosphate dehydrogenase, FAD dependent oxidoreductase	GO:0004368, GO:0006072, GO:0009331, GO:0055114, GO:0016491	KEGG:00564+1,1,5,3, MetaCyc:PWY-4261, MetaCyc:PWY-6118, MetaCyc:PWY-6952
Nitab4.5_0003890g0020	34.8049	34.8433	40.6673	33.3489	40.871	30.1264	0.442538	0.692769	0.357804	0.0794338	0.296703	0.299618	0.0350166	-1.14201		36.7719	34.7821	0.497704	0.225252	2.08999	NtGF_03463	Helicase SWR1 IPR000330 SNF2-related	id:82,85, align: 478, eval: 0,0	PIE1, SRCAP, chr13: SNF2 domain-containing protein / helicase domain-containing protein	id:56,32, align: 451, eval: 3e-110	Protein PHOTOPERIOD-INDEPENDENT EARLY FLOWERING 1 OS=Arabidopsis thaliana GN=PIE1 PE=1 SV=1	id:56,32, align: 451, eval: 4e-109	IPR014012, IPR013999	Helicase/SANT-associated, DNA binding, HAS subgroup
Nitab4.5_0001225g0230	3.26296	2.32289	2.19823	6.66978	3.29605	2.86918	4.09348	4.72343	4.65146	3.33622	3.56044	3.74522	0.828484	-0.336523		2.59469	4.27834	4.48945	3.54729	2.08682	NtGF_02469	Fatty acid hydroxylase family protein expressed IPR006694 Fatty acid hydroxylase	id:62,71, align: 236, eval: 4e-114	FAH1, ATFAH1: fatty acid hydroxylase 1	id:74,58, align: 236, eval: 7e-135	Fatty acid 2-hydroxylase 1 OS=Arabidopsis thaliana GN=FAH1 PE=1 SV=1	id:74,58, align: 236, eval: 9e-134	IPR006694	Fatty acid hydroxylase	GO:0005506, GO:0006633, GO:0016491, GO:0055114
Nitab4.5_0006635g0050	5.9821	4.64577	4.39647	5.00234	11.8658	11.4767	2.10206	2.20427	3.43492	4.60716	3.04121	3.74522	1.06079	0.556248	0.179352	5.00811	9.44828	2.58042	3.79786	1.28183	NtGF_00433	ATP binding _ serine-threonine kinase IPR002290 Serine_threonine protein kinase	id:67,22, align: 421, eval: 0,0	Protein kinase superfamily protein	id:60,39, align: 457, eval: 0,0	Probable receptor-like protein kinase At5g15080 OS=Arabidopsis thaliana GN=At5g15080 PE=1 SV=1	id:60,39, align: 457, eval: 0,0	IPR011009, IPR000719, IPR001245, IPR013320, IPR008271	Protein kinase-like domain, Protein kinase domain, Serine-threonine/tyrosine-protein kinase catalytic domain, Concanavalin A-like lectin/glucanase, subgroup, Serine/threonine-protein kinase, active site	GO:0016772, GO:0004672, GO:0005524, GO:0006468, GO:0004674		PPC:1,2,2	Receptor Like Cytoplasmic Kinase VII
Nitab4.5_0000793g0020	3.26296	6.03951	2.19823	6.66978	1.31842	2.86918	1.43825	1.57448	1.35966	0.714904	0.741758	0.524331	0.00268089	-1.13224		3.83357	3.61913	1.45746	0.660331	2.0837	NtGF_06206	Phospholipid scramblase 1 IPR005552 Scramblase	id:75,93, align: 162, eval: 1e-74	scramblase-related	id:40,88, align: 137, eval: 4e-24			IPR005552	Scramblase
Nitab4.5_0003087g0040	2.71914	1.39373	0.366372	4.16862	2.63684	2.15189	2.65523	1.76341	1.57434	2.46245	2.37363	2.54675	1.16478	0.342962	0.178224	1.49308	2.98578	1.99766	2.46094	1.62329	NtGF_24843	Receptor protein kinase IPR002290 Serine_threonine protein kinase	id:43,85, align: 244, eval: 3e-58					IPR001245, IPR011009	Serine-threonine/tyrosine-protein kinase catalytic domain, Protein kinase-like domain	GO:0004672, GO:0006468, GO:0016772		PPC:1,7,2	Domain of Unknown Function 26 (DUF26) Kinase
Nitab4.5_0000207g0140	1.08765	2.32289	2.19823	6.66978	4.61447	2.15189	2.65523	2.45618	2.71931	3.65395	3.78297	4.11974	1.33854	0.575309	0.17613	1.86959	4.47871	2.61024	3.85222	1.62322	NtGF_02238	Thioredoxin m IPR005746 Thioredoxin	id:80,75, align: 187, eval: 4e-98	ATHM4, TRX-M4, ATM4: thioredoxin M-type 4	id:52,85, align: 193, eval: 5e-66	Thioredoxin M4, chloroplastic OS=Arabidopsis thaliana GN=At3g15360 PE=2 SV=2	id:52,85, align: 193, eval: 7e-65	IPR005746, IPR013766, IPR012336, IPR017937	Thioredoxin, Thioredoxin domain, Thioredoxin-like fold, Thioredoxin, conserved site	GO:0006662, GO:0015035, GO:0045454
Nitab4.5_0000551g0170	5.43827	4.64577	5.12921	6.66978	4.61447	5.02107	1.21698	1.5115	2.43307	0.873771	1.11264	0.67414	0.205143	-0.959199		5.07109	5.43511	1.72052	0.88685	2.07929	NtGF_00256	Importin beta-3 IPR011989 Armadillo-like helical	id:56,97, align: 1076, eval: 0,0	emb2734: ARM repeat superfamily protein	id:51,59, align: 1068, eval: 0,0			IPR011989, IPR016024, IPR000357	Armadillo-like helical, Armadillo-type fold, HEAT	GO:0005488, GO:0005515
Nitab4.5_0000610g0150	3.26296	4.64577	2.93098	5.00234	7.25131	6.45566	2.8765	3.84172	3.2918	1.74754	2.81868	3.74522	0.91852	-0.270924		3.61324	6.23643	3.33667	2.77048	2.07873	NtGF_08224	Genomic DNA chromosome 5 P1 clone MMN10	id:94,12, align: 357, eval: 0,0	unknown protein similar to AT5G59960,1	id:77,55, align: 343, eval: 0,0
Nitab4.5_0002354g0100	53.8389	65.97	55.3222	78.37	62.6249	63.122	13.2762	14.989	14.0259	8.81715	7.26923	7.64025	0.330813	-0.82767		58.377	68.039	14.097	7.90888	2.07744	NtGF_00309	Receptor like kinase, RLK	id:73,25, align: 613, eval: 0,0	SRF5: STRUBBELIG-receptor family 5	id:51,34, align: 596, eval: 0,0	Protein STRUBBELIG-RECEPTOR FAMILY 5 OS=Arabidopsis thaliana GN=SRF5 PE=2 SV=1	id:51,34, align: 596, eval: 0,0	IPR011009, IPR000719, IPR025875, IPR002290, IPR013210	Protein kinase-like domain, Protein kinase domain, Leucine rich repeat 4, Serine/threonine- / dual specificity protein kinase, catalytic domain, Leucine-rich repeat-containing N-terminal, type 2	GO:0016772, GO:0004672, GO:0005524, GO:0006468		PPC:1,1,1	Leucine-rich transmembrane protein kinase/Strubbelig Receptor Family 1
Nitab4.5_0002871g0010	1.08765	1.85831	1.09912	3.33489	1.31842	2.15189	0.774442	0.881706	1.14497	0.476603	0.593407	1.19847	0.844913	-0.308994		1.34836	2.2684	0.933708	0.75616	2.07736	NtGF_09273	F-box family protein IPR013596 FBD	id:54,80, align: 427, eval: 2e-148					IPR006566	FBD domain
Nitab4.5_0003481g0030	7.06976	6.96866	8.42656	5.83606	5.27368	6.45566	2.5446	2.96001	2.57619	0.953205	0.815934	1.27337	-0.247672	-1.40522		7.48833	5.85513	2.6936	1.01417	2.0767	NtGF_13614	Pentatricopeptide repeat-containing protein IPR002885 Pentatricopeptide repeat	id:83,10, align: 580, eval: 0,0					IPR002885, IPR011990	Pentatricopeptide repeat, Tetratricopeptide-like helical	GO:0005515
Nitab4.5_0001288g0150	3.80679	3.71662	4.03009	5.83606	5.93289	2.15189	1.10635	1.07064	1.6459	0.953205	0.741758	0.524331	0.378557	-0.779714		3.85117	4.64028	1.2743	0.739765	2.07553	NtGF_07439	Nck-associated protein 1 IPR019137 Nck-associated protein 1	id:95,81, align: 1385, eval: 0,0	GRL, NAP1, NAPP: transcription activators	id:76,49, align: 1408, eval: 0,0	Protein NAP1 OS=Arabidopsis thaliana GN=NAP1 PE=1 SV=2	id:74,95, align: 1437, eval: 0,0	IPR019137	Nck-associated protein 1
Nitab4.5_0001331g0160	9.24506	5.57493	9.1593	14.1733	11.8658	12.9113	12.6123	15.5558	16.8884	11.5179	12.3874	11.3855	0.808096	-0.350958		7.9931	12.9835	15.0188	11.7636	2.07383	NtGF_03089	Beta-1 3-galactosyltransferase 6 IPR002659 Glycosyl transferase, family 31	id:67,35, align: 343, eval: 4e-168	Galactosyltransferase family protein	id:68,14, align: 317, eval: 3e-166	Probable beta-1,3-galactosyltransferase 11 OS=Arabidopsis thaliana GN=B3GALT11 PE=2 SV=1	id:68,57, align: 315, eval: 1e-164	IPR002659, IPR025298	Glycosyl transferase, family 31, Domain of unknown function DUF4094	GO:0006486, GO:0008378, GO:0016020,	UniPathway:UPA00378, KEGG:00051+2,4,1,-, KEGG:00512+2,4,1,-, KEGG:00513+2,4,1,-, KEGG:00514+2,4,1,-, KEGG:00522+2,4,1,-, KEGG:00533+2,4,1,-, KEGG:00540+2,4,1,-, KEGG:00550+2,4,1,-, KEGG:00561+2,4,1,-, KEGG:00563+2,4,1,-, KEGG:00600+2,4,1,-, KEGG:00601+2,4,1,-, KEGG:00603+2,4,1,-, KEGG:00604+2,4,1,-, KEGG:00906+2,4,1,-, KEGG:00908+2,4,1,-, KEGG:00941+2,4,1,-, KEGG:00942+2,4,1,-, KEGG:00944+2,4,1,-…
Nitab4.5_0002820g0020	15.2272	6.03951	8.06019	10.0047	9.22894	10.0421	2.32333	1.88937	2.57619	0.953205	0.741758	1.57299	0.128377	-1.04331		9.77562	9.75858	2.26296	1.08932	2.07379	NtGF_00056	Unknown Protein	id:46,25, align: 80, eval: 3e-16
Nitab4.5_0000187g0290	5.9821	1.85831	2.19823	4.16862	6.5921	10.0421	4.31475	3.96768	5.58175	6.3547	6.97253	6.8912	1.2156	0.552973	0.175887	3.34621	6.93428	4.62139	6.73948	1.421	NtGF_08011	Prenylated rab acceptor PRA1 IPR004895 Prenylated rab acceptor PRA1	id:80,18, align: 111, eval: 2e-61	PRA1,F2, PRA7: PRA1 (Prenylated rab acceptor) family protein	id:55,46, align: 119, eval: 9e-33	PRA1 family protein F2 OS=Arabidopsis thaliana GN=PRA1F2 PE=1 SV=1	id:55,46, align: 119, eval: 1e-31	IPR004895	Prenylated rab acceptor PRA1
Nitab4.5_0000072g0270	0.543827	2.32289	3.29735	1.66745	3.29605	2.86918	1.77015	1.13362	1.43122	0.794338	1.03846	0.823948	0.435712	-0.672965		2.05469	2.61089	1.445	0.885583	2.07339	NtGF_00011	Receptor like kinase, RLK	id:48,41, align: 820, eval: 0,0					IPR008271, IPR002290, IPR001611, IPR017441, IPR011009, IPR000719, IPR013320, IPR003591	Serine/threonine-protein kinase, active site, Serine/threonine- / dual specificity protein kinase, catalytic domain, Leucine-rich repeat, Protein kinase, ATP binding site, Protein kinase-like domain, Protein kinase domain, Concanavalin A-like lectin/glucanase, subgroup, Leucine-rich repeat, typical subtype	GO:0004674, GO:0006468, GO:0004672, GO:0005524, GO:0005515, GO:0016772		PPC:1,12,4	Leucine Rich Repeat Kinase XI & XII
Nitab4.5_0000188g0180	3.80679	3.71662	4.39647	9.17095	4.61447	12.9113	2.98713	2.20427	1.86058	2.30358	1.92857	1.49809	1.26273	-0.265907	0.175506	3.97329	8.89891	2.35066	1.91008	2.75629	NtGF_04687	La related protein-like IPR006630 RNA-binding protein Lupus La	id:70,67, align: 566, eval: 0,0			La-related protein 1 OS=Homo sapiens GN=LARP1 PE=1 SV=2	id:47,78, align: 90, eval: 5e-19	IPR006630, IPR011991	RNA-binding protein Lupus La, Winged helix-turn-helix DNA-binding domain
Nitab4.5_0000866g0050	0.543827	2.32289	1.09912	1.66745	4.61447	2.86918	2.21269	1.95235	2.0037	2.46245	2.89286	2.47185	1.33419	0.363809	0.17473	1.32194	3.05037	2.05625	2.60905	1.81858	NtGF_16856	Os04g0513000 protein (Fragment)	id:60,20, align: 196, eval: 8e-62	unknown protein similar to AT4G13200,1	id:71,59, align: 88, eval: 5e-39	Uncharacterized protein At4g13200, chloroplastic OS=Arabidopsis thaliana GN=At4g13200 PE=1 SV=2	id:71,59, align: 88, eval: 7e-38
Nitab4.5_0000837g0030	1.08765	1.39373	2.56461	0.833723	0.65921	1.43459	0.331904	0.125958	0.357804	0.0794338	0.0741758	0.0749044	-0.697406	-1.80267		1.682	0.975841	0.271889	0.0761713	2.07087	NtGF_08326	Os02g0658033 protein (Fragment) IPR008546 Protein of unknown function DUF828, plant	id:89,40, align: 415, eval: 0,0	Plant protein of unknown function (DUF828) with plant pleckstrin homology-like region	id:42,09, align: 449, eval: 1e-85			IPR011993, IPR001849, IPR008546, IPR013666	Pleckstrin homology-like domain, Pleckstrin homology domain, Domain of unknown function DUF828, Pleckstrin-like, plant	GO:0005515, GO:0005543
Nitab4.5_0000635g0140	1.63148	0.464577	2.56461	4.16862	1.97763	2.86918	1.54888	1.57448	1.2881	1.90641	1.8544	1.42318	1.01864	0.248668	0.174379	1.55355	3.00514	1.47049	1.728	1.6461	NtGF_00796	Desiccation-related protein PCC13-62	id:76,41, align: 284, eval: 2e-158	unknown protein similar to AT1G47980,1	id:63,99, align: 286, eval: 2e-128	Desiccation-related protein PCC13-62 OS=Craterostigma plantagineum PE=2 SV=1	id:63,85, align: 296, eval: 7e-130
Nitab4.5_0001681g0070	2.17531	1.39373	1.09912	2.50117	4.61447	2.15189	1.65952	1.95235	1.71746	1.42981	1.40934	2.17223	1.14778	-0.0873103	0.174193	1.55605	3.08917	1.77644	1.67046	2.11122	NtGF_03075	Translation initiation factor 2B IPR000649 Initiation factor 2B related	id:84,51, align: 452, eval: 0,0	NagB/RpiA/CoA transferase-like superfamily protein	id:71,56, align: 450, eval: 0,0			IPR000649	Initiation factor 2B-related	GO:0044237	KEGG:00270+5,3,1,23, MetaCyc:PWY-6755, MetaCyc:PWY-7174, MetaCyc:PWY-7270, UniPathway:UPA00904
Nitab4.5_0000002g0290	7.61358	6.96866	7.32744	7.50351	9.88815	12.9113	5.97427	5.73109	5.36707	4.28942	4.07967	3.07108	0.59215	-0.561823		7.30323	10.101	5.69081	3.81339	2.06401		Solute carrier family 35 member E3 IPR004853 Protein of unknown function DUF250	id:83,19, align: 226, eval: 1e-132	nodulin MtN21 /EamA-like transporter family protein	id:78,63, align: 234, eval: 4e-126	Uncharacterized membrane protein At1g06890 OS=Arabidopsis thaliana GN=At1g06890 PE=1 SV=1	id:78,63, align: 234, eval: 5e-125	IPR004853	Triose-phosphate transporter domain
Nitab4.5_0000447g0020	1.63148	0.929155	2.93098	0.833723	2.63684	5.02107	0.331904	0.692769	0.500926	0.397169	0.296703	0.449426	0.736158	-0.440797		1.83054	2.83054	0.508533	0.3811	2.06334		ATP-dependent RNA helicase IPR011545 DNA_RNA helicase, DEAD_DEAH box type, N-terminal	id:90,16, align: 244, eval: 9e-157	DEAD/DEAH box RNA helicase family protein	id:86,07, align: 244, eval: 3e-151	DEAD-box ATP-dependent RNA helicase 56 OS=Arabidopsis thaliana GN=RH56 PE=2 SV=2	id:86,07, align: 244, eval: 1e-148	IPR014001, IPR027417, IPR011545, IPR001650	Helicase, superfamily 1/2, ATP-binding domain, P-loop containing nucleoside triphosphate hydrolase, DNA/RNA helicase, DEAD/DEAH box type, N-terminal, Helicase, C-terminal	GO:0003676, GO:0005524, GO:0008026, GO:0004386
Nitab4.5_0000085g0020	13.0519	14.4019	12.0903	9.17095	9.22894	9.32484	0.663808	0.944686	0.858731	0.317735	0.296703	0.224713	-0.393931	-1.56		13.1813	9.24158	0.822408	0.279717	2.06136	NtGF_16310	Serine_threonine-protein phosphatase 7 long form homolog IPR019557 Aminotransferase-like, plant mobile domain	id:43,17, align: 139, eval: 2e-27
Nitab4.5_0001663g0130	2.17531	0.929155	2.19823	2.50117	3.95526	7.17295	1.88079	1.95235	1.78902	1.74754	2.89286	3.14598	1.4824	0.479462	0.174179	1.76757	4.54313	1.87405	2.59546	1.85587	NtGF_06173	Os06g0724200 protein (Fragment)	id:79,75, align: 405, eval: 0,0	unknown protein similar to AT1G11320,1	id:45,90, align: 427, eval: 6e-123
Nitab4.5_0000074g0110	10.8765	6.50408	4.76284	4.16862	5.27368	6.45566	1.99142	1.88937	1.43122	1.03264	0.519231	0.299618	-0.333539	-1.50599		7.38116	5.29932	1.77067	0.617162	2.05984	NtGF_00765							IPR004252	Probable transposase, Ptta/En/Spm, plant
Nitab4.5_0003322g0050	2.17531	1.85831	1.83186	3.33489	2.63684	2.86918	1.65952	1.82639	2.14683	1.66811	1.33517	1.12357	0.706842	-0.445619		1.95516	2.94697	1.87758	1.37561	2.05729	NtGF_00165	Cathepsin B-like cysteine proteinase IPR013128 Peptidase C1A, papain	id:85,30, align: 313, eval: 0,0	SAG12: senescence-associated gene 12	id:58,07, align: 322, eval: 2e-119	Thiol protease SEN102 OS=Hemerocallis sp, GN=SEN102 PE=2 SV=1	id:57,51, align: 313, eval: 1e-112	IPR013128, IPR025660, IPR013201, IPR025661, IPR000668, IPR000169	Peptidase C1A, papain, Cysteine peptidase, histidine active site, Proteinase inhibitor I29, cathepsin propeptide, Cysteine peptidase, asparagine active site, Peptidase C1A, papain C-terminal, Cysteine peptidase, cysteine active site	GO:0008234, GO:0006508
Nitab4.5_0002724g0020	11.4204	7.89782	8.79293	8.33723	9.22894	10.7594	1.21698	1.57448	1.57434	0.873771	0.593407	0.67414	0.137389	-1.0315		9.37037	9.44187	1.45527	0.713773	2.05439	NtGF_24852	Eukaryotic translation initiation factor 4 IPR016021 MIF4-like, type 1_2_3	id:76,66, align: 347, eval: 1e-170	eIFiso4G1: MIF4G domain-containing protein / MA3 domain-containing protein	id:58,37, align: 418, eval: 1e-137	Eukaryotic translation initiation factor isoform 4G-1 OS=Oryza sativa subsp, japonica GN=Os04g0499300 PE=2 SV=2	id:68,18, align: 352, eval: 3e-145	IPR016024, IPR003890, IPR016021	Armadillo-type fold, MIF4G-like, type 3, MIF4-like, type 1/2/3	GO:0005488, GO:0003723, GO:0005515
Nitab4.5_0001788g0090	235.477	189.548	171.462	274.295	286.097	276.159	0.885077	0.62979	0.78717	0.158868	0.667583	0.749044	0.607442	-0.521337		198.829	278.85	0.767346	0.525165	2.04921				Cytochrome c oxidase, subunit III	id:91,55, align: 71, eval: 3e-37	Cytochrome c oxidase subunit 3 OS=Arabidopsis thaliana GN=COX3 PE=2 SV=2	id:94,37, align: 71, eval: 8e-39	IPR000298, IPR013833, IPR024791	Cytochrome c oxidase, subunit III, Cytochrome c oxidase, subunit III, 4-helical bundle, Cytochrome c/ubiquinol oxidase subunit III	GO:0015002, GO:0016020, GO:0004129, GO:0022904, GO:0019646
Nitab4.5_0000004g0060	1.63148	1.39373	1.83186	1.66745	3.95526	3.58648	0.221269	0.503832	0.143122	0.0794338	0.222528	0.149809	1.05174	-0.954026	0.173954	1.61902	3.06973	0.289408	0.15059	3.64385	NtGF_00367	mRNA binding protein Pumilio 2 IPR011989 Armadillo-like helical	id:66,67, align: 762, eval: 0,0	APUM1, PUM1: pumilio 1	id:43,83, align: 737, eval: 2e-150	Pumilio homolog 1 OS=Arabidopsis thaliana GN=APUM1 PE=1 SV=1	id:43,83, align: 737, eval: 3e-149	IPR001313, IPR016024, IPR012940, IPR011989	Pumilio RNA-binding repeat, Armadillo-type fold, Nucleic acid binding NABP, Armadillo-like helical	GO:0003723, GO:0005488
Nitab4.5_0000059g0500	0.543827	0.929155	0.366372	1.66745	0.65921	2.15189	0.774442	0.314895	0.143122	0.238301	0.0741758	0.299618	1.40428	-0.942232	0.173586	0.613118	1.49285	0.41082	0.204032	4.90259	NtGF_07141	WD repeat-containing protein IPR017986 WD40 repeat, region	id:79,80, align: 490, eval: 0,0	DRS1: DROUGHT SENSITIVE 1	id:47,23, align: 523, eval: 1e-155			IPR019775, IPR017986, IPR001680, IPR011042, IPR015943	WD40 repeat, conserved site, WD40-repeat-containing domain, WD40 repeat, Six-bladed beta-propeller, TolB-like, WD40/YVTN repeat-like-containing domain	GO:0005515
Nitab4.5_0003542g0020	1.63148	3.71662	2.93098	10.0047	2.63684	0.717295	1.32762	0.881706	0.858731	0.556036	0.741758	1.12357	0.751683	-0.306639		2.75969	4.45294	1.02268	0.80712	2.04451		Receptor like kinase, RLK	id:75,57, align: 307, eval: 7e-160	SOBIR1, EVR: Leucine-rich repeat protein kinase family protein	id:65,53, align: 322, eval: 2e-148	Leucine-rich repeat receptor-like serine/threonine/tyrosine-protein kinase SOBIR1 OS=Arabidopsis thaliana GN=SOBIR1 PE=1 SV=1	id:65,53, align: 322, eval: 2e-147	IPR002290, IPR000719, IPR008271, IPR011009	Serine/threonine- / dual specificity protein kinase, catalytic domain, Protein kinase domain, Serine/threonine-protein kinase, active site, Protein kinase-like domain	GO:0004672, GO:0005524, GO:0006468, GO:0004674, GO:0016772		PPC:1,12,5	Leucine Rich Repeat Kinase X
Nitab4.5_0002211g0130	3.80679	2.32289	4.76284	10.8384	5.93289	5.02107	3.09777	2.64512	2.64775	2.38301	2.96703	3.22089	1.08359	0.0515405	0.1718	3.63084	7.26412	2.79688	2.85698	1.95859	NtGF_01908	Receptor-like protein kinase IPR002290 Serine_threonine protein kinase	id:76,49, align: 838, eval: 0,0	U-box domain-containing protein kinase family protein	id:50,72, align: 828, eval: 0,0	U-box domain-containing protein 35 OS=Arabidopsis thaliana GN=PUB35 PE=1 SV=2	id:50,72, align: 828, eval: 0,0	IPR008271, IPR013083, IPR000719, IPR003613, IPR002290, IPR001245, IPR017441, IPR011009, IPR014729	Serine/threonine-protein kinase, active site, Zinc finger, RING/FYVE/PHD-type, Protein kinase domain, U box domain, Serine/threonine- / dual specificity protein kinase, catalytic domain, Serine-threonine/tyrosine-protein kinase catalytic domain, Protein kinase, ATP binding site, Protein kinase-like domain, Rossmann-like alpha/beta/alpha sandwich fold	GO:0004674, GO:0006468, GO:0004672, GO:0005524, GO:0000151, GO:0004842, GO:0016567, GO:0016772		PPC:1,14,2	Receptor Like Cytoplasmic Kinase IX
Nitab4.5_0000540g0200	0.543827	0.464577	0.366372	2.50117	0.65921	3.58648	1.43825	0.944686	1.07341	0.556036	1.33517	1.19847	2.41769	-0.126787	0.170612	0.458259	2.24895	1.15212	1.02989	5.49003	NtGF_03321	Protein arginine N-methyltransferase 1	id:76,56, align: 401, eval: 0,0	ATPRMT11, PRMT11, ATPRMT1B, PRMT1B: arginine methyltransferase 11	id:61,07, align: 393, eval: 6e-170	Protein arginine N-methyltransferase 1,1 OS=Arabidopsis thaliana GN=PRMT11 PE=1 SV=1	id:61,07, align: 393, eval: 8e-169	IPR010456, IPR025799	Ribosomal L11 methyltransferase, PrmA, Protein arginine N-methyltransferase	GO:0005737, GO:0006479, GO:0008276, GO:0008168	KEGG:00130+2,1,1,-, KEGG:00253+2,1,1,-, KEGG:00270+2,1,1,-, KEGG:00340+2,1,1,-, KEGG:00350+2,1,1,-, KEGG:00360+2,1,1,-, KEGG:00380+2,1,1,-, KEGG:00450+2,1,1,-, KEGG:00522+2,1,1,-, KEGG:00624+2,1,1,-, KEGG:00627+2,1,1,-, KEGG:00860+2,1,1,-, KEGG:00940+2,1,1,-, KEGG:00941+2,1,1,-, KEGG:00942+2,1,1,-, KEGG:00945+2,1,1,-, KEGG:00950+2,1,1,-, KEGG:00981+2,1,1,-
Nitab4.5_0001294g0010	0.543827	0.929155	1.46549	1.66745	1.97763	0.717295	0.331904	0.692769	0.78717	0.794338	0.222528	0.299618	0.651881	-0.485284		0.97949	1.45412	0.603948	0.438828	2.04318	NtGF_00159	ATP-dependent chaperone ClpB IPR017730 Chaperonin ClpB	id:76,63, align: 736, eval: 0,0	HSP98,7, CLPB-M, CLPB4: casein lytic proteinase B4	id:83,45, align: 743, eval: 0,0	Chaperone protein ClpB4, mitochondrial OS=Arabidopsis thaliana GN=CLPB4 PE=2 SV=1	id:83,45, align: 743, eval: 0,0	IPR019489, IPR013093, IPR027417, IPR018368, IPR003959, IPR003593, IPR028299, IPR001270	Clp ATPase, C-terminal, ATPase, AAA-2, P-loop containing nucleoside triphosphate hydrolase, ClpA/B, conserved site 1, ATPase, AAA-type, core, AAA+ ATPase domain, ClpA/B, conserved site 2, ClpA/B family	GO:0005524, GO:0000166, GO:0017111
Nitab4.5_0000492g0210	1.63148	2.32289	2.56461	6.66978	3.95526	2.86918	2.43396	2.64512	2.934	2.54188	2.74451	2.17223	1.13012	-0.0977976	0.169874	2.17299	4.49807	2.67103	2.4862	2.22387	NtGF_07293	OTU domain-containing protein 6B IPR003323 Ovarian tumour, otubain	id:88,64, align: 308, eval: 6e-171	Cysteine proteinases superfamily protein	id:66,46, align: 319, eval: 5e-132	OTU domain-containing protein 6B OS=Danio rerio GN=otud6b PE=2 SV=1	id:40,07, align: 302, eval: 1e-51	IPR003323	Ovarian tumour, otubain
Nitab4.5_0000483g0190	1.08765	0.929155	0.366372	4.16862	1.31842	2.15189	0.995711	0.755748	0.500926	0.63547	0.593407	0.374522	1.81599	-0.452414	0.167675	0.794394	2.54631	0.750795	0.534466	4.50273	NtGF_09310	Beta-catenin-like protein 1 IPR013180 Protein of unknown function DUF1716, eukaryotic	id:84,17, align: 537, eval: 0,0	ARM repeat superfamily protein	id:68,36, align: 512, eval: 0,0	Beta-catenin-like protein 1 OS=Rattus norvegicus GN=Ctnnbl1 PE=2 SV=1	id:43,10, align: 420, eval: 6e-98	IPR013180, IPR016024, IPR011989	Beta-catenin-like protein 1, N-terminal, Armadillo-type fold, Armadillo-like helical	GO:0005488
Nitab4.5_0000110g0580	26.1037	31.1267	34.8054	25.8454	23.0723	43.755	0.774442	1.95235	0.930291	0.317735	0.667583	0.823948	0.119268	-1.03353		30.6786	30.8909	1.21903	0.603089	2.0353	NtGF_00774	Related to ATP dependent RNA helicase IPR004179 Sec63 domain	id:84,72, align: 1669, eval: 0,0	emb1507: U5 small nuclear ribonucleoprotein helicase, putative	id:74,86, align: 1945, eval: 0,0	U5 small nuclear ribonucleoprotein 200 kDa helicase OS=Homo sapiens GN=SNRNP200 PE=1 SV=2	id:55,14, align: 1944, eval: 0,0	IPR001650, IPR004179, IPR027417, IPR014001, IPR011545	Helicase, C-terminal, Sec63 domain, P-loop containing nucleoside triphosphate hydrolase, Helicase, superfamily 1/2, ATP-binding domain, DNA/RNA helicase, DEAD/DEAH box type, N-terminal	GO:0003676, GO:0004386, GO:0005524, GO:0008026
Nitab4.5_0001651g0100	1.08765	0.464577	1.46549	0.833723	3.29605	0.717295	0.221269	0.755748	0.644048	0.158868	0.296703	0.823948	0.814436	-0.382661		1.00591	1.61569	0.540355	0.426506	2.03495	NtGF_07172	NDX1 homeobox protein (Fragment) IPR001356 Homeobox	id:83,87, align: 936, eval: 0,0	sequence-specific DNA binding;sequence-specific DNA binding transcription factors	id:41,88, align: 917, eval: 0,0			IPR001356, IPR009057	Homeobox domain, Homeodomain-like	GO:0003700, GO:0006355, GO:0043565, GO:0003677
Nitab4.5_0000776g0040	4.89445	4.1812	1.46549	7.50351	3.95526	5.02107	1.88079	1.63745	2.934	1.82698	1.33517	1.79771	0.779737	-0.37516		3.51371	5.49328	2.15075	1.65328	2.0338	NtGF_01539	Cbs domain containing protein expressed (Fragment) IPR002550 Protein of unknown function DUF21	id:81,29, align: 433, eval: 0,0	CBS domain-containing protein with a domain of unknown function (DUF21)	id:60,33, align: 421, eval: 9e-164	DUF21 domain-containing protein At2g14520 OS=Arabidopsis thaliana GN=CBSDUF3 PE=2 SV=2	id:60,33, align: 421, eval: 1e-162	IPR000644, IPR002550	CBS domain, Domain of unknown function DUF21	GO:0030554
Nitab4.5_0004608g0030	1.63148	3.25204	1.09912	2.50117	3.29605	5.02107	1.32762	1.76341	2.21839	1.82698	1.55769	1.34828	0.994654	-0.17318		1.99421	3.60609	1.76981	1.57765	2.02853	NtGF_06810	DNA mismatch repair protein mutL IPR002099 DNA mismatch repair protein	id:85,86, align: 290, eval: 1e-172	MLH3, ATMLH3: MUTL protein homolog 3	id:65,07, align: 292, eval: 4e-123	DNA mismatch repair protein MLH3 OS=Arabidopsis thaliana GN=MLH3 PE=2 SV=2	id:66,67, align: 285, eval: 1e-122	IPR002099, IPR014790	DNA mismatch repair protein, MutL, C-terminal, dimerisation	GO:0005524, GO:0006298, GO:0030983
Nitab4.5_0000220g0090	2.71914	0.929155	0.732744	1.66745	3.95526	3.58648	0.774442	0.944686	1.43122	1.35037	1.18681	1.57299	1.25964	0.37259	0.1664	1.46035	3.06973	1.05012	1.37006	1.61117	NtGF_02142	Ring finger protein IPR018957 Zinc finger, C3HC4 RING-type	id:73,68, align: 190, eval: 2e-81	RING/U-box superfamily protein	id:52,28, align: 197, eval: 1e-61	Putative RING-H2 finger protein ATL71 OS=Arabidopsis thaliana GN=ATL71 PE=3 SV=1	id:52,28, align: 197, eval: 1e-60	IPR001841, IPR013083	Zinc finger, RING-type, Zinc finger, RING/FYVE/PHD-type	GO:0005515, GO:0008270
Nitab4.5_0000152g0020	1.08765	0.929155	0.732744	1.66745	1.97763	0.717295	0.110635	0.251916	0.214683	0.0794338	0.222528	0.149809	0.79894	-0.377421		0.916518	1.45412	0.192411	0.15059	2.02719	NtGF_13395	Genomic DNA chromosome 5 TAC clone K24C1	id:69,41, align: 1007, eval: 0,0
Nitab4.5_0000775g0060	6.52593	1.85831	6.96107	10.8384	5.93289	8.60754	3.09777	2.3932	2.50463	1.90641	2.1511	2.47185	0.819354	-0.267001		5.1151	8.45961	2.6652	2.17645	2.02524	NtGF_01189	Kelch-like protein 3 IPR015915 Kelch-type beta propeller	id:94,51, align: 437, eval: 0,0	Galactose oxidase/kelch repeat superfamily protein	id:79,91, align: 438, eval: 0,0	F-box/kelch-repeat protein At1g55270 OS=Arabidopsis thaliana GN=At1g55270 PE=2 SV=1	id:79,91, align: 438, eval: 0,0	IPR015916, IPR006652, IPR001810	Galactose oxidase, beta-propeller, Kelch repeat type 1, F-box domain	GO:0005515
Nitab4.5_0009040g0020	7.06976	7.89782	6.96107	10.8384	15.1618	9.32484	4.86792	5.79407	5.15238	4.68659	4.0055	3.89503	0.812166	-0.325506		7.30955	11.775	5.27146	4.19571	2.02394	NtGF_02537	U3 small nucleolar RNA-associated protein IPR017986 WD40 repeat, region	id:81,40, align: 860, eval: 0,0	Transducin family protein / WD-40 repeat family protein	id:59,29, align: 877, eval: 0,0			IPR015943, IPR001680, IPR017986	WD40/YVTN repeat-like-containing domain, WD40 repeat, WD40-repeat-containing domain	GO:0005515
Nitab4.5_0000375g0220	2.71914	0.929155	1.46549	3.33489	5.27368	2.15189	8.40823	7.62046	8.15794	10.9619	14.0934	8.16458	1.22502	0.476312	0.165622	1.70459	3.58682	8.06221	11.0733	1.53203	NtGF_24241	Ubiquinol-cytochrome c reductase complex protein	id:56,16, align: 73, eval: 5e-13			Ubiquinol-cytochrome c reductase complex 6,7 kDa protein OS=Solanum tuberosum PE=1 SV=2	id:58,90, align: 73, eval: 1e-13
Nitab4.5_0000337g0190	0.543827	1.85831	0.732744	5.83606	1.31842	4.30377	0.774442	1.25958	0.715609	0.873771	1.33517	1.42318	1.95989	0.390679	0.163027	1.04496	3.81942	0.916544	1.21071	2.76702	NtGF_11774
Nitab4.5_0005564g0020	2.71914	7.89782	9.52568	12.5058	5.93289	10.7594	3.87221	4.28257	3.79273	3.41565	2.37363	2.77146	0.607445	-0.474332		6.71421	9.73272	3.9825	2.85358	2.02304	NtGF_00096	Casein kinase 1-like protein 4 IPR002290 Serine_threonine protein kinase	id:97,59, align: 374, eval: 0,0	ckl3: casein kinase I-like 3	id:71,97, align: 421, eval: 0,0	Casein kinase I isoform delta-like OS=Arabidopsis thaliana GN=At4g26100 PE=2 SV=2	id:71,47, align: 333, eval: 2e-176	IPR000719, IPR002290, IPR008271, IPR011009, IPR017441	Protein kinase domain, Serine/threonine- / dual specificity protein kinase, catalytic domain, Serine/threonine-protein kinase, active site, Protein kinase-like domain, Protein kinase, ATP binding site	GO:0004672, GO:0005524, GO:0006468, GO:0004674, GO:0016772		PPC:3,1,1	Casein Kinase I Family
Nitab4.5_0000514g0150	0.543827	1.85831	3.29735	3.33489	2.63684	3.58648	1.54888	1.44852	1.21654	1.11207	1.40934	0.973757	0.804408	-0.248715		1.89983	3.18607	1.40465	1.16506	2.0219	NtGF_01485	Pantothenate kinase IPR015844 Pantothenate kinase, acetyl-CoA regulated, two-domain type	id:89,55, align: 947, eval: 0,0	ATPANK2, PANK2: pantothenate kinase 2	id:81,45, align: 911, eval: 0,0	Pantothenate kinase 2 OS=Arabidopsis thaliana GN=At4g32180 PE=1 SV=2	id:81,45, align: 911, eval: 0,0	IPR002791, IPR004567	Domain of unknown function DUF89, Type II pantothenate kinase	GO:0004594, GO:0005524, GO:0015937	KEGG:00770+2,7,1,33, MetaCyc:PWY-3961, Reactome:REACT_11193, UniPathway:UPA00241
Nitab4.5_0000446g0240	2.17531	1.85831	1.83186	1.66745	3.29605	5.02107	2.65523	2.3932	2.14683	2.85962	1.78022	1.42318	0.90509	-0.227131		1.95516	3.32819	2.39842	2.02101	2.02015	NtGF_07977	Peroxisome biogenesis factor 10 IPR006845 Pex, N-terminal	id:88,33, align: 360, eval: 0,0	PEX10, ATPEX10: peroxin 10	id:66,95, align: 354, eval: 1e-171	Peroxisome biogenesis factor 10 OS=Arabidopsis thaliana GN=PEX10 PE=1 SV=1	id:66,95, align: 354, eval: 1e-170	IPR025654, IPR013083, IPR006845	Peroxisome biogenesis factor 10, Zinc finger, RING/FYVE/PHD-type, Pex, N-terminal	GO:0005515, GO:0005779, GO:0007031, GO:0008270, GO:0016558
Nitab4.5_0002255g0020	2.71914	1.39373	1.83186	2.50117	6.5921	4.30377	1.54888	2.26725	2.0037	2.22415	2.29945	2.39694	1.32509	0.240012	0.161438	1.98158	4.46568	1.93994	2.30685	1.89517	NtGF_00026	Pto-like, Serine_threonine kinase protein, resistance protein	id:72,21, align: 367, eval: 0,0	HERK1: hercules receptor kinase 1	id:68,84, align: 353, eval: 2e-167	Receptor-like protein kinase HERK 1 OS=Arabidopsis thaliana GN=HERK1 PE=1 SV=1	id:68,84, align: 353, eval: 2e-166	IPR002290, IPR000719, IPR001245, IPR008271, IPR013320, IPR017441, IPR011009	Serine/threonine- / dual specificity protein kinase, catalytic domain, Protein kinase domain, Serine-threonine/tyrosine-protein kinase catalytic domain, Serine/threonine-protein kinase, active site, Concanavalin A-like lectin/glucanase, subgroup, Protein kinase, ATP binding site, Protein kinase-like domain	GO:0004672, GO:0005524, GO:0006468, GO:0004674, GO:0016772		PPC:1,3,1	Receptor-like protein kinase
Nitab4.5_0001924g0020	1.08765	1.39373	1.09912	3.33489	1.31842	2.86918	2.43396	2.83406	2.36151	2.46245	1.48352	2.39694	1.16779	-0.263327	0.16069	1.1935	2.5075	2.54318	2.1143	2.52713	NtGF_04896	Polyadenylate-binding protein 1 IPR012677 Nucleotide-binding, alpha-beta plait	id:76,81, align: 345, eval: 1e-171	CID9: CTC-interacting domain 9	id:59,67, align: 300, eval: 2e-114			IPR012677, IPR000504, IPR009818	Nucleotide-binding, alpha-beta plait, RNA recognition motif domain, Ataxin-2, C-terminal	GO:0000166, GO:0003676
Nitab4.5_0003285g0010	8.15741	7.89782	9.52568	11.6721	3.95526	13.6286	3.76158	3.02299	4.00741	2.62131	1.55769	1.94751	0.286576	-0.802432		8.52697	9.752	3.59733	2.04217	2.01459	NtGF_19254			Protein kinase superfamily protein	id:61,02, align: 59, eval: 4e-14			IPR012340	Nucleic acid-binding, OB-fold
Nitab4.5_0000622g0150	0.543827	0.929155	2.56461	2.50117	3.29605	2.15189	5.64236	5.1013	5.79643	7.86394	8.38187	6.8163	1.03779	0.495791	0.159018	1.34586	2.6497	5.51337	7.68737	1.412	NtGF_01283	Small ubiquitin-related modifier IPR000626 Ubiquitin	id:91,67, align: 96, eval: 3e-62	SUM2, SUMO 2, SUMO2, ATSUMO2: small ubiquitin-like modifier 2	id:96,63, align: 89, eval: 4e-57	Small ubiquitin-related modifier 2 OS=Arabidopsis thaliana GN=SUMO2 PE=1 SV=1	id:96,63, align: 89, eval: 5e-56	IPR000626, IPR022617, IPR019955	Ubiquitin domain, Rad60/SUMO-like domain, Ubiquitin supergroup	GO:0005515
Nitab4.5_0002972g0010	3.80679	6.50408	6.96107	6.66978	7.25131	6.45566	1.21698	1.00766	0.858731	0.317735	0.89011	0.599235	0.338751	-0.741712		5.75732	6.79225	1.02779	0.60236	2.01299	NtGF_02359	Transcriptional corepressor SEUSS	id:76,39, align: 915, eval: 0,0	SEU: SEUSS transcriptional co-regulator	id:59,98, align: 942, eval: 0,0	Transcriptional corepressor SEUSS OS=Arabidopsis thaliana GN=SEU PE=1 SV=1	id:59,98, align: 942, eval: 0,0
Nitab4.5_0000503g0110	1.08765	0.464577	0.366372	0.833723	1.97763	2.86918	1.21698	1.00766	0.78717	0.63547	0.741758	1.04866	1.75207	-0.285791	0.155946	0.639535	1.89351	1.00394	0.80863	3.67588		Pentatricopeptide repeat-containing protein IPR002885 Pentatricopeptide repeat	id:73,65, align: 277, eval: 3e-139	Tetratricopeptide repeat (TPR)-like superfamily protein	id:40,96, align: 271, eval: 7e-72	Pentatricopeptide repeat-containing protein At1g55890, mitochondrial OS=Arabidopsis thaliana GN=At1g55890 PE=1 SV=1	id:40,96, align: 271, eval: 1e-70	IPR002885	Pentatricopeptide repeat
Nitab4.5_0000359g0030	2.71914	4.1812	1.46549	4.16862	5.27368	4.30377	0.885077	0.503832	0.644048	0.397169	0.741758	0.524331	0.859305	-0.245598		2.78861	4.58202	0.677652	0.554419	2.00835		ABC transporter C family member 14 IPR012340 Nucleic acid-binding, OB-fold	id:47,78, align: 203, eval: 2e-45
Nitab4.5_0004867g0100	1.08765	2.32289	0.732744	5.00234	2.63684	2.15189	7.30188	6.04599	5.29551	10.6441	9.04945	8.08967	1.35451	0.602529	0.154432	1.3811	3.26369	6.21446	9.26108	1.58572	NtGF_12588
Nitab4.5_0000185g0050	2.17531	1.39373	2.19823	3.33489	1.31842	1.43459	0.663808	0.503832	0.429365	0.317735	0.222528	0.299618	0.159244	-0.899017		1.92242	2.0293	0.532335	0.27996	2.00718	NtGF_00677	Cc-nbs-lrr, resistance protein	id:68,89, align: 646, eval: 0,0					IPR000767, IPR027417, IPR002182	Disease resistance protein, P-loop containing nucleoside triphosphate hydrolase, NB-ARC	GO:0006952, GO:0043531
Nitab4.5_0001788g0340	30.4543	18.1185	23.0814	20.0094	42.1894	25.1053	0.442538	0.503832	0.429365	0.238301	0.148352	0.449426	0.42051	-0.717113		23.8848	29.1014	0.458579	0.278693	2.00484	NtGF_03310	NADH-quinone oxidoreductase subunit IPR000440 NADH:ubiquinone_plastoquinone oxidoreductase, chain 3	id:96,51, align: 86, eval: 2e-56	NADH:ubiquinone/plastoquinone oxidoreductase, chain 3 protein	id:89,53, align: 86, eval: 4e-50	NADH-ubiquinone oxidoreductase chain 3 OS=Panax ginseng GN=ND3 PE=3 SV=1	id:96,51, align: 86, eval: 8e-55	IPR000440	NADH:ubiquinone/plastoquinone oxidoreductase, chain 3	GO:0008137, GO:0055114
Nitab4.5_0000030g0040	2.17531	1.39373	1.09912	1.66745	1.97763	0.717295	1.10635	1.70043	0.644048	0.714904	0.519231	0.374522	0.04183	-1.09908		1.55605	1.45412	1.15028	0.536219	2.00464	NtGF_00061	Acyl-CoA synthetase_AMP-acid ligase II IPR000873 AMP-dependent synthetase and ligase	id:86,58, align: 365, eval: 0,0	AAE1: acyl activating enzyme 1	id:64,29, align: 364, eval: 4e-176	Probable acyl-activating enzyme 1, peroxisomal OS=Arabidopsis thaliana GN=AAE1 PE=2 SV=1	id:64,29, align: 364, eval: 5e-175	IPR020845, IPR000873	AMP-binding, conserved site, AMP-dependent synthetase/ligase	GO:0003824, GO:0008152
Nitab4.5_0000005g0480	0.543827	0.464577	1.09912	0.833723	1.97763	1.43459	0.331904	0.377874	0.644048	0.238301	0.370879	0.449426	1.10972	-0.361589	0.15382	0.702507	1.41531	0.451275	0.352869	2.5765	NtGF_00131	tRNA (Guanine-N(1)-)-methyltransferase IPR003402 Protein of unknown function Met10	id:74,30, align: 498, eval: 0,0	S-adenosyl-L-methionine-dependent methyltransferases superfamily protein	id:54,40, align: 489, eval: 3e-166	tRNA (guanine(37)-N1)-methyltransferase 2 OS=Vitis vinifera GN=VIT_11s0016g04350 PE=3 SV=1	id:58,88, align: 501, eval: 0,0	IPR025792, IPR003402	tRNA (guanine(37)-N(1))-methyltransferase, eukaryotic, tRNA transferase Trm5/Tyw2	GO:0009019, GO:0030488, GO:0016740
Nitab4.5_0002211g0010	1.63148	0.464577	0.366372	1.66745	1.97763	1.43459	3.98285	2.51916	1.57434	2.70075	2.81868	2.39694	1.22715	0.0181358	0.153507	0.82081	1.69322	2.69212	2.63879	2.10455	NtGF_11222	Unknown Protein	id:78,38, align: 148, eval: 3e-66	unknown protein similar to AT5G61630,1	id:44,59, align: 148, eval: 4e-31
Nitab4.5_0002113g0170	15.2272	19.5122	20.1505	24.178	19.7763	13.6286	5.753	8.31323	6.08268	4.28942	2.74451	3.52051	0.169335	-0.934513		18.2966	19.1943	6.7163	3.51815	2.00271		ATP-dependent RNA helicase FAL1 IPR011545 DNA_RNA helicase, DEAD_DEAH box type, N-terminal	id:93,10, align: 87, eval: 4e-52	EIF4A-III: eukaryotic initiation factor 4A-III	id:75,86, align: 87, eval: 4e-43	Eukaryotic initiation factor 4A-3 OS=Nicotiana plumbaginifolia PE=2 SV=1	id:97,70, align: 87, eval: 3e-52	IPR011545, IPR014014, IPR027417	DNA/RNA helicase, DEAD/DEAH box type, N-terminal, RNA helicase, DEAD-box type, Q motif, P-loop containing nucleoside triphosphate hydrolase	GO:0003676, GO:0005524, GO:0008026
Nitab4.5_0000428g0260	3.26296	6.50408	4.39647	7.50351	5.93289	6.45566	1.54888	0.881706	0.500926	0.794338	0.741758	0.524331	0.593665	-0.452056		4.72117	6.63068	0.977172	0.686809	1.99822	NtGF_00040	Pentatricopeptide repeat-containing protein IPR002885 Pentatricopeptide repeat	id:63,07, align: 593, eval: 0,0					IPR002885, IPR011990	Pentatricopeptide repeat, Tetratricopeptide-like helical	GO:0005515
Nitab4.5_0000482g0040	1.63148	0.464577	0.366372	1.66745	1.97763	1.43459	1.54888	1.32256	1.35966	2.38301	2.81868	2.47185	1.22715	0.882575	0.153507	0.82081	1.69322	1.41037	2.55785	1.13744		Ribonuclease 3-like protein 3 IPR000999 Ribonuclease III	id:86,67, align: 90, eval: 2e-51
Nitab4.5_0000027g0310	0.543827	0.464577	0.366372	0.833723	0.65921	1.43459	0.663808	0.503832	0.357804	0.317735	0.370879	0.299618	1.22222	-0.589747	0.152994	0.458259	0.975841	0.508481	0.329411	3.28705	NtGF_23887							IPR001810	F-box domain	GO:0005515
Nitab4.5_0000783g0240	2.71914	3.25204	1.46549	4.16862	4.61447	2.86918	0.995711	0.755748	0.858731	0.714904	0.593407	0.749044	0.786657	-0.31929		2.47889	3.88409	0.870063	0.685785	1.9879	NtGF_00475	Dimethylaniline monooxygenase 5 IPR012143 Dimethylaniline monooxygenase, N-oxide-forming	id:78,72, align: 517, eval: 0,0	FMO1: flavin-dependent monooxygenase 1	id:40,92, align: 523, eval: 9e-129	Probable flavin-containing monooxygenase 1 OS=Arabidopsis thaliana GN=FMO1 PE=2 SV=1	id:40,92, align: 523, eval: 1e-127	IPR020946	Flavin monooxygenase-like	GO:0004499, GO:0050660, GO:0050661, GO:0055114
Nitab4.5_0001356g0010	0.543827	0.464577	0.366372	0.833723	0.65921	1.43459	0.110635	0.314895	0.286244	0.158868	0.370879	0.374522	1.22222	0.30312	0.152994	0.458259	0.975841	0.237258	0.301423	1.67615	NtGF_09900	Alpha-ketoglutarate-dependent dioxygenase AlkB IPR005123 Oxoglutarate and iron-dependent oxygenase	id:87,54, align: 345, eval: 0,0	oxidoreductase, 2OG-Fe(II) oxygenase family protein	id:62,29, align: 350, eval: 1e-155	Alpha-ketoglutarate-dependent dioxygenase alkB OS=Arabidopsis thaliana GN=At1g11780 PE=2 SV=2	id:62,29, align: 350, eval: 1e-154	IPR005123, IPR027450	Oxoglutarate/iron-dependent dioxygenase, Alpha-ketoglutarate-dependent dioxygenase AlkB-like	GO:0016491, GO:0016706, GO:0055114
Nitab4.5_0000033g0150	246.354	300.117	254.629	265.958	259.729	356.496	189.738	177.097	172.175	114.861	96.0577	88.3872	0.254805	-0.834332		267.033	294.061	179.67	99.7687	1.98314
Nitab4.5_0000252g0090	6.52593	5.11035	4.39647	5.83606	12.525	10.7594	11.0635	11.966	10.6626	12.9477	15.206	14.7562	1.00808	0.357789	0.151918	5.34425	9.70682	11.2307	14.3033	1.42613		C1orf52 homolog	id:79,66, align: 177, eval: 5e-75	unknown protein similar to AT4G04614,1	id:57,69, align: 130, eval: 1e-38
Nitab4.5_0000083g0230	0.543827	0.464577	1.46549	1.66745	1.31842	0.717295	0.221269	0.692769	0.286244	0.238301	0.593407	0.0749044	0.640932	-0.423687		0.824631	1.23439	0.400094	0.302204	1.98177	NtGF_03405	Cell division protein kinase 9 IPR002290 Serine_threonine protein kinase	id:92,41, align: 514, eval: 0,0	CDKC;1: cyclin-dependent kinase C;1	id:78,76, align: 518, eval: 0,0	Cyclin-dependent kinase C-1 OS=Arabidopsis thaliana GN=CDKC-1 PE=1 SV=1	id:78,76, align: 518, eval: 0,0	IPR017441, IPR000719, IPR002290, IPR011009, IPR008271	Protein kinase, ATP binding site, Protein kinase domain, Serine/threonine- / dual specificity protein kinase, catalytic domain, Protein kinase-like domain, Serine/threonine-protein kinase, active site	GO:0005524, GO:0004672, GO:0006468, GO:0016772, GO:0004674		PPC:4,5,2	CDC2 Like Kinase Family
Nitab4.5_0002321g0010	0.543827	1.85831	1.46549	3.33489	1.31842	2.15189	0.110635	0.188937	0.214683	0.158868	0.148352	0.149809	0.883244	-0.19115		1.28921	2.2684	0.171418	0.152343	1.97985	NtGF_00032	Receptor like kinase, RLK	id:81,17, align: 1046, eval: 0,0	Leucine-rich repeat transmembrane protein kinase	id:60,56, align: 1042, eval: 0,0	Probable LRR receptor-like serine/threonine-protein kinase At1g56130 OS=Arabidopsis thaliana GN=At1g56130 PE=1 SV=2	id:60,56, align: 1042, eval: 0,0	IPR002290, IPR021720, IPR000719, IPR008271, IPR011009, IPR001611, IPR001245, IPR013320	Serine/threonine- / dual specificity protein kinase, catalytic domain, Malectin, Protein kinase domain, Serine/threonine-protein kinase, active site, Protein kinase-like domain, Leucine-rich repeat, Serine-threonine/tyrosine-protein kinase catalytic domain, Concanavalin A-like lectin/glucanase, subgroup	GO:0004672, GO:0005524, GO:0006468, GO:0004674, GO:0016772, GO:0005515		PPC:1,7,1	S Domain Kinase (Type 1)
Nitab4.5_0001697g0130	48.9445	34.3787	42.4992	46.6885	42.1894	40.1685	2.8765	3.84172	3.50648	2.46245	1.11264	1.7228	0.151274	-0.951911		41.9408	43.0155	3.40823	1.76596	1.97941	NtGF_05050	CW-type Zinc Finger family protein expressed IPR011124 Zinc finger, CW-type	id:77,78, align: 1647, eval: 0,0	CW-type Zinc Finger	id:63,45, align: 249, eval: 8e-85			IPR011124	Zinc finger, CW-type	GO:0008270
Nitab4.5_0000184g0020	1.08765	1.39373	0.732744	2.50117	0.65921	1.43459	0.995711	1.1966	1.2881	0.873771	0.667583	0.973757	0.61239	-0.471272		1.07138	1.53166	1.16014	0.83837	1.9783	NtGF_07085	Ubiquitin carboxyl-terminal hydrolase IPR001394 Peptidase C19, ubiquitin carboxyl-terminal hydrolase 2	id:81,17, align: 446, eval: 0,0	UBP27: ubiquitin-specific protease 27	id:41,97, align: 548, eval: 3e-118	Ubiquitin carboxyl-terminal hydrolase 27 OS=Arabidopsis thaliana GN=UBP27 PE=2 SV=1	id:49,60, align: 379, eval: 1e-111	IPR018200, IPR001394	Peptidase C19, ubiquitin carboxyl-terminal hydrolase 2, conserved site, Ubiquitin carboxyl-terminal hydrolases family 2	GO:0004221, GO:0006511
Nitab4.5_0001295g0060	1.08765	0.464577	2.19823	1.66745	3.95526	5.73836	1.54888	1.25958	1.86058	1.98584	2.00275	2.32204	1.68435	0.449001	0.151866	1.25015	3.78702	1.55635	2.10354	2.24125	NtGF_01863	Histone-binding protein RBBP7 IPR017986 WD40 repeat, region	id:90,43, align: 470, eval: 0,0	FVE, ACG1, MSI4, NFC4, NFC04, ATMSI4: Transducin family protein / WD-40 repeat family protein	id:76,23, align: 467, eval: 0,0	WD-40 repeat-containing protein MSI4 OS=Arabidopsis thaliana GN=MSI4 PE=1 SV=3	id:76,23, align: 467, eval: 0,0	IPR001680, IPR015943, IPR022052, IPR017986	WD40 repeat, WD40/YVTN repeat-like-containing domain, Histone-binding protein RBBP4, N-terminal, WD40-repeat-containing domain	GO:0005515
Nitab4.5_0001769g0010	1.08765	1.39373	0.732744	1.66745	1.97763	2.15189	0.442538	0.377874	0.500926	0.238301	0.519231	0.449426	0.988313	-0.114127		1.07138	1.93232	0.440446	0.40232	1.97451	NtGF_06217	Dihydroxy-acid dehydratase IPR004404 Dihydroxy-acid dehydratase	id:86,46, align: 628, eval: 0,0	dehydratase family	id:77,09, align: 633, eval: 0,0	Dihydroxy-acid dehydratase OS=Rhodopirellula baltica (strain SH1) GN=ilvD PE=3 SV=2	id:63,76, align: 574, eval: 0,0	IPR000581, IPR020558, IPR015928	Dihydroxy-acid/6-phosphogluconate dehydratase, Dihydroxy-acid/6-phosphogluconate dehydratase, conserved site, Aconitase/3-isopropylmalate dehydratase, swivel	GO:0003824, GO:0008152	KEGG:00290+4,2,1,9, KEGG:00770+4,2,1,9, MetaCyc:PWY-5101, MetaCyc:PWY-5103, MetaCyc:PWY-5104, MetaCyc:PWY-7111, UniPathway:UPA00047, UniPathway:UPA00049
Nitab4.5_0002576g0010	2.71914	1.85831	2.56461	3.33489	3.95526	3.58648	0.885077	0.692769	0.500926	0.63547	0.445055	0.524331	0.726921	-0.341319		2.38068	3.62554	0.692924	0.534952	1.97261	NtGF_01915	Copper-transporting P-type ATPase IPR006403 ATPase, P type, cation_copper-transporter	id:91,04, align: 759, eval: 0,0	PAA1, HMA6: P-type ATP-ase 1	id:69,63, align: 833, eval: 0,0	Copper-transporting ATPase PAA1, chloroplastic OS=Arabidopsis thaliana GN=PAA1 PE=2 SV=1	id:69,63, align: 833, eval: 0,0	IPR006121, IPR023214, IPR001757, IPR018303, IPR008250, IPR017969, IPR023299	Heavy metal-associated domain, HMA, HAD-like domain, Cation-transporting P-type ATPase, P-type ATPase, phosphorylation site, P-type ATPase, A domain, Heavy-metal-associated, conserved site, P-type ATPase, cytoplasmic domain N	GO:0030001, GO:0046872, GO:0006812, GO:0016021, GO:0019829, GO:0000166
Nitab4.5_0000758g0120	2.17531	3.71662	2.56461	4.16862	3.29605	3.58648	0.663808	0.881706	1.00185	0.794338	0.445055	0.449426	0.492472	-0.600266		2.81884	3.68371	0.849122	0.56294	1.97117	NtGF_18761	Unknown Protein	id:50,12, align: 425, eval: 7e-128	unknown protein similar to AT1G74860,1	id:48,60, align: 107, eval: 5e-22
Nitab4.5_0000978g0110	628.121	581.651	564.213	740.346	613.065	786.873	70.3636	78.6608	73.3499	49.4872	41.2418	45.3921	0.384741	-0.69895		591.328	713.428	74.1248	45.3737	1.97097	NtGF_02311	Epsin-1 IPR001026 Epsin, N-terminal	id:86,01, align: 779, eval: 0,0	ENTH/VHS family protein	id:45,65, align: 839, eval: 0,0	Clathrin interactor EPSIN 2 OS=Arabidopsis thaliana GN=EPSIN2 PE=1 SV=1	id:45,65, align: 839, eval: 0,0	IPR013809, IPR008942, IPR001026	Epsin-like, N-terminal, ENTH/VHS, Epsin domain, N-terminal
Nitab4.5_0000335g0190	2.17531	0.929155	0.732744	1.66745	0.65921	2.86918	0.663808	0.503832	1.07341	0.794338	0.296703	0.449426	0.580059	-0.535376		1.27907	1.73195	0.747018	0.513489	1.96988	NtGF_01203
Nitab4.5_0001773g0080	7.61358	8.36239	8.06019	2.50117	9.88815	12.194	4.20411	4.97534	4.86614	2.46245	3.26374	1.57299	0.172166	-0.936004		8.01205	8.19444	4.68187	2.43306	1.96808
Nitab4.5_0000009g0260	8.15741	13.9373	7.69382	10.8384	4.61447	8.60754	0.774442	0.818727	0.644048	0.397169	0.296703	0.224713	-0.209655	-1.27333		9.92952	8.02014	0.745739	0.306195	1.96717	NtGF_29566	Colon cancer-associated protein Mic1-like containing protein expressed	id:87,79, align: 131, eval: 5e-77	unknown protein similar to AT3G12010,1	id:56,93, align: 137, eval: 4e-46
Nitab4.5_0002436g0100	4.35062	12.5436	10.2584	11.6721	15.821	15.7805	5.97427	7.43153	6.86984	5.08376	4.07967	7.26573	0.777318	-0.304689		9.05088	14.4246	6.75855	5.47639	1.96685	NtGF_07408	Poly(A) RNA polymerase IPR002058 PAP_25A-associated	id:80,28, align: 710, eval: 0,0	Nucleotidyltransferase family protein	id:46,30, align: 730, eval: 1e-178	Glyoxylate/hydroxypyruvate reductase HPR3 OS=Arabidopsis thaliana GN=HPR3 PE=2 SV=1	id:58,45, align: 219, eval: 4e-77	IPR006140, IPR016040, IPR006139, IPR002934, IPR002058	D-isomer specific 2-hydroxyacid dehydrogenase, NAD-binding, NAD(P)-binding domain, D-isomer specific 2-hydroxyacid dehydrogenase, catalytic domain, Nucleotidyl transferase domain, PAP/25A-associated	GO:0016616, GO:0048037, GO:0055114, GO:0008152, GO:0051287, GO:0016779
Nitab4.5_0002482g0010	20.1216	20.4414	20.1505	15.007	22.4131	20.0843	0.331904	1.00766	0.930291	0.794338	0.0741758	0.224713	0.0476829	-1.08195		20.2378	19.1681	0.75662	0.364409	1.96655		TATA-binding protein-associated factor MOT1 IPR011989 Armadillo-like helical	id:95,14, align: 144, eval: 1e-88	CHR16, CHA16, RGD3, ATBTAF1, BTAF1: DNA binding;ATP binding;nucleic acid binding;binding;helicases;ATP binding;DNA binding;helicases	id:73,29, align: 146, eval: 5e-60	TATA-binding protein-associated factor BTAF1 OS=Arabidopsis thaliana GN=BTAF1 PE=1 SV=1	id:73,29, align: 146, eval: 6e-59	IPR011989, IPR016024	Armadillo-like helical, Armadillo-type fold	GO:0005488
Nitab4.5_0000057g0130	3.80679	2.78746	2.56461	6.66978	3.29605	7.17295	2.10206	3.33789	2.934	4.13056	5.56319	4.49426	1.02141	0.747151	0.15119	3.05295	5.71293	2.79131	4.72934	1.10445	NtGF_14466	Unknown Protein	id:57,35, align: 68, eval: 3e-13					IPR008480	Protein of unknown function DUF761, plant
Nitab4.5_0000222g0110	0.543827	2.32289	2.93098	5.00234	2.63684	2.86918	0.331904	0.881706	0.858731	0.714904	0.296703	0.898853	0.911451	-0.154498		1.93256	3.50279	0.69078	0.63682	1.96609	NtGF_02847	Agenet domain-containing protein IPR007930 Protein of unknown function DUF724	id:65,19, align: 928, eval: 0,0					IPR014002, IPR008395, IPR007930	Tudor-like, plant, Agenet-like domain, Protein of unknown function DUF724
Nitab4.5_0000155g0070	5.43827	1.39373	3.29735	5.83606	3.95526	5.02107	1.77015	1.70043	1.57434	1.66811	1.11264	0.973757	0.670702	-0.411532		3.37645	4.93746	1.68164	1.2515	1.96492	NtGF_02940	Lon protease homolog IPR004815 Peptidase S16, ATP-dependent protease La	id:84,60, align: 617, eval: 0,0	LON_ARA_ARA, LON1: lon protease 1	id:73,31, align: 607, eval: 0,0	Lon protease homolog, mitochondrial OS=Zea mays GN=LON2 PE=1 SV=1	id:73,34, align: 619, eval: 0,0	IPR008268, IPR027065, IPR003593, IPR014721, IPR020568, IPR004815, IPR027417, IPR008269, IPR003959	Peptidase S16, active site, Lon protease, AAA+ ATPase domain, Ribosomal protein S5 domain 2-type fold, subgroup, Ribosomal protein S5 domain 2-type fold, Lon protease, bacterial/eukaryotic-type, P-loop containing nucleoside triphosphate hydrolase, Peptidase S16, Lon C-terminal, ATPase, AAA-type, core	GO:0004176, GO:0004252, GO:0006508, GO:0005524, GO:0030163, GO:0000166, GO:0017111
Nitab4.5_0002795g0030	3.80679	6.96866	5.49558	1.66745	2.63684	5.02107	1.32762	2.83406	2.14683	0.794338	0.222528	0.823948	-0.678829	-1.79607		5.42368	3.10845	2.10283	0.613604	1.96411		Glycylpeptide N-tetradecanoyltransferase IPR000903 Myristoyl-CoA:protein N-myristoyltransferase	id:88,42, align: 95, eval: 2e-55	NMT1, ATNMT1: myristoyl-CoA:protein N-myristoyltransferase	id:74,65, align: 71, eval: 3e-33	Glycylpeptide N-tetradecanoyltransferase 1 OS=Arabidopsis thaliana GN=NMT1 PE=1 SV=2	id:74,65, align: 71, eval: 4e-32	IPR016181, IPR000903	Acyl-CoA N-acyltransferase, Myristoyl-CoA:protein N-myristoyltransferase	GO:0004379, GO:0006499
Nitab4.5_0002052g0110	7.06976	5.11035	6.22833	5.83606	4.61447	9.32484	3.09777	4.2196	3.86429	2.38301	1.18681	2.54675	0.219485	-0.875526		6.13614	6.59179	3.72722	2.03886	1.96384		14-3-3-like protein GF14 epsilon IPR000308 14-3-3 protein	id:80,00, align: 165, eval: 3e-82	GRF12, GF14 IOTA: general regulatory factor 12	id:76,92, align: 130, eval: 4e-65	14-3-3-like protein C OS=Glycine max GN=GF14C PE=1 SV=1	id:53,59, align: 237, eval: 1e-68	IPR023410, IPR023409, IPR000308	14-3-3 domain, 14-3-3 protein, conserved site, 14-3-3 protein	GO:0019904
Nitab4.5_0000508g0050	1.08765	2.32289	3.66372	5.00234	2.63684	2.86918	0.553173	0.755748	0.214683	0.556036	0.222528	0.374522	0.629047	-0.395912		2.35809	3.50279	0.507868	0.384362	1.96275	NtGF_09316	DNA cross-link repair 1A protein IPR011084 DNA repair metallo-beta-lactamase	id:72,65, align: 746, eval: 0,0	sterile alpha motif (SAM) domain-containing protein	id:45,52, align: 725, eval: 0,0			IPR001660, IPR013761, IPR021129, IPR001279	Sterile alpha motif domain, Sterile alpha motif/pointed domain, Sterile alpha motif, type 1, Beta-lactamase-like	GO:0005515, GO:0016787
Nitab4.5_0000495g0210	0.543827	1.39373	0.366372	0.833723	1.31842	1.43459	1.21698	1.38554	2.0037	1.27094	1.33517	1.04866	0.783356	-0.335293		0.767977	1.19558	1.53541	1.21826	1.96207	NtGF_09312	CM0216,330,nc protein IPR004320 Protein of unknown function DUF241, plant	id:71,89, align: 281, eval: 2e-137					IPR004320	Protein of unknown function DUF241, plant
Nitab4.5_0005200g0040	4.89445	5.57493	4.03009	5.83606	3.95526	4.30377	0.442538	0.881706	1.00185	0.556036	0.148352	0.449426	0.0692103	-1.03649		4.83316	4.69836	0.775366	0.384605	1.95978	NtGF_06438	Chromosome 14 open reading frame 102 IPR013633 Protein of unknown function DUF1740	id:85,40, align: 1164, eval: 0,0	unknown protein similar to AT3G17740,1	id:53,83, align: 1161, eval: 0,0			IPR003107, IPR011990, IPR013633	RNA-processing protein, HAT helix, Tetratricopeptide-like helical, siRNA-mediated silencing protein NRDE-2	GO:0005622, GO:0006396, GO:0005515
Nitab4.5_0000502g0180	12.508	12.5436	9.89205	19.1756	19.1171	13.6286	3.65094	3.27491	3.14868	2.93905	2.00275	2.69656	0.693435	-0.383252		11.6479	17.3071	3.35818	2.54612	1.95976	NtGF_11858	Pentatricopeptide repeat-containing protein IPR002885 Pentatricopeptide repeat	id:85,32, align: 579, eval: 0,0	Tetratricopeptide repeat (TPR)-like superfamily protein	id:45,69, align: 580, eval: 1e-175	Pentatricopeptide repeat-containing protein At5g24830 OS=Arabidopsis thaliana GN=At5g24830 PE=2 SV=1	id:45,69, align: 580, eval: 2e-174	IPR002885, IPR011990	Pentatricopeptide repeat, Tetratricopeptide-like helical	GO:0005515
Nitab4.5_0001170g0050	706.432	422.765	516.585	970.454	1654.62	773.244	1.21698	1.25958	5.00926	6.03697	1.33517	1.6479	1.16334	0.289099	0.15102	548.594	1132.77	2.49527	3.00668	1.71365
Nitab4.5_0001047g0080	0.543827	0.464577	0.732744	1.66745	0.65921	1.43459	0.442538	0.377874	0.715609	0.63547	0.741758	0.374522	1.18943	0.198743	0.150583	0.580383	1.25375	0.512007	0.583917	1.89418		F-box protein PP2-B1 IPR001810 Cyclin-like F-box	id:67,35, align: 98, eval: 3e-39	AtPP2-B12, PP2-B12: phloem protein 2-B12	id:51,85, align: 81, eval: 1e-22	Putative F-box protein PP2-B12 OS=Arabidopsis thaliana GN=PP2B12 PE=4 SV=1	id:51,85, align: 81, eval: 1e-21	IPR001810	F-box domain	GO:0005515
Nitab4.5_0000471g0060	0.543827	0.464577	0.732744	1.66745	0.65921	1.43459	0.110635	0.377874	0.214683	0.238301	0.296703	0.299618	1.18943	0.199832	0.150583	0.580383	1.25375	0.234397	0.278207	1.82003	NtGF_01760	Sumo ligase IPR004181 Zinc finger, MIZ-type	id:56,66, align: 383, eval: 1e-127	ATSIZ1, SIZ1: DNA-binding protein with MIZ/SP-RING zinc finger, PHD-finger and SAP domain	id:43,25, align: 400, eval: 4e-75	E3 SUMO-protein ligase SIZ1 OS=Arabidopsis thaliana GN=SIZ1 PE=1 SV=2	id:43,25, align: 400, eval: 9e-74	IPR004181	Zinc finger, MIZ-type	GO:0008270	KEGG:00300+6,3,2,-, KEGG:00380+6,3,2,-, UniPathway:UPA00886
Nitab4.5_0000706g0010	7.61358	10.2207	10.6248	9.17095	8.56973	8.60754	1.77015	2.20427	1.6459	0.794338	0.519231	1.34828	-0.00710859	-1.07793		9.48636	8.78274	1.87344	0.887283	1.95483	NtGF_10234	Sentrin-specific protease IPR003653 Peptidase C48, SUMO_Sentrin_Ubl1	id:64,67, align: 767, eval: 0,0					IPR003653	Peptidase C48, SUMO/Sentrin/Ubl1	GO:0006508, GO:0008234
Nitab4.5_0003522g0020	14.6833	5.11035	4.76284	12.5058	15.1618	15.7805	10.7316	11.5881	11.5929	9.77035	11.2006	9.73757	0.977523	-0.135132		8.18551	14.4827	11.3042	10.2362	1.95392	NtGF_24925	F-box IPR006527 F-box associated	id:48,32, align: 238, eval: 3e-68					IPR006527, IPR017451	F-box associated domain, type 1, F-box associated interaction domain
Nitab4.5_0000317g0030	4.89445	2.78746	13.9221	0.833723	34.9381	2.86918	0.663808	1.5115	1.14497	0.953205	1.11264	0.973757	0.964232	-0.152845		7.20135	12.8803	1.10676	1.0132	1.95376	NtGF_19891	Unknown Protein	id:51,81, align: 83, eval: 7e-20
Nitab4.5_0000072g0260	420.922	307.55	302.623	469.386	454.855	492.782	262.647	269.487	257.333	205.972	177.799	171.98	0.575604	-0.493453		343.699	472.341	263.156	185.251	1.95223	NtGF_18822	Unknown Protein	id:78,20, align: 445, eval: 0,0					IPR027330	TPX2 central domain
Nitab4.5_0000469g0170	2.71914	1.39373	0.732744	0.833723	2.63684	4.30377	1.54888	1.57448	1.50278	1.27094	1.18681	1.34828	0.863078	-0.271158		1.6152	2.59144	1.54205	1.26868	1.95012	NtGF_04445	Genomic DNA chromosome 5 TAC clone K14A3 IPR007650 Protein of unknown function DUF581	id:81,98, align: 172, eval: 1e-90	Protein of unknown function (DUF581)	id:44,24, align: 165, eval: 6e-36			IPR007650	Protein of unknown function DUF581
Nitab4.5_0000250g0100	1.08765	3.25204	4.76284	1.66745	8.56973	6.45566	0.663808	1.00766	1.07341	0.794338	1.03846	0.749044	0.979133	-0.0992289		3.03418	5.56428	0.914962	0.860614	1.94967		Zinc finger FYVE domain containing 26 IPR013105 Tetratricopeptide TPR2	id:92,72, align: 151, eval: 5e-82	unknown protein similar to AT2G25730,1	id:49,02, align: 204, eval: 3e-60
Nitab4.5_0000305g0350	1.08765	2.78746	1.46549	2.50117	0.65921	4.30377	2.43396	2.20427	2.79087	1.82698	2.00275	1.49809	0.581876	-0.466268		1.7802	2.48805	2.47637	1.77594	1.94884	NtGF_05128	SOUL heme-binding protein-like IPR018790 Protein of unknown function DUF2358	id:82,76, align: 290, eval: 2e-168	Uncharacterized conserved protein (DUF2358)	id:58,57, align: 251, eval: 2e-92			IPR018790	Protein of unknown function DUF2358
Nitab4.5_0004194g0040	1.63148	1.85831	1.46549	1.66745	3.29605	3.58648	3.65094	4.72343	3.79273	3.17735	4.52473	3.07108	0.924171	-0.171738		1.65176	2.84999	4.0557	3.59105	1.94868	NtGF_09464	Phosphate import ATP-binding protein pstB 1 IPR005670 Phosphate transport system permease protein 1	id:84,03, align: 263, eval: 1e-152	ATNAP3, AtSTAR1, NAP3: non-intrinsic ABC protein 3	id:64,15, align: 265, eval: 7e-117	ABC transporter I family member 17 OS=Arabidopsis thaliana GN=ABCI17 PE=2 SV=1	id:64,15, align: 265, eval: 9e-116	IPR017871, IPR027417, IPR003439, IPR003593	ABC transporter, conserved site, P-loop containing nucleoside triphosphate hydrolase, ABC transporter-like, AAA+ ATPase domain	GO:0005524, GO:0016887, GO:0000166, GO:0017111
Nitab4.5_0005248g0020	6.52593	2.32289	5.12921	8.33723	4.61447	5.73836	2.65523	2.7081	3.14868	1.66811	2.1511	2.02242	0.523938	-0.53511		4.65934	6.23002	2.83734	1.94721	1.94833	NtGF_17109	Serine_arginine repetitive matrix 1 (Fragment) IPR002483 Splicing factor PWI	id:82,80, align: 314, eval: 1e-150	splicing factor PWI domain-containing protein	id:62,30, align: 252, eval: 4e-85	Serine/arginine repetitive matrix protein 1 OS=Gallus gallus GN=SRRM1 PE=2 SV=1	id:54,84, align: 155, eval: 2e-46	IPR002483	PWI domain	GO:0006397
Nitab4.5_0006207g0040	2.17531	2.32289	2.19823	3.33489	1.31842	4.30377	3.31904	2.83406	2.86244	1.27094	2.52198	2.39694	0.519665	-0.52219		2.23214	2.98569	3.00518	2.06329	1.9482	NtGF_24373	TraB family protein IPR002816 Pheromone shutdown-related, TraB	id:65,13, align: 456, eval: 0,0	TraB family protein	id:53,11, align: 322, eval: 2e-111			IPR002816	Pheromone shutdown, TraB
Nitab4.5_0001461g0080	1.63148	0.929155	0.732744	0.833723	1.31842	0.717295	0.774442	0.566811	0.930291	0.794338	0.0741758	0.149809	-0.044182	-1.14808		1.09779	0.956479	0.757182	0.339441	1.94353	NtGF_00953	Unknown Protein	id:41,92, align: 229, eval: 3e-45
Nitab4.5_0000947g0070	2.17531	0.929155	0.732744	3.33489	0.65921	1.43459	0.331904	0.944686	0.286244	0.317735	0.370879	0.449426	0.613038	-0.48621		1.27907	1.80956	0.520944	0.379347	1.94283	NtGF_14278	Unknown Protein IPR016146 Calponin-homology	id:67,98, align: 759, eval: 0,0					IPR001715	Calponin homology domain	GO:0005515
Nitab4.5_0002101g0050	4.89445	3.25204	5.49558	4.16862	4.61447	2.86918	1.43825	1.1966	1.21654	0.873771	0.222528	0.599235	-0.117145	-1.17083		4.54736	3.88409	1.2838	0.565178	1.94017	NtGF_00536	Enhanced disease susceptibility 1 (Fragment) IPR002921 Lipase, class 3	id:79,11, align: 608, eval: 0,0	EDS1, ATEDS1: alpha/beta-Hydrolases superfamily protein	id:41,03, align: 602, eval: 6e-144			IPR002921	Lipase, class 3	GO:0004806, GO:0006629	Reactome:REACT_14797, Reactome:REACT_604
Nitab4.5_0000030g0420	3.26296	0.929155	1.46549	3.33489	2.63684	5.02107	1.21698	1.76341	1.71746	1.03264	2.22528	3.96993	1.10483	0.606866	0.149794	1.88587	3.66427	1.56595	2.40928	1.26289	NtGF_01999	Carotenoid cleavage dioxygenase 4B	id:81,76, align: 603, eval: 0,0	NCED4, CCD4: nine-cis-epoxycarotenoid dioxygenase 4	id:65,65, align: 588, eval: 0,0	Probable carotenoid cleavage dioxygenase 4, chloroplastic OS=Arabidopsis thaliana GN=CCD4 PE=1 SV=1	id:65,65, align: 588, eval: 0,0	IPR004294	Carotenoid oxygenase
Nitab4.5_0001732g0050	22.8407	21.3706	23.4478	25.8454	27.6868	31.561	4.86792	4.09364	5.15238	3.57452	3.04121	2.54675	0.447074	-0.607254		22.553	28.3644	4.70465	3.05416	1.93733	NtGF_13395	Genomic DNA chromosome 5 TAC clone K24C1	id:62,54, align: 1399, eval: 0,0
Nitab4.5_0002522g0060	2.17531	1.85831	0.732744	1.66745	2.63684	2.86918	1.88079	1.32256	2.0037	1.58868	1.11264	1.34828	0.75381	-0.342256		1.58879	2.39116	1.73568	1.34986	1.93519	NtGF_10125	Unknown Protein	id:81,58, align: 380, eval: 0,0
Nitab4.5_0002175g0070	31.542	36.7016	26.0124	35.8501	31.6421	32.9956	1.43825	1.70043	1.86058	1.19151	0.964286	0.599235	0.210418	-0.857468		31.4187	33.4959	1.66642	0.918343	1.93457								IPR016024	Armadillo-type fold	GO:0005488
Nitab4.5_0004728g0070	10.8765	12.5436	17.2195	13.3396	17.1395	19.367	24.1183	25.1286	27.1216	18.9847	15.206	14.2318	0.401821	-0.647574		13.5465	16.6153	25.4562	16.1409	1.93441	NtGF_01188	Mitochondrial phosphate carrier protein IPR001993 Mitochondrial substrate carrier	id:82,38, align: 369, eval: 0,0	PHT3;1: phosphate transporter 3;1	id:69,84, align: 368, eval: 2e-177	Mitochondrial phosphate carrier protein 3, mitochondrial OS=Arabidopsis thaliana GN=MPT3 PE=1 SV=1	id:69,84, align: 368, eval: 2e-176	IPR023395, IPR018108	Mitochondrial carrier domain, Mitochondrial substrate/solute carrier
Nitab4.5_0004783g0020	3.80679	4.1812	6.22833	13.3396	5.27368	5.02107	1.88079	1.63745	1.35966	2.85962	0.667583	0.67414	0.803067	-0.191396		4.73877	7.8781	1.62597	1.40045	1.9302	NtGF_00694	F-box_LRR-repeat protein IPR001810 Cyclin-like F-box	id:87,50, align: 648, eval: 0,0	EBF1, FBL6: EIN3-binding F box protein 1	id:53,52, align: 654, eval: 0,0	EIN3-binding F-box protein 1 OS=Arabidopsis thaliana GN=EBF1 PE=1 SV=1	id:53,52, align: 654, eval: 0,0	IPR001810, IPR006553	F-box domain, Leucine-rich repeat, cysteine-containing subtype	GO:0005515
Nitab4.5_0000784g0120	3.26296	7.43324	2.19823	5.83606	4.61447	2.15189	2.65523	2.58214	2.86244	1.27094	1.18681	1.6479	0.0835957	-0.971141		4.29814	4.20081	2.69994	1.36855	1.92816	NtGF_02608	Zinc finger CCCH domain-containing protein 58 IPR000571 Zinc finger, CCCH-type	id:84,84, align: 475, eval: 0,0	Zinc finger C-x8-C-x5-C-x3-H type family protein	id:53,36, align: 491, eval: 8e-154	Zinc finger CCCH domain-containing protein 58 OS=Arabidopsis thaliana GN=At5g18550 PE=2 SV=1	id:53,36, align: 491, eval: 1e-152	IPR000571	Zinc finger, CCCH-type	GO:0046872				C3H	TF
Nitab4.5_0000151g0240	2.17531	3.25204	2.56461	4.16862	3.95526	3.58648	0.774442	1.00766	0.930291	0.794338	0.593407	0.67414	0.660866	-0.399178		2.66399	3.90345	0.904133	0.687295	1.92755	NtGF_07193	Polyadenylation factor subunit 2 IPR020472 G-protein beta WD-40 repeat, region	id:93,74, align: 495, eval: 0,0	FY: Transducin/WD40 repeat-like superfamily protein	id:66,12, align: 676, eval: 0,0	Flowering time control protein FY OS=Arabidopsis thaliana GN=FY PE=1 SV=1	id:66,12, align: 676, eval: 0,0	IPR019775, IPR017986, IPR020472, IPR001680, IPR015943	WD40 repeat, conserved site, WD40-repeat-containing domain, G-protein beta WD-40 repeat, WD40 repeat, WD40/YVTN repeat-like-containing domain	GO:0005515
Nitab4.5_0000256g0120	1.08765	1.85831	0.732744	3.33489	1.31842	1.43459	0.331904	0.251916	0.572487	0.397169	0.370879	0.224713	0.829848	-0.211037		1.22624	2.0293	0.385436	0.33092	1.92753		Endoglucanase IPR001701 Glycoside hydrolase, family 9	id:66,67, align: 81, eval: 1e-29	AtGH9A4, GH9A4: glycosyl hydrolase 9A4	id:54,22, align: 83, eval: 1e-22	Endoglucanase 8 OS=Oryza sativa subsp, japonica GN=Os02g0778600 PE=2 SV=1	id:54,22, align: 83, eval: 2e-23	IPR001701, IPR008928, IPR012341	Glycoside hydrolase, family 9, Six-hairpin glycosidase-like, Six-hairpin glycosidase	GO:0004553, GO:0005975, GO:0003824	KEGG:00500+3,2,1,4, MetaCyc:PWY-6788, MetaCyc:PWY-6805
Nitab4.5_0000113g0180	8.70124	11.1499	10.2584	10.0047	8.56973	10.0421	0.442538	0.566811	0.572487	0.556036	0.0741758	0.149809	0.0340699	-1.0274		10.0365	9.53885	0.527279	0.260007	1.92739	NtGF_00056
Nitab4.5_0002332g0010	2.71914	2.32289	4.03009	0.833723	4.61447	2.15189	0.774442	0.818727	0.500926	0.238301	0.222528	0.449426	-0.113665	-1.18863		3.02404	2.53336	0.698032	0.303418	1.92727	NtGF_08388	Pentatricopeptide repeat-containing protein IPR002885 Pentatricopeptide repeat	id:83,52, align: 704, eval: 0,0	Pentatricopeptide repeat (PPR) superfamily protein	id:50,71, align: 700, eval: 0,0	Pentatricopeptide repeat-containing protein At1g79540 OS=Arabidopsis thaliana GN=At1g79540 PE=2 SV=1	id:50,71, align: 700, eval: 0,0	IPR002885	Pentatricopeptide repeat
Nitab4.5_0000045g0480	0.543827	0.464577	0.732744	1.66745	1.31842	3.58648	0.442538	0.125958	0.286244	0.0794338	0.148352	0.67414	2.01201	0.130571	0.148137	0.580383	2.19078	0.284913	0.300642	3.57724	NtGF_21750	At5g24290 (Fragment) IPR008217 Protein of unknown function DUF125, transmembrane	id:54,98, align: 602, eval: 0,0	vacuolar iron transporter (VIT) family protein	id:43,72, align: 199, eval: 2e-43			IPR008217	Domain of unknown function DUF125, transmembrane
Nitab4.5_0000097g0060	1.63148	1.39373	0.366372	0.833723	0.65921	0.717295	0.221269	0.62979	0.500926	0.158868	0.0741758	0.224713	-0.474705	-1.5943		1.13053	0.736743	0.450662	0.152586	1.92474	NtGF_11770	Pentatricopeptide repeat-containing protein At2g32230, mitochondrial IPR002528 Multi antimicrobial extrusion protein MatE	id:65,90, align: 865, eval: 0,0	PRORP1: proteinaceous RNase P 1	id:53,64, align: 440, eval: 2e-149	Proteinaceous RNase P 1, chloroplastic/mitochondrial OS=Arabidopsis thaliana GN=PRORP1 PE=1 SV=1	id:53,64, align: 440, eval: 3e-148	IPR002885, IPR021869	Pentatricopeptide repeat, Ribonuclease Zc3h12a-like
Nitab4.5_0000319g0190	16.3148	12.5436	13.5558	11.6721	11.2066	22.9534	9.84648	7.49451	7.37077	3.97169	4.89561	5.01859	0.234136	-0.806777		14.1381	15.2774	8.23725	4.62863	1.92304	NtGF_00004	Receptor like kinase, RLK	id:81,54, align: 1116, eval: 0,0					IPR025875, IPR013320, IPR008271, IPR002290, IPR000719, IPR011009, IPR013210, IPR001611, IPR003591, IPR017441	Leucine rich repeat 4, Concanavalin A-like lectin/glucanase, subgroup, Serine/threonine-protein kinase, active site, Serine/threonine- / dual specificity protein kinase, catalytic domain, Protein kinase domain, Protein kinase-like domain, Leucine-rich repeat-containing N-terminal, type 2, Leucine-rich repeat, Leucine-rich repeat, typical subtype, Protein kinase, ATP binding site	GO:0004674, GO:0006468, GO:0004672, GO:0005524, GO:0016772, GO:0005515		PPC:1,12,4	Leucine Rich Repeat Kinase XI & XII
Nitab4.5_0001004g0090	16.3148	13.0082	9.89205	13.3396	12.525	12.194	8.18696	6.6128	6.44048	4.60716	2.59615	3.52051	0.084613	-0.967394		13.0717	12.6862	7.08008	3.57461	1.92225	NtGF_00096	Casein kinase 1-like protein 4 IPR002290 Serine_threonine protein kinase	id:98,13, align: 374, eval: 0,0	ckl3: casein kinase I-like 3	id:71,97, align: 421, eval: 0,0	Casein kinase I isoform delta-like OS=Arabidopsis thaliana GN=At4g26100 PE=2 SV=2	id:72,07, align: 333, eval: 3e-177	IPR002290, IPR011009, IPR008271, IPR017441, IPR000719	Serine/threonine- / dual specificity protein kinase, catalytic domain, Protein kinase-like domain, Serine/threonine-protein kinase, active site, Protein kinase, ATP binding site, Protein kinase domain	GO:0004672, GO:0005524, GO:0006468, GO:0016772, GO:0004674		PPC:3,1,1	Casein Kinase I Family
Nitab4.5_0001776g0060	34.8049	31.1267	38.4691	40.8524	30.3236	29.4091	3.2084	4.15662	2.79087	1.58868	1.8544	1.6479	0.0491927	-0.991131		34.8002	33.5284	3.3853	1.69699	1.92198	NtGF_00227	WD-40 repeat protein-like (Fragment) IPR017986 WD40 repeat, region	id:89,39, align: 782, eval: 0,0	WSIP2, TPR4: WUS-interacting protein 2	id:72,72, align: 821, eval: 0,0	Topless-related protein 4 OS=Arabidopsis thaliana GN=TPR4 PE=1 SV=2	id:72,72, align: 821, eval: 0,0	IPR006594, IPR001680, IPR006595, IPR017986, IPR027728, IPR019775, IPR015943	LisH dimerisation motif, WD40 repeat, CTLH, C-terminal LisH motif, WD40-repeat-containing domain, Topless family, WD40 repeat, conserved site, WD40/YVTN repeat-like-containing domain	GO:0005515, GO:0006355
Nitab4.5_0003096g0020	4.89445	3.25204	5.49558	7.50351	5.27368	10.7594	2.43396	2.20427	1.93214	1.27094	1.63187	2.99618	0.88985	-0.141005		4.54736	7.84554	2.19012	1.96633	1.92166	NtGF_05261	RNA polymerase I-specific transcription initiation factor RRN3 IPR007991 RNA polymerase I specific transcription initiation factor RRN3	id:81,05, align: 607, eval: 0,0	RNA polymerase I specific transcription initiation factor RRN3 protein	id:50,94, align: 534, eval: 5e-177			IPR007991	RNA polymerase I specific transcription initiation factor RRN3
Nitab4.5_0005739g0040	9.24506	6.96866	10.2584	16.6745	11.2066	13.6286	9.40394	9.38388	10.3763	8.18168	7.41758	8.23948	0.748056	-0.282136		8.82405	13.8365	9.72138	7.94625	1.91834	NtGF_07183	E3 ubiquitin-protein ligase MARCH2 IPR011016 Zinc finger, RING-CH-type	id:92,19, align: 192, eval: 2e-127	RING/FYVE/PHD zinc finger superfamily protein	id:72,96, align: 233, eval: 3e-121			IPR011016, IPR013083	Zinc finger, RING-CH-type, Zinc finger, RING/FYVE/PHD-type	GO:0008270	KEGG:00300+6,3,2,-, KEGG:00380+6,3,2,-, UniPathway:UPA00143
Nitab4.5_0003237g0020	8.70124	15.7956	15.754	7.50351	14.5026	15.0632	2.10206	2.7081	1.35966	0.953205	1.03846	0.973757	0.000168502	-1.04855		13.417	12.3564	2.0566	0.988475	1.91613	NtGF_10878	CST complex subunit CTC1	id:71,52, align: 1092, eval: 0,0					IPR028262	CST complex subunit CTC1, plant	GO:0000723
Nitab4.5_0000167g0300	2.17531	6.50408	7.69382	5.00234	3.29605	9.32484	0.221269	0.377874	0.0715609	0.0794338	0.222528	0.0749044	0.192381	-0.824148		5.45774	5.87441	0.223568	0.125622	1.91556	NtGF_16463	ATP-dependent DNA helicase MPH1 IPR011545 DNA_RNA helicase, DEAD_DEAH box type, N-terminal	id:70,48, align: 227, eval: 7e-102	DEAD/DEAH box RNA helicase family protein	id:54,75, align: 179, eval: 1e-49	ATP-dependent DNA helicase MPH1 OS=Magnaporthe oryzae (strain 70-15 / ATCC MYA-4617 / FGSC 8958) GN=MPH1 PE=3 SV=1	id:43,61, align: 133, eval: 6e-27	IPR027417, IPR006935	P-loop containing nucleoside triphosphate hydrolase, Helicase/UvrB domain	GO:0003677, GO:0005524, GO:0016787
Nitab4.5_0000735g0010	3.80679	5.57493	4.03009	8.33723	2.63684	5.73836	5.4211	5.16428	4.50834	3.25678	2.74451	3.82012	0.406065	-0.605715		4.4706	5.57081	5.03124	3.2738	1.91502		Ras-related protein Rab-6A IPR015600 Rab6-related	id:100,00, align: 130, eval: 2e-91	RAB6, ATRABH1B, ATRAB6A, RAB6A: Ras-related small GTP-binding family protein	id:96,92, align: 130, eval: 2e-89	Ras-related protein RABH1b OS=Arabidopsis thaliana GN=RABH1B PE=1 SV=1	id:96,92, align: 130, eval: 2e-88	IPR001806, IPR003578, IPR020849, IPR003579, IPR027417, IPR005225	Small GTPase superfamily, Small GTPase superfamily, Rho type, Small GTPase superfamily, Ras type, Small GTPase superfamily, Rab type, P-loop containing nucleoside triphosphate hydrolase, Small GTP-binding protein domain	GO:0005525, GO:0007264, GO:0005622, GO:0003924, GO:0006184, GO:0007165, GO:0016020, GO:0015031	Reactome:REACT_11044
Nitab4.5_0000859g0250	4.89445	4.1812	3.66372	6.66978	3.95526	8.60754	5.97427	3.96768	5.51019	4.13056	3.85714	4.19465	0.711281	-0.317293		4.24645	6.41086	5.15071	4.06078	1.91491	NtGF_04523	Phosphatidate cytidylyltransferase IPR000374 Phosphatidate cytidylyltransferase	id:84,49, align: 419, eval: 0,0	cytidinediphosphate diacylglycerol synthase 4	id:74,40, align: 332, eval: 5e-179	Phosphatidate cytidylyltransferase OS=Synechocystis sp, (strain PCC 6803 / Kazusa) GN=cdsA PE=3 SV=1	id:42,65, align: 279, eval: 5e-59	IPR000374	Phosphatidate cytidylyltransferase	GO:0016020, GO:0016772
Nitab4.5_0001057g0140	8.15741	10.2207	6.5947	9.17095	19.7763	17.9324	29.0969	29.4112	32.8464	36.1424	53.0357	45.2423	1.04862	0.566133	0.1455	8.32427	15.6265	30.4515	44.8068	1.2758	NtGF_08265	COX assembly mitochondrial protein homolog IPR013892 Cytochrome c oxidase biogenesis protein Cmc1-like	id:96,30, align: 81, eval: 4e-53	Cytochrome c oxidase biogenesis protein Cmc1-like	id:76,92, align: 78, eval: 2e-41			IPR013892	Cytochrome c oxidase biogenesis protein Cmc1-like
Nitab4.5_0000276g0130	2.71914	0.464577	1.83186	4.16862	1.97763	4.30377	0.331904	0.440853	0.572487	0.714904	0.519231	0.374522	1.17457	0.248459	0.145414	1.67186	3.48334	0.448415	0.536219	1.74234	NtGF_11106	Pentatricopeptide repeat-containing protein IPR002885 Pentatricopeptide repeat	id:63,05, align: 479, eval: 0,0	Tetratricopeptide repeat (TPR)-like superfamily protein	id:57,08, align: 678, eval: 0,0	Pentatricopeptide repeat-containing protein At5g01110 OS=Arabidopsis thaliana GN=At5g01110 PE=2 SV=1	id:57,08, align: 678, eval: 0,0	IPR002885, IPR011990	Pentatricopeptide repeat, Tetratricopeptide-like helical	GO:0005515
Nitab4.5_0003775g0010	4.35062	6.50408	4.39647	9.17095	3.95526	5.02107	0.553173	1.07064	0.715609	0.63547	0.0741758	0.749044	0.343556	-0.702143		5.08372	6.04909	0.779808	0.48623	1.90834	NtGF_07852	Protein phosphatase 1L-like protein IPR015655 Protein phosphatase 2C	id:79,85, align: 680, eval: 0,0	Protein phosphatase 2C family protein	id:45,67, align: 878, eval: 0,0	Probable protein phosphatase 2C 51 OS=Arabidopsis thaliana GN=At3g63340 PE=2 SV=2	id:52,65, align: 471, eval: 7e-155	IPR001932, IPR015655	Protein phosphatase 2C (PP2C)-like domain, Protein phosphatase 2C	GO:0003824
Nitab4.5_0000054g0090	17.9463	25.5518	16.4867	20.0094	21.0947	19.367	4.53602	4.97534	4.07897	2.78018	1.70604	2.69656	0.132189	-0.913247		19.9949	20.157	4.53011	2.39426	1.90741		Rho GTPase activating protein 12 IPR000198 RhoGAP	id:72,86, align: 210, eval: 7e-95	REN1: Rho GTPase activation protein (RhoGAP) with PH domain	id:64,14, align: 198, eval: 2e-74	Rho GTPase-activating protein REN1 OS=Arabidopsis thaliana GN=REN1 PE=1 SV=2	id:64,14, align: 198, eval: 3e-73	IPR001849, IPR011993	Pleckstrin homology domain, Pleckstrin homology-like domain	GO:0005515, GO:0005543
Nitab4.5_0002890g0020	1.08765	0.929155	1.46549	0.833723	1.31842	2.15189	1.32762	1.88937	2.21839	1.50924	0.89011	1.12357	0.420597	-0.63583		1.16077	1.43468	1.81179	1.17431	1.90694	NtGF_04311	Guanine nucleotide-binding protein subunit beta-like protein IPR020472 G-protein beta WD-40 repeat, region	id:91,35, align: 347, eval: 0,0	transducin family protein / WD-40 repeat family protein	id:66,86, align: 350, eval: 2e-174			IPR001680, IPR020472, IPR011047, IPR019775, IPR015943, IPR017986	WD40 repeat, G-protein beta WD-40 repeat, Quinonprotein alcohol dehydrogenase-like superfamily, WD40 repeat, conserved site, WD40/YVTN repeat-like-containing domain, WD40-repeat-containing domain	GO:0005515
Nitab4.5_0000797g0050	25.0161	37.1662	47.6284	42.5199	45.4855	38.0166	2.98713	3.84172	3.07712	2.54188	1.55769	1.87261	0.300958	-0.729668		36.6035	42.0073	3.30199	1.99073	1.90356	NtGF_04656	Anaphase promoting complex subunit 1 IPR002015 Proteasome_cyclosome, regulatory subunit	id:84,75, align: 846, eval: 0,0	EMB2771: E3 ubiquitin ligase, putative	id:56,38, align: 1559, eval: 0,0	Anaphase-promoting complex subunit 1 OS=Arabidopsis thaliana GN=APC1 PE=2 SV=1	id:56,38, align: 1559, eval: 0,0	IPR024990	Anaphase-promoting complex subunit 1	GO:0005680
Nitab4.5_0000268g0040	1.63148	3.25204	3.29735	2.50117	3.95526	2.15189	0.663808	0.755748	0.78717	0.476603	0.370879	0.374522	0.182957	-0.850396		2.72696	2.86944	0.735575	0.407335	1.90018	NtGF_00027	Cellulose synthase IPR005150 Cellulose synthase	id:91,99, align: 1086, eval: 0,0	CESA1, RSW1, AtCESA1: cellulose synthase 1	id:85,05, align: 1077, eval: 0,0	Cellulose synthase A catalytic subunit 1 [UDP-forming] OS=Arabidopsis thaliana GN=CESA1 PE=1 SV=1	id:85,05, align: 1077, eval: 0,0	IPR001841, IPR027934, IPR013083, IPR005150	Zinc finger, RING-type, Cellulose synthase, RING-type zinc finger, Zinc finger, RING/FYVE/PHD-type, Cellulose synthase	GO:0005515, GO:0008270, , GO:0016020, GO:0016760, GO:0030244	KEGG:00500+2,4,1,12, MetaCyc:PWY-1001, UniPathway:UPA00695
Nitab4.5_0000067g0230	2.71914	1.85831	1.46549	3.33489	1.97763	4.30377	1.77015	1.82639	1.14497	1.58868	1.48352	0.898853	0.800143	-0.235973		2.01431	3.20543	1.58051	1.32368	1.90008	NtGF_08589	Pentatricopeptide repeat-containing protein IPR002885 Pentatricopeptide repeat	id:88,28, align: 495, eval: 0,0	Pentatricopeptide repeat (PPR-like) superfamily protein	id:56,88, align: 494, eval: 0,0	Pentatricopeptide repeat-containing protein At1g13040, mitochondrial OS=Arabidopsis thaliana GN=At1g13040 PE=2 SV=1	id:56,88, align: 494, eval: 0,0	IPR002885	Pentatricopeptide repeat
Nitab4.5_0001021g0040	4.35062	1.85831	2.56461	5.00234	1.97763	5.73836	3.98285	3.9047	3.93585	3.73339	2.96703	2.32204	0.653117	-0.377018		2.92451	4.23944	3.94113	3.00749	1.89965		Peptidyl-prolyl cis-trans isomerase IPR002130 Peptidyl-prolyl cis-trans isomerase, cyclophilin-type	id:84,12, align: 233, eval: 4e-132	Cyclophilin-like peptidyl-prolyl cis-trans isomerase family protein	id:62,56, align: 211, eval: 4e-65			IPR002130	Cyclophilin-like peptidyl-prolyl cis-trans isomerase domain	GO:0003755, GO:0006457
Nitab4.5_0000023g0610	6.52593	6.03951	8.42656	3.33489	7.91052	14.3459	1.10635	2.14129	1.93214	0.714904	1.18681	1.42318	0.40939	-0.656442		6.99733	8.53044	1.72659	1.1083	1.8992		Cc-nbs-lrr, resistance protein	id:46,94, align: 196, eval: 2e-37	Mitochondrial substrate carrier family protein	id:48,70, align: 115, eval: 5e-20	Mitochondrial dicarboxylate/tricarboxylate transporter DTC OS=Arabidopsis thaliana GN=DTC PE=1 SV=1	id:48,70, align: 115, eval: 7e-19	IPR023395	Mitochondrial carrier domain
Nitab4.5_0001435g0040	191.427	155.169	160.837	294.304	290.711	304.133	308.117	316.281	320.879	291.919	292.846	289.056	0.926675	-0.102385		169.144	296.383	315.092	291.274	1.89554	NtGF_12615	WRKY transcription factor 78 IPR003657 DNA-binding WRKY	id:54,82, align: 436, eval: 4e-129	WRKY2, ATWRKY2: WRKY DNA-binding protein 2	id:53,41, align: 279, eval: 5e-81	Probable WRKY transcription factor 2 OS=Arabidopsis thaliana GN=WRKY2 PE=2 SV=1	id:53,41, align: 279, eval: 7e-80	IPR003657	DNA-binding WRKY	GO:0003700, GO:0006355, GO:0043565				WRKY	TF
Nitab4.5_0000068g0340	1.63148	1.85831	2.56461	2.50117	5.93289	4.30377	7.19125	7.8094	7.22765	7.62564	10.2363	8.08967	1.18818	0.232853	0.145293	2.01813	4.24594	7.40943	8.65053	1.80205		Serpin (Serine protease inhibitor) IPR015554 Protease inhibitor I4, serpin, plant	id:54,52, align: 299, eval: 5e-105					IPR023796, IPR000215, IPR015554	Serpin domain, Serpin family, Serpin, plant	GO:0005615
Nitab4.5_0000704g0120	1.63148	5.11035	1.09912	5.83606	3.95526	6.45566	2.21269	2.3932	2.36151	2.38301	2.00275	2.47185	1.17636	-0.0175443	0.144231	2.61365	5.41566	2.32247	2.28587	2.10524	NtGF_00341	Heparanase IPR005199 Glycoside hydrolase family 79, N-terminal	id:76,02, align: 538, eval: 0,0	AtGUS3, GUS3: glucuronidase 3	id:53,28, align: 533, eval: 0,0	Heparanase-like protein 3 OS=Arabidopsis thaliana GN=At5g34940 PE=2 SV=2	id:53,28, align: 533, eval: 0,0	IPR017853, IPR005199	Glycoside hydrolase, superfamily, Glycoside hydrolase, family 79	GO:0016020, GO:0016798
Nitab4.5_0001478g0010	2.71914	1.39373	1.83186	5.00234	2.63684	7.17295	0.221269	0.188937	0.214683	0.0794338	0.148352	0.149809	1.44021	-0.706927	0.143731	1.98158	4.93738	0.208296	0.125865	4.12347	NtGF_01701	Formin 2B IPR015425 Actin-binding FH2	id:70,26, align: 1325, eval: 0,0	actin binding	id:63,59, align: 401, eval: 3e-174	Formin-like protein 6 OS=Oryza sativa subsp, japonica GN=FH6 PE=2 SV=2	id:62,81, align: 406, eval: 8e-175	IPR000008, IPR015425, IPR014020, IPR027643	C2 domain, Formin, FH2 domain, Tensin phosphatase, C2 domain, Formin-like family, viridiplantae	GO:0005515, GO:0005884, GO:0045010
Nitab4.5_0001247g0050	40.2432	34.3787	37.37	45.8548	29.6644	27.9745	6.63808	7.36855	5.51019	3.25678	2.67033	3.59541	-0.0101948	-1.0266		37.3306	34.4979	6.5056	3.17418	1.89402	NtGF_04986	RING finger protein 24 IPR018957 Zinc finger, C3HC4 RING-type	id:71,17, align: 1141, eval: 0,0			Protein argonaute 1 OS=Arabidopsis thaliana GN=AGO1 PE=1 SV=1	id:55,45, align: 101, eval: 9e-22	IPR003165	Stem cell self-renewal protein Piwi	GO:0005515
Nitab4.5_0000583g0160	0.543827	0.929155	0.366372	1.66745	1.97763	0.717295	0.553173	0.755748	1.00185	0.873771	0.667583	0.67414	1.38235	-0.0725267	0.143711	0.613118	1.45412	0.770258	0.738498	2.47368	NtGF_01110	Signal peptide peptidase IPR007369 Peptidase A22B, signal peptide peptidase	id:86,92, align: 558, eval: 0,0	SPPL4, ATSPPL4: SIGNAL PEPTIDE PEPTIDASE-LIKE 4	id:71,61, align: 546, eval: 0,0	Signal peptide peptidase-like 4 OS=Arabidopsis thaliana GN=SPPL4 PE=2 SV=1	id:71,61, align: 546, eval: 0,0	IPR007369, IPR003137, IPR006639	Peptidase A22B, signal peptide peptidase, Protease-associated domain, PA, Presenilin/signal peptide peptidase	GO:0004190, GO:0016021
Nitab4.5_0001799g0060	0.543827	0.464577	0.366372	0.833723	2.63684	3.58648	1.43825	1.13362	1.00185	1.27094	1.40934	2.92127	2.51834	0.672397	0.143001	0.458259	2.35235	1.19124	1.86718	3.27494	NtGF_00478	Flavin oxidoreductase_NADH oxidase IPR001155 NADH:flavin oxidoreductase_NADH oxidase, N-terminal	id:76,80, align: 375, eval: 0,0	OPR2, ATOPR2: 12-oxophytodienoate reductase 2	id:78,42, align: 366, eval: 0,0	12-oxophytodienoate reductase 1 OS=Solanum lycopersicum GN=OPR1 PE=1 SV=1	id:76,80, align: 375, eval: 0,0	IPR013785, IPR001155	Aldolase-type TIM barrel, NADH:flavin oxidoreductase/NADH oxidase, N-terminal	GO:0003824, GO:0010181, GO:0016491, GO:0055114
Nitab4.5_0003945g0160	4.89445	11.1499	10.2584	12.5058	5.27368	6.45566	3.65094	3.27491	3.07712	1.58868	1.63187	1.6479	-0.041834	-1.02085		8.76757	8.07839	3.33432	1.62281	1.89315	NtGF_24953	Amidohydrolase family IPR006992 Amidohydrolase 2	id:76,55, align: 145, eval: 4e-76	glutamate-ammonia ligases;catalytics;glutamate-ammonia ligases	id:57,30, align: 185, eval: 3e-60			IPR006992	Amidohydrolase 2	GO:0003824, GO:0008152
Nitab4.5_0000082g0260	4.35062	10.2207	6.5947	10.8384	6.5921	12.194	1.88079	2.01533	1.86058	1.35037	1.55769	1.34828	0.584759	-0.425966		7.05534	9.87484	1.9189	1.41878	1.89299	NtGF_00054	Calcium-transporting ATPase 1 IPR006408 ATPase, P-type, calcium-transporting, PMCA-type	id:85,33, align: 934, eval: 0,0	ACA11: autoinhibited Ca2+-ATPase 11	id:69,32, align: 955, eval: 0,0	Putative calcium-transporting ATPase 11, plasma membrane-type OS=Arabidopsis thaliana GN=ACA11 PE=1 SV=1	id:69,32, align: 955, eval: 0,0	IPR006408, IPR001757, IPR004014, IPR023298, IPR018303, IPR008250, IPR006068, IPR023214, IPR023299	Calcium-transporting P-type ATPase, subfamily IIB, Cation-transporting P-type ATPase, Cation-transporting P-type ATPase, N-terminal, P-type ATPase, transmembrane domain, P-type ATPase, phosphorylation site, P-type ATPase, A domain, Cation-transporting P-type ATPase, C-terminal, HAD-like domain, P-type ATPase, cytoplasmic domain N	GO:0005388, GO:0005524, GO:0016020, GO:0070588, GO:0006812, GO:0016021, GO:0019829, GO:0000166, GO:0046872
Nitab4.5_0000859g0030	76.1358	53.891	58.2532	70.8665	170.076	90.3792	1.10635	1.76341	0.715609	0.873771	1.26099	1.19847	0.94371	-0.107566		62.76	110.441	1.19512	1.11108	1.89284	NtGF_06378	ATP synthase subunit a IPR000568 ATPase, F0 complex, subunit A	id:75,21, align: 234, eval: 4e-91	ATPase, F0 complex, subunit A protein	id:71,94, align: 253, eval: 1e-102	ATP synthase subunit a OS=Nicotiana tabacum GN=ATP6 PE=3 SV=1	id:79,69, align: 256, eval: 4e-120	IPR000568, IPR000454	ATPase, F0 complex, subunit A, ATPase, F0 complex, subunit C	GO:0015078, GO:0015986, GO:0045263
Nitab4.5_0002661g0030	3.26296	3.25204	2.56461	1.66745	2.63684	2.86918	0.885077	0.818727	0.644048	0.158868	0.222528	0.599235	-0.202893	-1.24347		3.02654	2.39116	0.782617	0.326877	1.89159	NtGF_00041	Glutamate-gated kainate-type ion channel receptor subunit GluR5 IPR017103 Ionotropic glutamate-like receptor, plant	id:69,42, align: 991, eval: 0,0					IPR001828, IPR028082, IPR001320, IPR001638, IPR017103	Extracellular ligand-binding receptor, Periplasmic binding protein-like I, Ionotropic glutamate receptor, Extracellular solute-binding protein, family 3, Ionotropic glutamate receptor, plant	GO:0004970, GO:0005234, GO:0016020, GO:0005215, GO:0006810
Nitab4.5_0002184g0100	5.43827	9.29155	8.79293	9.17095	1.97763	6.45566	1.43825	2.01533	1.21654	0.953205	0.222528	0.67414	-0.345744	-1.34016		7.84092	5.86808	1.5567	0.616624	1.88936	NtGF_24786	NADH-quinone oxidoreductase F subunit family protein IPR011537 NADH ubiquinone oxidoreductase, F subunit	id:78,69, align: 61, eval: 5e-20	CI51: 51 kDa subunit of complex I	id:57,38, align: 61, eval: 3e-09	NADH dehydrogenase [ubiquinone] flavoprotein 1, mitochondrial OS=Arabidopsis thaliana GN=At5g08530 PE=2 SV=1	id:57,38, align: 61, eval: 4e-08
Nitab4.5_0000919g0060	28.8228	35.7725	43.2319	35.0164	29.0052	20.0843	10.6209	11.5881	8.65887	4.84546	3.56044	4.34446	-0.259116	-1.26588		35.9424	28.0353	10.2893	4.25012	1.88835	NtGF_05458	ABC-1 domain protein IPR012338 Beta-lactamase-type transpeptidase fold	id:83,07, align: 762, eval: 0,0	ABC1 family protein	id:66,40, align: 762, eval: 0,0			IPR011009, IPR012338, IPR009330, IPR001466, IPR004147	Protein kinase-like domain, Beta-lactamase/transpeptidase-like, Lipopolysaccharide core heptose(II) kinase, Beta-lactamase-related, UbiB domain	GO:0016772, GO:0009244	KEGG:00540+2,7,1,-, KEGG:00680+2,7,1,-, KEGG:00900+2,7,1,-, UniPathway:UPA00958
Nitab4.5_0001456g0050	0.543827	0.929155	2.19823	1.66745	1.31842	2.86918	1.77015	1.76341	1.86058	1.27094	1.03846	2.24713	0.735888	-0.237778		1.22374	1.95168	1.79805	1.51884	1.88803	NtGF_07528	Nodulin-like protein IPR000620 Protein of unknown function DUF6, transmembrane	id:82,14, align: 364, eval: 0,0	nodulin MtN21 /EamA-like transporter family protein	id:61,84, align: 359, eval: 4e-155	WAT1-related protein At3g18200 OS=Arabidopsis thaliana GN=At3g18200 PE=2 SV=1	id:61,43, align: 363, eval: 2e-154	IPR000620	Drug/metabolite transporter	GO:0016020
Nitab4.5_0000073g0470	5.9821	3.71662	2.93098	5.00234	2.63684	2.86918	0.553173	0.188937	0.286244	0.0794338	0.0741758	0.299618	-0.150684	-1.12684		4.2099	3.50279	0.342785	0.151076	1.88785	NtGF_00098	Ulp1 protease family protein IPR015410 Region of unknown function DUF1985	id:44,79, align: 96, eval: 6e-19
Nitab4.5_0003961g0020	22.2969	12.5436	12.823	7.50351	12.525	7.89025	1.21698	0.881706	0.858731	0.397169	0.370879	0.149809	-0.629839	-1.65983		15.8878	9.30625	0.985806	0.305952	1.88733		Photosystem Q(B) protein IPR000484 Photosynthetic reaction centre, L_M	id:86,90, align: 145, eval: 1e-82			Photosystem Q(B) protein OS=Vigna unguiculata GN=psbA PE=3 SV=1	id:94,38, align: 178, eval: 3e-117	IPR000484	Photosynthetic reaction centre, L/M	GO:0009772, GO:0019684, GO:0045156	MetaCyc:PWY-101, MetaCyc:PWY-6785
Nitab4.5_0004552g0010	368.715	229.501	322.408	527.747	958.491	477.719	6.30617	9.006	8.15794	7.94338	9.12363	7.41554	1.21069	0.0575464	0.142581	306.875	654.652	7.82337	8.16085	2.04507		UDP-D-glucuronate 4-epimerase 2-binding domain	id:92,22, align: 90, eval: 3e-52	GAE4: UDP-D-glucuronate 4-epimerase 4	id:90,00, align: 90, eval: 4e-50	UDP-glucuronate 4-epimerase 4 OS=Arabidopsis thaliana GN=GAE4 PE=1 SV=1	id:90,00, align: 90, eval: 5e-49	IPR008089, IPR016040, IPR001509	Nucleotide sugar epimerase, NAD(P)-binding domain, NAD-dependent epimerase/dehydratase	GO:0005975, GO:0016857, GO:0003824, GO:0044237, GO:0050662
Nitab4.5_0001080g0040	2.71914	1.39373	0.732744	0.833723	3.29605	3.58648	0.553173	0.251916	0.357804	0.238301	0.593407	0.149809	0.857359	-0.184643		1.6152	2.57208	0.387631	0.327172	1.88669	NtGF_08598	Unknown Protein	id:91,74, align: 472, eval: 0,0	2-oxoglutarate (2OG) and Fe(II)-dependent oxygenase superfamily protein	id:73,26, align: 475, eval: 0,0			IPR027443	Isopenicillin N synthase-like
Nitab4.5_0000197g0090	5.9821	8.82697	4.39647	7.50351	6.5921	7.17295	0.221269	0.755748	0.429365	0.0794338	0.296703	0.449426	0.270185	-0.801601		6.40185	7.08952	0.468794	0.275188	1.88653	NtGF_05485	Transcription initiation factor IPR007900 Transcription initiation factor TFIID component TAF4	id:60,35, align: 565, eval: 0,0					IPR022003	RST domain of plant C-terminal
Nitab4.5_0000287g0350	0.543827	0.464577	1.83186	2.50117	0.65921	1.43459	3.76158	2.45618	1.6459	1.74754	2.1511	2.84637	0.723243	-0.181732		0.946755	1.53166	2.62122	2.24834	1.8861	NtGF_11442	Thioredoxin-like 2 IPR013766 Thioredoxin domain	id:79,75, align: 237, eval: 4e-124	Thioredoxin superfamily protein	id:59,04, align: 188, eval: 1e-69	Thioredoxin-like 4, chloroplastic OS=Arabidopsis thaliana GN=At1g07700 PE=2 SV=1	id:59,04, align: 188, eval: 1e-68	IPR013766, IPR012336, IPR005746	Thioredoxin domain, Thioredoxin-like fold, Thioredoxin	GO:0045454, GO:0006662, GO:0015035
Nitab4.5_0000021g0860	2.17531	0.464577	0.732744	1.66745	1.97763	2.15189	2.10206	1.07064	1.86058	1.82698	0.89011	1.87261	0.947664	-0.101574		1.12421	1.93232	1.67776	1.5299	1.88495	NtGF_06792	Chaperone protein dnaJ IPR001623 Heat shock protein DnaJ, N-terminal	id:76,83, align: 82, eval: 5e-40	Chaperone DnaJ-domain superfamily protein	id:62,20, align: 82, eval: 2e-28	Chaperone protein DnaJ OS=Clostridium acetobutylicum (strain ATCC 824 / DSM 792 / JCM 1419 / LMG 5710 / VKM B-1787) GN=dnaJ PE=2 SV=2	id:46,15, align: 52, eval: 8e-07	IPR001623	DnaJ domain
Nitab4.5_0001378g0060	1.08765	0.929155	0.732744	2.50117	0.65921	1.43459	0.774442	0.251916	0.429365	0.397169	0.519231	0.374522	0.83867	-0.100657		0.916518	1.53166	0.485241	0.430307	1.88451	NtGF_10853	Mitochondrial transcription termination factor family protein IPR019333 Integrator complex, subunit 3	id:46,20, align: 355, eval: 2e-101					IPR003690	Mitochodrial transcription termination factor-related					mTERF	TF
Nitab4.5_0000232g0060	2.17531	1.39373	1.09912	2.50117	1.31842	3.58648	1.65952	2.01533	2.21839	2.06528	1.70604	1.19847	0.797552	-0.245297		1.55605	2.46869	1.96441	1.6566	1.8813	NtGF_08443	A_IG002N01,30 protein (Fragment) IPR001578 Peptidase C12, ubiquitin carboxyl-terminal hydrolase 1	id:87,09, align: 395, eval: 0,0	Ubiquitin carboxyl-terminal hydrolase family protein	id:66,20, align: 358, eval: 1e-173			IPR021099	Plant organelle RNA recognition domain
Nitab4.5_0000336g0150	2.71914	6.03951	3.66372	5.00234	0.65921	5.02107	1.21698	1.13362	0.858731	0.794338	0.148352	0.524331	-0.135526	-1.11801		4.14079	3.56087	1.06978	0.489007	1.88127		Dolichyl-diphosphooligosaccharide--protein glycosyltransferase subunit IPR005013 Dolichyl-diphosphooligosaccharide-protein glycosyltransferase 48kDa subunit	id:83,95, align: 162, eval: 4e-92	DGL1: dolichyl-diphosphooligosaccharide-protein glycosyltransferase 48kDa subunit family protein	id:66,86, align: 175, eval: 3e-70	Dolichyl-diphosphooligosaccharide--protein glycosyltransferase 48 kDa subunit OS=Oryza sativa subsp, japonica GN=OST48 PE=2 SV=1	id:60,00, align: 200, eval: 8e-75	IPR005013	Dolichyl-diphosphooligosaccharide--protein glycosyltransferase subunit WBP1	GO:0004579, GO:0005789, GO:0018279	KEGG:00510+2,4,99,18, KEGG:00513+2,4,99,18, UniPathway:UPA00378
Nitab4.5_0000159g0050	1.08765	0.929155	2.93098	2.50117	1.31842	3.58648	0.995711	1.07064	1.21654	1.27094	0.667583	0.67414	0.645119	-0.325773		1.64926	2.46869	1.0943	0.870887	1.88083	NtGF_11273	Unknown Protein IPR001578 Peptidase C12, ubiquitin carboxyl-terminal hydrolase 1	id:93,66, align: 142, eval: 1e-90	Ubiquitin carboxyl-terminal hydrolase family protein	id:58,97, align: 368, eval: 2e-150			IPR021099	Plant organelle RNA recognition domain
Nitab4.5_0000394g0100	3.26296	1.85831	1.46549	3.33489	3.29605	2.15189	0.774442	0.377874	0.572487	0.476603	0.222528	0.524331	0.556697	-0.456129		2.19559	2.92761	0.574934	0.40782	1.8798
Nitab4.5_0000556g0190	1.63148	2.78746	4.03009	9.17095	3.29605	8.60754	0.774442	0.818727	0.357804	0.238301	0.445055	2.02242	1.38157	0.475862	0.14183	2.81635	7.02485	0.650325	0.901925	1.7985	NtGF_01198	Lysine-specific demethylase 5A IPR013129 Transcription factor jumonji	id:72,30, align: 852, eval: 0,0	Transcription factor jumonji (jmj) family protein / zinc finger (C5HC2 type) family protein	id:58,37, align: 759, eval: 0,0			IPR003347, IPR003349, IPR004198	JmjC domain, Transcription factor jumonji, JmjN, Zinc finger, C5HC2-type	GO:0005515, GO:0005634				Jumonji	transcriptional regulator
Nitab4.5_0002326g0150	29.9105	44.5994	45.4301	30.014	19.1171	27.9745	5.86363	5.47918	4.5799	1.35037	2.22528	1.87261	-0.539785	-1.52749		39.98	25.7019	5.30757	1.81609	1.8788	NtGF_00592	Protein TIF31 homolog IPR011990 Tetratricopeptide-like helical	id:86,85, align: 1901, eval: 0,0	Tetratricopeptide repeat (TPR)-like superfamily protein	id:56,22, align: 1912, eval: 0,0			IPR019734, IPR023231, IPR011990, IPR013026, IPR028275	Tetratricopeptide repeat, GSKIP domain, Tetratricopeptide-like helical, Tetratricopeptide repeat-containing domain, Clustered mitochondria protein, N-terminal	GO:0005515
Nitab4.5_0000617g0250	1.63148	1.39373	0.732744	1.66745	5.27368	5.73836	0.442538	1.00766	0.429365	1.11207	1.11264	0.973757	1.92813	0.737921	0.14179	1.25265	4.2265	0.626523	1.06616	1.98274	NtGF_00029	LRR receptor-like serine_threonine-protein kinase, RLP	id:79,30, align: 1005, eval: 0,0					IPR001611, IPR003591, IPR013210	Leucine-rich repeat, Leucine-rich repeat, typical subtype, Leucine-rich repeat-containing N-terminal, type 2	GO:0005515
Nitab4.5_0000615g0120	4.89445	2.32289	1.46549	4.16862	5.27368	2.86918	0.663808	0.566811	0.572487	0.238301	0.0741758	1.04866	0.66385	-0.400982		2.89427	4.10382	0.601035	0.453713	1.87831	NtGF_00442	Aldehyde oxidase IPR002346 Molybdopterin dehydrogenase, FAD-binding	id:73,25, align: 1312, eval: 0,0	AAO4, ATAO-4, ATAO2, AO4: aldehyde oxidase 4	id:56,96, align: 1322, eval: 0,0	Benzaldehyde dehydrogenase (NAD(+)) OS=Arabidopsis thaliana GN=AAO4 PE=1 SV=2	id:56,96, align: 1322, eval: 0,0	IPR000674, IPR002888, IPR008274, IPR016208, IPR001041, IPR012675, IPR005107, IPR016166, IPR016169, IPR002346	Aldehyde oxidase/xanthine dehydrogenase, a/b hammerhead, [2Fe-2S]-binding, Aldehyde oxidase/xanthine dehydrogenase, molybdopterin binding, Aldehyde oxidase/xanthine dehydrogenase, 2Fe-2S ferredoxin-type domain, Beta-grasp domain, CO dehydrogenase flavoprotein, C-terminal, FAD-binding, type 2, CO dehydrogenase flavoprotein-like, FAD-binding, subdomain 2, Molybdopterin dehydrogenase, FAD-binding	GO:0016491, GO:0046872, GO:0055114, GO:0005506, GO:0009055, GO:0051536, GO:0003824, GO:0016614, GO:0050660
Nitab4.5_0001336g0070	7.06976	3.25204	7.32744	5.00234	7.25131	7.89025	2.32333	1.44852	1.07341	0.714904	1.26099	0.973757	0.310922	-0.670755		5.88308	6.71463	1.61509	0.983217	1.87484	NtGF_06776	Dynamin family protein IPR001401 Dynamin, GTPase region	id:90,28, align: 833, eval: 0,0	DRP5A: Dynamin related protein 5A	id:73,92, align: 836, eval: 0,0	Dynamin-related protein 5A OS=Arabidopsis thaliana GN=DRP5A PE=2 SV=1	id:73,92, align: 836, eval: 0,0	IPR001401, IPR022812, IPR027417	Dynamin, GTPase domain, Dynamin superfamily, P-loop containing nucleoside triphosphate hydrolase	GO:0003924, GO:0005525
Nitab4.5_0003374g0060	4.35062	2.78746	3.29735	3.33489	4.61447	5.02107	1.54888	0.881706	1.00185	0.714904	1.11264	0.449426	0.447203	-0.546738		3.47848	4.32348	1.14415	0.758989	1.87366	NtGF_06505	RING finger protein IPR018957 Zinc finger, C3HC4 RING-type	id:65,42, align: 373, eval: 7e-143	RING/U-box superfamily protein	id:45,09, align: 224, eval: 7e-45	RING-H2 finger protein ATL54 OS=Arabidopsis thaliana GN=ATL54 PE=2 SV=2	id:45,09, align: 224, eval: 9e-44	IPR001841, IPR013083	Zinc finger, RING-type, Zinc finger, RING/FYVE/PHD-type	GO:0005515, GO:0008270
Nitab4.5_0000610g0130	11.9642	10.2207	9.1593	12.5058	9.22894	14.3459	2.5446	2.89704	3.00556	1.98584	1.63187	1.57299	0.320784	-0.699364		10.4481	12.0269	2.81573	1.73023	1.87328	NtGF_09811	Pentatricopeptide repeat-containing protein IPR002885 Pentatricopeptide repeat	id:85,56, align: 720, eval: 0,0	Pentatricopeptide repeat (PPR) superfamily protein	id:57,06, align: 708, eval: 0,0	Putative pentatricopeptide repeat-containing protein At5g59900 OS=Arabidopsis thaliana GN=At5g59900 PE=3 SV=1	id:57,06, align: 708, eval: 0,0	IPR002885, IPR011990	Pentatricopeptide repeat, Tetratricopeptide-like helical	GO:0005515
Nitab4.5_0000624g0040	2.71914	0.929155	1.83186	3.33489	3.29605	2.86918	2.76586	2.45618	2.21839	2.93905	2.37363	1.57299	0.922444	-0.0896214		1.82672	3.16671	2.48014	2.29522	1.87322	NtGF_00584	Nodulin-like protein IPR010658 Nodulin-like	id:92,00, align: 475, eval: 0,0	Major facilitator superfamily protein	id:63,79, align: 475, eval: 0,0			IPR010658, IPR016196	Nodulin-like, Major facilitator superfamily domain, general substrate transporter
Nitab4.5_0001348g0040	24.4722	12.079	19.4177	17.5082	21.0947	20.0843	5.19983	6.67578	7.80014	3.25678	3.18956	4.56917	0.19282	-0.840463		18.6563	19.5624	6.55858	3.67184	1.87293	NtGF_05521	Group II intron splicing factor CRS1-like IPR001890 RNA-binding, CRM domain	id:86,63, align: 419, eval: 0,0	RNA-binding CRS1 / YhbY (CRM) domain protein	id:62,25, align: 347, eval: 4e-138	Uncharacterized CRM domain-containing protein At3g25440, chloroplastic OS=Arabidopsis thaliana GN=At3g25440 PE=2 SV=1	id:62,25, align: 347, eval: 1e-136	IPR001890	RNA-binding, CRM domain	GO:0003723
Nitab4.5_0004301g0060	0.543827	0.464577	0.366372	1.66745	0.65921	2.15189	1.32762	0.944686	1.57434	1.42981	1.70604	1.7228	1.82557	0.357224	0.141076	0.458259	1.49285	1.28221	1.61955	2.57911	NtGF_14144	Os05g0304100 protein (Fragment)	id:84,09, align: 88, eval: 4e-47	unknown protein similar to AT2G31600,1	id:59,77, align: 87, eval: 1e-27
Nitab4.5_0002368g0100	3.26296	3.25204	2.93098	3.33489	2.63684	5.02107	1.43825	0.944686	1.14497	0.476603	0.667583	1.04866	0.335395	-0.657041		3.14866	3.66427	1.17597	0.730949	1.87228	NtGF_04038	Unknown Protein	id:82,83, align: 559, eval: 0,0	unknown protein similar to AT2G43250,1	id:55,68, align: 555, eval: 0,0
Nitab4.5_0001772g0010	26.6475	27.8746	27.4779	34.1826	27.6868	29.4091	23.5652	21.3499	20.037	13.5037	12.3874	12.7337	0.26331	-0.73369		27.3334	30.4262	21.6507	12.875	1.87189		Protein serine_threonine kinase IPR002290 Serine_threonine protein kinase	id:77,95, align: 390, eval: 0,0	Protein kinase superfamily protein	id:78,43, align: 306, eval: 3e-157	Casein kinase II subunit alpha, chloroplastic OS=Arabidopsis thaliana GN=At2g23070 PE=2 SV=1	id:78,43, align: 306, eval: 4e-156	IPR011009, IPR000719, IPR008271, IPR002290, IPR017441	Protein kinase-like domain, Protein kinase domain, Serine/threonine-protein kinase, active site, Serine/threonine- / dual specificity protein kinase, catalytic domain, Protein kinase, ATP binding site	GO:0016772, GO:0004672, GO:0005524, GO:0006468, GO:0004674		PPC:4,5,3	Casein Kinase II Family
Nitab4.5_0003901g0050	8.70124	10.2207	7.69382	10.8384	11.2066	13.6286	1.99142	1.1966	2.0037	1.03264	1.11264	1.57299	0.544951	-0.455925		8.87192	11.8912	1.73058	1.23942	1.87145	NtGF_00544	Translocase of chloroplast 90, chloroplastic IPR005690 Chloroplast protein import component Toc86_159	id:88,82, align: 1082, eval: 0,0	TOC159, TOC86, PPI2, TOC160, ATTOC159: translocon at the outer envelope membrane of chloroplasts 159	id:70,32, align: 866, eval: 0,0	Translocase of chloroplast 159, chloroplastic OS=Arabidopsis thaliana GN=TOC159 PE=1 SV=1	id:70,32, align: 866, eval: 0,0	IPR005690, IPR027417, IPR024283, IPR006703	Chloroplast protein import component Toc86/159, P-loop containing nucleoside triphosphate hydrolase, Domain of unknown function DUF3406, chloroplast translocase, AIG1	GO:0016817, GO:0005525
Nitab4.5_0002172g0060	0.543827	1.39373	0.732744	1.66745	1.31842	2.86918	2.10206	2.20427	1.93214	2.38301	1.48352	2.02242	1.24337	-0.0741679	0.138763	0.890101	1.95168	2.07949	1.96298	2.32279	NtGF_08097	Shikimate kinase IPR000623 Shikimate kinase	id:88,43, align: 216, eval: 1e-137	SKL1, ATSKL1: shikimate kinase like 1	id:59,35, align: 214, eval: 1e-85	Probable inactive shikimate kinase like 1, chloroplastic OS=Arabidopsis thaliana GN=SKL1 PE=2 SV=1	id:59,35, align: 214, eval: 2e-84	IPR000623, IPR027417	Shikimate kinase/Threonine synthase-like 1, P-loop containing nucleoside triphosphate hydrolase		KEGG:00400+2,7,1,71, MetaCyc:PWY-6163, UniPathway:UPA00053
Nitab4.5_0000178g0060	0.543827	1.39373	0.732744	1.66745	1.31842	2.86918	0.221269	0.125958	0.143122	0.238301	0.148352	0.149809	1.24337	0.178519	0.138763	0.890101	1.95168	0.16345	0.178821	2.00418	NtGF_09858	Nucleolar protein 6 IPR005554 Nrap protein	id:88,15, align: 869, eval: 0,0	unknown protein similar to AT1G63810,1	id:55,77, align: 866, eval: 0,0			IPR005554	Nrap protein
Nitab4.5_0001090g0040	2.71914	6.03951	5.49558	15.007	5.93289	17.2151	15.5995	15.7448	16.1012	18.3492	22.4753	14.5315	1.50272	0.236037	0.138217	4.75141	12.7183	15.8151	18.452	2.29424	NtGF_04009	Unknown Protein	id:83,17, align: 101, eval: 1e-49	unknown protein similar to AT2G20820,1	id:61,05, align: 95, eval: 3e-34
Nitab4.5_0000159g0190	1.08765	1.85831	0.732744	1.66745	1.31842	1.43459	0.221269	0.062979	0.0715609	0.0794338	0.0741758	0.0749044	0.388556	-0.54536		1.22624	1.47349	0.118603	0.0761713	1.87101	NtGF_00062	Calcium transporting ATPase IPR006539 ATPase, P-type, phospholipid-translocating, flippase	id:95,43, align: 787, eval: 0,0	ALA2: aminophospholipid ATPase 2	id:79,95, align: 1107, eval: 0,0	Phospholipid-transporting ATPase 2 OS=Arabidopsis thaliana GN=ALA2 PE=1 SV=1	id:79,95, align: 1107, eval: 0,0	IPR008250, IPR001757, IPR006539, IPR023299, IPR023214, IPR018303	P-type ATPase, A domain, Cation-transporting P-type ATPase, Cation-transporting P-type ATPase, subfamily IV, P-type ATPase, cytoplasmic domain N, HAD-like domain, P-type ATPase, phosphorylation site	GO:0000166, GO:0046872, GO:0006812, GO:0016021, GO:0019829, GO:0000287, GO:0004012, GO:0005524, GO:0015914
Nitab4.5_0000303g0210	16.3148	7.89782	10.6248	15.8407	19.7763	12.194	3.31904	4.28257	3.72117	3.01848	2.52198	2.77146	0.588541	-0.44684		11.6125	15.937	3.77426	2.77064	1.86954	NtGF_03650	RING finger protein 13 IPR003137 Protease-associated PA	id:74,10, align: 444, eval: 0,0	Protease-associated (PA) RING/U-box zinc finger family protein	id:57,96, align: 452, eval: 9e-149	Receptor homology region, transmembrane domain- and RING domain-containing protein 2 OS=Arabidopsis thaliana GN=RMR2 PE=2 SV=1	id:57,96, align: 452, eval: 1e-147	IPR001841, IPR013083, IPR003137	Zinc finger, RING-type, Zinc finger, RING/FYVE/PHD-type, Protease-associated domain, PA	GO:0005515, GO:0008270
Nitab4.5_0000583g0040	20.6654	14.4019	13.9221	21.6768	19.7763	19.367	3.54031	2.83406	3.43492	2.93905	1.8544	1.7228	0.436596	-0.571662		16.3298	20.2734	3.26976	2.17208	1.86889	NtGF_00995	Beta-amylase 9 IPR013781 Glycoside hydrolase, subgroup, catalytic core	id:90,75, align: 454, eval: 0,0	BMY4, BAM7: beta-amylase 7	id:66,14, align: 440, eval: 0,0	Beta-amylase 7 OS=Arabidopsis thaliana GN=BAM7 PE=2 SV=2	id:66,14, align: 440, eval: 0,0	IPR008540, IPR001554, IPR013781, IPR017853	BZR1, transcriptional repressor, Glycoside hydrolase, family 14, Glycoside hydrolase, catalytic domain, Glycoside hydrolase, superfamily	GO:0000272, GO:0016161, GO:0003824, GO:0005975	KEGG:00500+3,2,1,2, MetaCyc:PWY-6724, MetaCyc:PWY-842			BES1	TF
Nitab4.5_0000181g0210	0.543827	1.39373	1.09912	7.50351	2.63684	3.58648	0.663808	0.944686	0.715609	0.714904	0.519231	0.374522	2.24189	-0.534075	0.135567	1.01223	4.57561	0.774701	0.536219	6.53075	NtGF_04727	5_apos-AMP-activated protein kinase subunit beta-2 IPR006828 5-AMP-activated protein kinase, beta subunit, complex-interacting region	id:86,84, align: 114, eval: 4e-67	5
Nitab4.5_0002612g0050	40.2432	59.9305	47.9948	41.6862	44.167	35.8648	5.08919	5.4162	5.08082	2.22415	1.48352	3.14598	-0.169787	-1.18008		49.3895	40.5727	5.1954	2.28455	1.86818	NtGF_00227	WD-40 repeat protein IPR017986 WD40 repeat, region	id:93,68, align: 823, eval: 0,0	TPR2: TOPLESS-related 2	id:72,55, align: 827, eval: 0,0	Topless-related protein 2 OS=Arabidopsis thaliana GN=TPR2 PE=1 SV=2	id:72,55, align: 827, eval: 0,0	IPR006594, IPR001680, IPR027728, IPR006595, IPR017986, IPR019775, IPR015943	LisH dimerisation motif, WD40 repeat, Topless family, CTLH, C-terminal LisH motif, WD40-repeat-containing domain, WD40 repeat, conserved site, WD40/YVTN repeat-like-containing domain	GO:0005515, GO:0006355
Nitab4.5_0000008g0400	0.543827	0.929155	1.09912	4.16862	2.63684	1.43459	0.442538	0.314895	0.214683	0.0794338	0.222528	0.898853	1.74766	0.332651	0.134299	0.857366	2.74668	0.324039	0.400271	2.59349	NtGF_23830	Unknown Protein	id:75,77, align: 355, eval: 0,0
Nitab4.5_0000257g0230	2.71914	0.929155	2.56461	4.16862	0.65921	2.86918	0.442538	1.38554	0.357804	0.556036	0.445055	0.449426	0.386408	-0.618918		2.07097	2.56567	0.728627	0.483506	1.86694	NtGF_10627	Polymerase (DNA directed) mu IPR002054 DNA-directed DNA polymerase, family X	id:82,53, align: 538, eval: 0,0	DNA polymerase lambda (POLL)	id:69,63, align: 540, eval: 0,0			IPR018944, IPR001357, IPR028207, IPR022312, IPR027421, IPR002054, IPR002008, IPR019843, IPR010996	DNA polymerase lambda, fingers domain, BRCT domain, DNA polymerase beta, palm domain, DNA polymerase family X, DNA polymerase family X lyase domain, DNA-directed DNA polymerase X, DNA polymerase, family X, beta-like, DNA polymerase family X, binding site, DNA polymerase beta-like, N-terminal domain	GO:0016779, GO:0003677, GO:0003887, GO:0006281, GO:0003824	KEGG:00230+2,7,7,7, KEGG:00240+2,7,7,7
Nitab4.5_0001169g0030	1.63148	1.85831	2.93098	2.50117	1.31842	3.58648	0.995711	0.62979	0.858731	0.714904	0.370879	0.449426	0.28977	-0.666621		2.14026	2.46869	0.828077	0.511736	1.86649	NtGF_10662	OTU domain containing protein IPR003323 Ovarian tumour, otubain	id:80,40, align: 352, eval: 0,0	SEC-C motif-containing protein / OTU-like cysteine protease family protein	id:55,86, align: 367, eval: 5e-145			IPR003323, IPR004027	Ovarian tumour, otubain, SEC-C motif
Nitab4.5_0003688g0100	1.63148	1.85831	1.09912	3.33489	2.63684	2.15189	0.995711	0.944686	0.858731	0.794338	0.89011	0.973757	0.947488	-0.0581818		1.52964	2.70787	0.933042	0.886068	1.86412	NtGF_04014	3-deoxy-manno-octulosonate cytidylyltransferase IPR004528 3-deoxy-D-manno-octulosonate cytidylyltransferase	id:89,61, align: 279, eval: 1e-177	KDSB: Nucleotide-diphospho-sugar transferases superfamily protein	id:83,75, align: 277, eval: 3e-172	3-deoxy-manno-octulosonate cytidylyltransferase, mitochondrial OS=Arabidopsis thaliana GN=KDSB PE=1 SV=1	id:83,75, align: 277, eval: 4e-171	IPR004528, IPR003329	3-deoxy-D-manno-octulosonate cytidylyltransferase, Acylneuraminate cytidylyltransferase	GO:0005737, GO:0008690, GO:0009103	KEGG:00540+2,7,7,38, MetaCyc:PWY-1269, MetaCyc:PWY-5111, UniPathway:UPA00030, UniPathway:UPA00358
Nitab4.5_0001149g0030	2.17531	2.78746	2.19823	1.66745	1.97763	5.02107	0.774442	1.13362	0.930291	0.873771	0.370879	0.599235	0.399881	-0.631288		2.387	2.88871	0.946119	0.614629	1.86288	NtGF_16941	U1 small nuclear ribonucleoprotein C protein IPR013085 Zinc finger, U1-C type	id:79,90, align: 199, eval: 3e-93	C2H2 and C2HC zinc fingers superfamily protein	id:55,93, align: 118, eval: 7e-33	U1 small nuclear ribonucleoprotein C OS=Vitis vinifera GN=VIT_07s0104g01170 PE=3 SV=1	id:54,46, align: 202, eval: 8e-44	IPR017340, IPR013085	U1 small nuclear ribonucleoprotein C, Zinc finger, U1-C type	GO:0000387, GO:0000398, GO:0005685, GO:0008270
Nitab4.5_0000131g0100	40.787	51.5681	52.7576	32.5152	30.3236	20.0843	0.442538	0.692769	0.858731	0.238301	0.0741758	0.299618	-0.70075	-1.7214		48.3709	27.641	0.664679	0.204032	1.86159	NtGF_02425	BEACH domain-containing protein IPR008985 Concanavalin A-like lectin_glucanase	id:91,54, align: 887, eval: 0,0	binding	id:62,08, align: 662, eval: 0,0			IPR008985, IPR013320, IPR011989	Concanavalin A-like lectin/glucanases superfamily, Concanavalin A-like lectin/glucanase, subgroup, Armadillo-like helical
Nitab4.5_0000935g0010	2.71914	1.85831	2.93098	5.00234	2.63684	2.86918	1.65952	1.76341	1.6459	1.35037	1.03846	1.42318	0.574899	-0.404138		2.50281	3.50279	1.68961	1.27067	1.86097	NtGF_09360	GTP-binding protein engA IPR016484 GTP-binding, EngA	id:89,46, align: 313, eval: 0,0	GTP binding;GTP binding	id:72,17, align: 309, eval: 9e-162	GTPase Der OS=Magnetospirillum magneticum (strain AMB-1 / ATCC 700264) GN=der PE=3 SV=1	id:42,55, align: 275, eval: 2e-58	IPR027417, IPR006073, IPR005225, IPR015946	P-loop containing nucleoside triphosphate hydrolase, GTP binding domain, Small GTP-binding protein domain, K homology domain-like, alpha/beta	GO:0005525
Nitab4.5_0000056g0070	8.15741	8.82697	7.69382	7.50351	5.27368	5.02107	0.442538	0.818727	0.715609	0.317735	0.0741758	0.374522	-0.36686	-1.38817		8.22607	5.93275	0.658958	0.255478	1.86024	NtGF_09006	DNA ligase IPR000977 ATP-dependent DNA ligase	id:85,65, align: 432, eval: 0,0	ATLIG4, LIG4: DNA ligase IV	id:72,86, align: 420, eval: 0,0	DNA ligase 4 OS=Arabidopsis thaliana GN=LIG4 PE=1 SV=1	id:72,86, align: 420, eval: 0,0	IPR012308, IPR012310, IPR016059, IPR025558	DNA ligase, ATP-dependent, N-terminal, DNA ligase, ATP-dependent, central, DNA ligase, ATP-dependent, conserved site, Domain of unknown function DUF4283	GO:0003677, GO:0003910, GO:0006281, GO:0006310, GO:0005524, GO:0003909, GO:0051103	Reactome:REACT_216
Nitab4.5_0002149g0070	2.17531	1.39373	1.46549	2.50117	2.63684	1.43459	0.663808	0.818727	0.572487	0.476603	0.741758	0.224713	0.513062	-0.49817		1.67818	2.19087	0.685007	0.481025	1.85911	NtGF_00016							IPR019557	Aminotransferase-like, plant mobile domain
Nitab4.5_0001226g0020	2.71914	2.32289	3.66372	3.33489	1.97763	5.73836	0.995711	1.13362	1.21654	0.794338	0.519231	0.973757	0.440698	-0.549544		2.90192	3.68363	1.11529	0.762442	1.85683	NtGF_12646	WRKY-like transcription factor IPR003657 DNA-binding WRKY	id:85,69, align: 510, eval: 0,0	WRKY33, ATWRKY33: WRKY DNA-binding protein 33	id:51,04, align: 480, eval: 4e-124	Probable WRKY transcription factor 33 OS=Arabidopsis thaliana GN=WRKY33 PE=1 SV=2	id:51,04, align: 480, eval: 5e-123	IPR003657	DNA-binding WRKY	GO:0003700, GO:0006355, GO:0043565				WRKY	TF
Nitab4.5_0001035g0020	4.89445	6.50408	6.5947	8.33723	7.25131	10.7594	3.2084	3.77874	3.36336	3.01848	2.4478	2.69656	0.654342	-0.339283		5.99774	8.78266	3.45017	2.72095	1.85677	NtGF_01682	Aminoacylase-1 IPR010159 N-acyl-L-amino-acid amidohydrolase	id:90,67, align: 300, eval: 0,0	Peptidase M20/M25/M40 family protein	id:69,68, align: 432, eval: 0,0	Aminoacylase-1 OS=Mus musculus GN=Acy1 PE=1 SV=1	id:41,12, align: 411, eval: 3e-100	IPR011650, IPR010159, IPR002933	Peptidase M20, dimerisation domain, N-acyl-L-amino-acid amidohydrolase, Peptidase M20	GO:0004046, GO:0005737, GO:0006520, GO:0008152, GO:0016787	KEGG:00330+3,5,1,14
Nitab4.5_0001025g0040	0.543827	0.464577	0.732744	1.66745	1.31842	0.717295	0.221269	0.188937	0.214683	0.0794338	0.0741758	0.374522	1.1768	-0.233679	0.133714	0.580383	1.23439	0.208296	0.176044	2.5165	NtGF_04585	ABC transporter ATP-binding_permease protein IPR003439 ABC transporter-like	id:88,72, align: 736, eval: 0,0	STA1, ATATM3, ATM3: ABC transporter of the mitochondrion 3	id:79,91, align: 642, eval: 0,0	ABC transporter B family member 25, mitochondrial OS=Arabidopsis thaliana GN=ABCB25 PE=1 SV=1	id:79,91, align: 642, eval: 0,0	IPR003593, IPR011527, IPR017871, IPR003439, IPR027417, IPR001140	AAA+ ATPase domain, ABC transporter type 1, transmembrane domain, ABC transporter, conserved site, ABC transporter-like, P-loop containing nucleoside triphosphate hydrolase, ABC transporter, transmembrane domain	GO:0000166, GO:0017111, GO:0005524, GO:0006810, GO:0016021, GO:0042626, GO:0055085, GO:0016887
Nitab4.5_0000320g0120	2.17531	1.85831	1.09912	3.33489	1.97763	2.15189	2.76586	2.33022	2.14683	2.62131	1.70604	1.34828	0.664602	-0.328878		1.71091	2.48814	2.41431	1.89188	1.85586		F-box protein SKIP5 IPR001810 Cyclin-like F-box	id:89,78, align: 225, eval: 9e-149	SKIP5, SKP5: SKP1/ASK-interacting protein 5	id:70,45, align: 220, eval: 7e-110	F-box protein SKIP5 OS=Arabidopsis thaliana GN=SKIP5 PE=1 SV=1	id:70,45, align: 220, eval: 9e-109	IPR001810, IPR011050, IPR012334	F-box domain, Pectin lyase fold/virulence factor, Pectin lyase fold	GO:0005515
Nitab4.5_0002050g0170	6.52593	6.03951	3.66372	6.66978	9.88815	11.4767	4.09348	4.2196	4.07897	3.41565	3.63462	4.49426	0.934797	-0.0933461		5.40972	9.34488	4.13068	3.84818	1.85424	NtGF_10246	Katanin p60 ATPase-containing subunit IPR003959 ATPase, AAA-type, core	id:92,95, align: 397, eval: 0,0	P-loop containing nucleoside triphosphate hydrolases superfamily protein	id:82,37, align: 397, eval: 0,0	Fidgetin-like protein 1 OS=Homo sapiens GN=FIGNL1 PE=1 SV=2	id:53,02, align: 364, eval: 6e-123	IPR027417, IPR003959, IPR003960, IPR003593, IPR015415	P-loop containing nucleoside triphosphate hydrolase, ATPase, AAA-type, core, ATPase, AAA-type, conserved site, AAA+ ATPase domain, Vps4 oligomerisation, C-terminal	GO:0005524, GO:0000166, GO:0017111
Nitab4.5_0000070g0200	8.15741	9.29155	13.5558	11.6721	5.93289	10.7594	3.87221	4.40853	4.07897	2.22415	2.07692	1.79771	-0.0438619	-1.01301		10.3349	9.45481	4.1199	2.03292	1.85401		Amino acid binding protein IPR002912 Amino acid-binding ACT	id:57,25, align: 131, eval: 2e-44	ACT domain-containing protein	id:51,91, align: 131, eval: 9e-39
Nitab4.5_0003234g0020	1.63148	3.25204	4.03009	5.83606	1.97763	5.02107	0.221269	0.881706	1.07341	0.794338	0.222528	0.67414	0.592551	-0.405469		2.97121	4.27825	0.725463	0.563668	1.85321	NtGF_00169	Receptor like kinase, RLK	id:84,42, align: 950, eval: 0,0	TMK1: transmembrane kinase 1	id:66,16, align: 922, eval: 0,0	Probable receptor protein kinase TMK1 OS=Arabidopsis thaliana GN=TMK1 PE=1 SV=1	id:66,16, align: 922, eval: 0,0	IPR002290, IPR000719, IPR011009, IPR003591, IPR025875, IPR013210, IPR017441, IPR013320, IPR008271	Serine/threonine- / dual specificity protein kinase, catalytic domain, Protein kinase domain, Protein kinase-like domain, Leucine-rich repeat, typical subtype, Leucine rich repeat 4, Leucine-rich repeat-containing N-terminal, type 2, Protein kinase, ATP binding site, Concanavalin A-like lectin/glucanase, subgroup, Serine/threonine-protein kinase, active site	GO:0004672, GO:0005524, GO:0006468, GO:0016772, GO:0004674		PPC:1,6,1	Leucine Rich Repeat Kinase IX
Nitab4.5_0000486g0040	3.26296	5.11035	2.56461	5.83606	3.95526	5.73836	10.8422	10.0137	11.3066	8.18168	8.9011	7.56534	0.622651	-0.369938		3.64597	5.17656	10.7208	8.21604	1.85265	NtGF_14739	Homogentisate phytyltransferase IPR000537 UbiA prenyltransferase	id:83,92, align: 311, eval: 0,0	HPT1, TPT1, ATHPT, VTE2: homogentisate phytyltransferase 1	id:51,96, align: 358, eval: 3e-122	Probable homogentisate phytyltransferase 1, chloroplastic OS=Oryza sativa subsp, japonica GN=HPT1 PE=2 SV=1	id:52,84, align: 352, eval: 2e-124	IPR000537	UbiA prenyltransferase family	GO:0004659, GO:0016021	KEGG:00130+2,5,1,-, KEGG:00270+2,5,1,-, KEGG:00361+2,5,1,-, KEGG:00380+2,5,1,-, KEGG:00860+2,5,1,-, KEGG:00920+2,5,1,-
Nitab4.5_0000028g0090	0.543827	0.464577	0.732744	1.66745	1.31842	0.717295	0.553173	0.440853	0.286244	0.317735	0.370879	0.449426	1.1768	-0.135128	0.133714	0.580383	1.23439	0.426757	0.379347	2.39266	NtGF_01238	Phosphatidylinositol binding clathrin assembly protein like IPR011417 ANTH	id:86,11, align: 619, eval: 0,0	ENTH/ANTH/VHS superfamily protein	id:60,43, align: 647, eval: 0,0	Probable clathrin assembly protein At4g32285 OS=Arabidopsis thaliana GN=At4g32285 PE=1 SV=2	id:60,43, align: 647, eval: 0,0	IPR011417, IPR013809, IPR014712, IPR008942	AP180 N-terminal homology (ANTH) domain, Epsin-like, N-terminal, Clathrin adaptor, phosphoinositide-binding, GAT-like, ENTH/VHS	GO:0005543, GO:0005545, GO:0030118, GO:0030276, GO:0048268
Nitab4.5_0000335g0260	2.71914	2.32289	1.46549	1.66745	0.65921	2.86918	0.442538	0.566811	0.214683	0.0794338	0.0741758	0.374522	-0.203732	-1.2078		2.16917	1.73195	0.408011	0.176044	1.85051
Nitab4.5_0007026g0050	1.08765	1.85831	1.83186	2.50117	2.63684	1.43459	4.09348	3.14895	3.14868	3.25678	2.59615	1.87261	0.558827	-0.401019		1.59261	2.19087	3.4637	2.57518	1.85029	NtGF_08689	Ubiquitin family protein IPR019387 Domain of unknown function SAYSvFN	id:87,73, align: 220, eval: 2e-131	ubiquitin family protein	id:56,02, align: 216, eval: 7e-77			IPR019955, IPR019387	Ubiquitin supergroup, Uncharacterised domain SAYSvFN
Nitab4.5_0002824g0070	1.08765	1.85831	0.366372	2.50117	1.97763	0.717295	2.5446	1.88937	2.43307	1.35037	2.00275	2.47185	0.784198	-0.215845		1.10411	1.73203	2.28901	1.94166	1.84935	NtGF_12007	At1g17490_F1L3_4	id:80,32, align: 188, eval: 5e-89	unknown protein similar to AT5G57000,2	id:43,24, align: 148, eval: 2e-27
Nitab4.5_0001158g0050	55.4704	50.6389	44.6974	47.5222	52.7368	47.3415	9.62521	9.25792	9.08823	4.28942	4.82143	5.69273	0.0919287	-0.905228		50.2689	49.2002	9.32379	4.93453	1.84933	NtGF_09139	Myb IPR015495 Myb transcription factor	id:69,05, align: 1092, eval: 0,0	MYB4R1, AtMYB4R1: myb domain protein 4r1	id:46,24, align: 638, eval: 3e-171			IPR009057, IPR017930, IPR001005, IPR017877	Homeodomain-like, Myb domain, SANT/Myb domain, Myb-like domain	GO:0003677, GO:0003682				MYB	TF
Nitab4.5_0000787g0050	39.6994	34.8433	40.6673	60.8618	65.921	50.928	57.4194	60.019	61.113	55.3653	49.0302	44.5681	0.739921	-0.249839		38.4033	59.2369	59.5171	49.6546	1.84887	NtGF_06213	Nucleic acid binding protein IPR004087 K Homology	id:81,61, align: 223, eval: 7e-128	RNA-binding KH domain-containing protein	id:52,38, align: 273, eval: 4e-87	KH domain-containing protein At1g09660/At1g09670 OS=Arabidopsis thaliana GN=At1g09660 PE=2 SV=1	id:52,38, align: 273, eval: 6e-86
Nitab4.5_0002561g0080	5.43827	3.71662	2.19823	8.33723	4.61447	7.17295	7.08061	10.0137	9.5176	8.97601	8.82693	7.71515	0.960405	-0.0638797		3.78438	6.70822	8.87063	8.50603	1.84859		Transmembrane protein 93 IPR008504 Protein of unknown function DUF786	id:97,70, align: 87, eval: 2e-56	Rab5-interacting family protein	id:67,01, align: 97, eval: 4e-40			IPR008504	ER membrane protein complex subunit 6	GO:0005783, GO:0016021, GO:0072546
Nitab4.5_0000175g0200	3.80679	1.39373	2.56461	1.66745	4.61447	3.58648	1.43825	1.00766	1.21654	0.873771	0.370879	1.27337	0.497353	-0.520749		2.58838	3.28946	1.22082	0.839342	1.84846		Transcription initiation factor IIB IPR000812 Transcription factor TFIIB related	id:73,62, align: 235, eval: 3e-108	Cyclin/Brf1-like TBP-binding protein	id:54,36, align: 149, eval: 2e-41			IPR025558, IPR000812, IPR013763, IPR013150	Domain of unknown function DUF4283, Transcription factor TFIIB, Cyclin-like, Transcription factor TFIIB, cyclin-like domain	GO:0006352, GO:0006355, GO:0008270, GO:0017025	Reactome:REACT_1788
Nitab4.5_0002587g0070	7.06976	7.43324	6.96107	9.17095	5.93289	11.4767	0.663808	0.881706	0.500926	0.476603	0.445055	0.449426	0.416828	-0.574319		7.15469	8.86019	0.682147	0.457028	1.84836		Tir-nbs-lrr, resistance protein	id:40,28, align: 72, eval: 3e-06
Nitab4.5_0003134g0030	0.543827	0.464577	0.732744	1.66745	1.31842	0.717295	0.331904	0.440853	0.500926	0.0794338	0.593407	0.67414	1.1768	0.0728751	0.133714	0.580383	1.23439	0.424561	0.448993	2.01111	NtGF_03860	Dehydration-responsive protein-like IPR004159 Protein of unknown function DUF248, methyltransferase putative	id:81,71, align: 492, eval: 0,0	S-adenosyl-L-methionine-dependent methyltransferases superfamily protein	id:65,17, align: 491, eval: 0,0	Probable methyltransferase PMT6 OS=Arabidopsis thaliana GN=At3g10200 PE=2 SV=1	id:65,17, align: 491, eval: 0,0	IPR004159	Putative S-adenosyl-L-methionine-dependent methyltransferase	GO:0008168	KEGG:00130+2,1,1,-, KEGG:00253+2,1,1,-, KEGG:00270+2,1,1,-, KEGG:00340+2,1,1,-, KEGG:00350+2,1,1,-, KEGG:00360+2,1,1,-, KEGG:00380+2,1,1,-, KEGG:00450+2,1,1,-, KEGG:00522+2,1,1,-, KEGG:00624+2,1,1,-, KEGG:00627+2,1,1,-, KEGG:00860+2,1,1,-, KEGG:00940+2,1,1,-, KEGG:00941+2,1,1,-, KEGG:00942+2,1,1,-, KEGG:00945+2,1,1,-, KEGG:00950+2,1,1,-, KEGG:00981+2,1,1,-
Nitab4.5_0000151g0390	4.89445	1.85831	1.46549	4.16862	1.97763	3.58648	0.774442	0.755748	0.858731	0.714904	0.519231	0.299618	0.380401	-0.628522		2.73941	3.24424	0.796307	0.511251	1.8446	NtGF_09199	Methyltransferase like 3 IPR007757 MT-A70	id:89,87, align: 750, eval: 0,0	EMB1706, MTA: mRNAadenosine methylase	id:65,21, align: 707, eval: 0,0	N6-adenosine-methyltransferase MT-A70-like OS=Arabidopsis thaliana GN=EMB1706 PE=1 SV=2	id:65,21, align: 707, eval: 0,0	IPR007757	MT-A70-like	GO:0006139, GO:0008168
Nitab4.5_0002123g0080	0.543827	0.464577	0.732744	1.66745	1.31842	0.717295	0.331904	0.377874	0.644048	0.953205	0.964286	0.749044	1.1768	0.968847	0.133714	0.580383	1.23439	0.451275	0.888845	1.07982	NtGF_01319	Ribosomal L9-like protein IPR000702 Ribosomal protein L6	id:96,39, align: 194, eval: 3e-136	PGY2: Ribosomal protein L6 family	id:85,05, align: 194, eval: 9e-120	60S ribosomal protein L9-1 OS=Arabidopsis thaliana GN=RPL9B PE=2 SV=3	id:85,05, align: 194, eval: 1e-118	IPR020040, IPR000702, IPR002359	Ribosomal protein L6, alpha-beta domain, Ribosomal protein L6, Ribosomal protein L6, conserved site-2	GO:0003735, GO:0005840, GO:0006412, GO:0019843, GO:0005622
Nitab4.5_0004850g0010	7.06976	4.64577	6.22833	11.6721	11.8658	6.45566	6.96998	8.81706	9.44604	7.62564	7.49176	7.79006	0.857486	-0.141524		5.98129	9.99785	8.41103	7.63582	1.84122	NtGF_00182	NAD dependent epimerase_dehydratase family protein expressed-binding domain	id:91,93, align: 446, eval: 0,0	GAE6: UDP-D-glucuronate 4-epimerase 6	id:76,64, align: 458, eval: 0,0	UDP-glucuronate 4-epimerase 6 OS=Arabidopsis thaliana GN=GAE6 PE=1 SV=1	id:76,64, align: 458, eval: 0,0	IPR001509, IPR008089, IPR016040	NAD-dependent epimerase/dehydratase, Nucleotide sugar epimerase, NAD(P)-binding domain	GO:0003824, GO:0044237, GO:0050662, GO:0005975, GO:0016857
Nitab4.5_0000821g0050	1.08765	0.464577	1.83186	0.833723	2.63684	1.43459	0.885077	0.251916	0.572487	0.0794338	0.667583	0.599235	0.649586	-0.28588		1.12803	1.63505	0.569827	0.448751	1.84055	NtGF_00783	Aminotransferase like protein IPR005814 Aminotransferase class-III	id:74,26, align: 474, eval: 0,0	PYD4: PYRIMIDINE 4	id:70,91, align: 495, eval: 0,0	Alanine--glyoxylate aminotransferase 2 homolog 3, mitochondrial OS=Arabidopsis thaliana GN=At3g08860 PE=2 SV=1	id:70,91, align: 495, eval: 0,0	IPR015422, IPR015424, IPR005814, IPR015421	Pyridoxal phosphate-dependent transferase, major region, subdomain 2, Pyridoxal phosphate-dependent transferase, Aminotransferase class-III, Pyridoxal phosphate-dependent transferase, major region, subdomain 1	GO:0003824, GO:0030170, GO:0008483
Nitab4.5_0001832g0070	1.63148	0.929155	1.09912	3.33489	3.29605	1.43459	3.65094	3.52683	4.15053	5.4015	5.48901	7.41554	1.26829	0.69997	0.133	1.21992	2.68851	3.7761	6.10201	1.3638		Unknown Protein	id:68,24, align: 148, eval: 5e-40
Nitab4.5_0000491g0110	3.80679	4.64577	3.66372	6.66978	3.29605	4.30377	0.995711	1.38554	1.07341	0.794338	0.519231	0.898853	0.33318	-0.648528		4.03876	4.75653	1.15155	0.737474	1.83899	NtGF_00429	Purple acid phosphatase IPR008963 Purple acid phosphatase-like, N-terminal	id:77,97, align: 640, eval: 0,0	ATPAP27, PAP27: purple acid phosphatase 27	id:62,33, align: 600, eval: 0,0	Probable inactive purple acid phosphatase 27 OS=Arabidopsis thaliana GN=PAP27 PE=2 SV=1	id:62,33, align: 600, eval: 0,0	IPR004843, IPR025733, IPR008963, IPR015914	Phosphoesterase domain, Iron/zinc purple acid phosphatase-like C-terminal domain, Purple acid phosphatase-like, N-terminal, Purple acid phosphatase, N-terminal	GO:0016787, GO:0003993, GO:0046872
Nitab4.5_0000295g0040	1.08765	0.464577	2.93098	2.50117	1.31842	2.15189	0.221269	0.125958	0.0715609	0.0794338	0.0741758	0.149809	0.467199	-0.405899		1.4944	1.99049	0.139596	0.101139	1.83842	NtGF_00101	Cc-nbs-lrr, resistance protein	id:41,07, align: 448, eval: 9e-81			Putative late blight resistance protein homolog R1B-17 OS=Solanum demissum GN=R1B-17 PE=3 SV=1	id:40,74, align: 162, eval: 3e-28	IPR001229, IPR002182, IPR027417, IPR000767	Mannose-binding lectin, NB-ARC, P-loop containing nucleoside triphosphate hydrolase, Disease resistance protein	GO:0043531, GO:0006952
Nitab4.5_0003752g0050	3.26296	6.96866	4.39647	4.16862	3.29605	5.73836	4.09348	3.52683	2.50463	2.14471	1.18681	1.6479	-0.0394666	-1.00299		4.87603	4.40101	3.37498	1.65981	1.83527	NtGF_00814	Glutathione-regulated potassium-efflux system protein IPR006153 Cation_H+ exchanger	id:78,28, align: 396, eval: 0,0	KEA6, ATKEA6: K+ efflux antiporter 6	id:68,42, align: 342, eval: 3e-146	K(+) efflux antiporter 6 OS=Arabidopsis thaliana GN=KEA6 PE=2 SV=1	id:68,42, align: 342, eval: 4e-145	IPR006153	Cation/H+ exchanger	GO:0006812, GO:0015299, GO:0016021, GO:0055085
Nitab4.5_0002343g0040	4.35062	4.1812	2.93098	8.33723	1.97763	2.86918	1.54888	2.14129	1.78902	1.35037	1.40934	0.67414	0.288228	-0.672816		3.82093	4.39468	1.8264	1.14462	1.83524	NtGF_11633	RING finger protein 5 IPR018957 Zinc finger, C3HC4 RING-type	id:87,14, align: 412, eval: 0,0	RING/U-box superfamily protein	id:48,21, align: 448, eval: 3e-107			IPR017907, IPR001841, IPR013083	Zinc finger, RING-type, conserved site, Zinc finger, RING-type, Zinc finger, RING/FYVE/PHD-type	GO:0005515, GO:0008270
Nitab4.5_0000662g0200	1.08765	0.464577	2.56461	1.66745	0.65921	4.30377	5.19983	3.9047	3.93585	4.28942	3.33791	3.82012	0.756147	-0.161014		1.37228	2.21014	4.34679	3.81582	1.83467		Ras-related protein Rab-5C IPR015599 Rab5-related	id:44,44, align: 72, eval: 9e-09	ATRAB5A, ATRABF2A, RABF2A, RAB5A, RHA1, ATRAB-F2A, RAB-F2A: RAB homolog 1	id:41,67, align: 72, eval: 2e-07	Ras-related protein RABF2a OS=Arabidopsis thaliana GN=RABF2A PE=1 SV=1	id:41,67, align: 72, eval: 2e-06
Nitab4.5_0000254g0140	7.06976	10.2207	8.79293	6.66978	6.5921	14.3459	1.21698	1.57448	2.28995	1.66811	0.89011	0.374522	0.196468	-0.793854		8.69446	9.2026	1.6938	0.97758	1.83391	NtGF_09287	DNA polymerase IV IPR017061 DNA polymerase eta	id:86,99, align: 492, eval: 0,0	POLH: Y-family DNA polymerase H	id:75,44, align: 452, eval: 0,0	DNA polymerase eta OS=Arabidopsis thaliana GN=POLH PE=1 SV=1	id:75,44, align: 452, eval: 0,0	IPR017061, IPR017963, IPR001126, IPR017961	DNA polymerase eta, DNA-repair protein, UmuC-like, N-terminal, DNA-repair protein, UmuC-like, DNA polymerase, Y-family, little finger domain	, GO:0003684, GO:0003887, GO:0006281	KEGG:00230+2,7,7,7, KEGG:00240+2,7,7,7
Nitab4.5_0000168g0090	17.9463	15.7956	17.9522	19.1756	15.1618	25.8226	11.506	10.8954	12.2369	8.49941	7.12088	6.36687	0.330189	-0.64356		17.2314	20.0534	11.5461	7.32906	1.83339	NtGF_05861	BNR_Asp-box repeat protein IPR011040 Neuraminidase	id:82,13, align: 319, eval: 0,0	BNR/Asp-box repeat family protein	id:68,61, align: 309, eval: 5e-151			IPR011040	Sialidases
Nitab4.5_0000960g0010	44.05	24.6226	34.0726	33.3489	18.4579	22.9534	11.0635	11.966	10.6626	4.05112	4.07967	5.24331	-0.354747	-1.32463		34.2484	24.9201	11.2307	4.45803	1.83304	NtGF_01382	Chaperone protein dnaJ 49 IPR003095 Heat shock protein DnaJ	id:73,86, align: 352, eval: 2e-173	Heat shock protein DnaJ, N-terminal with domain of unknown function (DUF1977)	id:48,45, align: 355, eval: 7e-94	Chaperone protein dnaJ 49 OS=Arabidopsis thaliana GN=ATJ49 PE=2 SV=2	id:48,45, align: 355, eval: 1e-92	IPR015399, IPR001623	Domain of unknown function DUF1977, DnaJ-like, DnaJ domain
Nitab4.5_0001298g0070	11.9642	7.89782	8.06019	9.17095	8.56973	6.45566	2.10206	2.14129	1.93214	1.35037	0.370879	1.19847	-0.0838399	-1.07537		9.3074	8.06545	2.0585	0.973241	1.83286		Vacuolar protein sorting 54 family protein IPR012501 Vps54-like	id:89,60, align: 202, eval: 1e-124	ATVPS54, VPS54: VPS54	id:52,42, align: 227, eval: 2e-62	Vacuolar protein sorting-associated protein 54, chloroplastic OS=Arabidopsis thaliana GN=VPS54 PE=1 SV=1	id:52,42, align: 227, eval: 3e-61
Nitab4.5_0003553g0140	7.61358	12.079	7.32744	9.17095	9.88815	10.0421	3.98285	3.65278	4.43677	2.70075	2.1511	2.24713	0.228365	-0.754994		9.00668	9.70041	4.02413	2.36633	1.83157	NtGF_12611	Nucleic acid binding protein IPR018111 K Homology, type 1, subgroup	id:83,44, align: 453, eval: 0,0					IPR004088, IPR004087	K Homology domain, type 1, K Homology domain	GO:0003723
Nitab4.5_0001155g0030	7.61358	6.96866	9.52568	13.3396	9.22894	15.7805	1.99142	2.26725	2.36151	1.42981	2.07692	2.24713	0.768749	-0.199373		8.03597	12.783	2.20673	1.91795	1.83022	NtGF_07773	Far upstream element-binding protein 3 IPR018111 K Homology, type 1, subgroup	id:66,90, align: 568, eval: 0,0	KH domain-containing protein	id:42,12, align: 406, eval: 3e-72			IPR004088, IPR004087	K Homology domain, type 1, K Homology domain	GO:0003723
Nitab4.5_0002031g0110	2.71914	4.1812	3.66372	8.33723	1.31842	9.32484	1.65952	2.33022	1.43122	1.66811	1.48352	2.17223	0.930892	-0.0290927		3.52135	6.32683	1.80699	1.77462	1.82948	NtGF_03357	RING finger protein B IPR018957 Zinc finger, C3HC4 RING-type	id:83,66, align: 306, eval: 2e-179	RING/U-box superfamily protein	id:54,39, align: 296, eval: 1e-99	Probable E3 ubiquitin-protein ligase LUL3 OS=Arabidopsis thaliana GN=LUL3 PE=1 SV=1	id:54,39, align: 296, eval: 2e-98	IPR013083, IPR001841	Zinc finger, RING/FYVE/PHD-type, Zinc finger, RING-type	GO:0005515, GO:0008270
Nitab4.5_0000976g0130	8.70124	7.43324	7.32744	13.3396	16.4802	12.9113	8.29759	7.17961	6.65516	8.02281	6.89835	7.11592	0.991368	0.0147728		7.82064	14.2437	7.37746	7.34569	1.82917	NtGF_01359	Calcium-binding mitochondrial carrier protein SCaMC-1 IPR002113 Adenine nucleotide translocator 1	id:86,75, align: 468, eval: 0,0	Mitochondrial substrate carrier family protein	id:75,96, align: 470, eval: 0,0	Calcium-binding mitochondrial carrier protein SCaMC-1 OS=Danio rerio GN=slc25a24 PE=2 SV=1	id:40,60, align: 463, eval: 1e-114	IPR011992, IPR018108, IPR002048, IPR002067, IPR023395, IPR018247	EF-hand domain pair, Mitochondrial substrate/solute carrier, EF-hand domain, Mitochondrial carrier protein, Mitochondrial carrier domain, EF-Hand 1, calcium-binding site	GO:0005509, GO:0055085
Nitab4.5_0000795g0040	9.24506	11.1499	16.1204	15.007	15.821	14.3459	10.0677	10.0766	10.2332	6.99017	6.60165	6.96611	0.405076	-0.552882		12.1718	15.058	10.1259	6.85264	1.82805	NtGF_00275	Voltage-gated chloride channel IPR002251 Chloride channel plant CLC	id:94,36, align: 762, eval: 0,0	CLC-D, ATCLC-D: chloride channel D	id:82,68, align: 762, eval: 0,0	Chloride channel protein CLC-d OS=Arabidopsis thaliana GN=CLC-D PE=1 SV=2	id:82,68, align: 762, eval: 0,0	IPR000644, IPR014743, IPR001807, IPR002251	CBS domain, Chloride channel, core, Chloride channel, voltage gated, Chloride channel ClC-plant	GO:0030554, GO:0005216, GO:0055085, GO:0005247, GO:0006821, GO:0016020
Nitab4.5_0000413g0120	2.71914	7.89782	5.49558	9.17095	7.91052	7.17295	4.64665	4.72343	3.22024	3.81282	2.96703	3.59541	0.687084	-0.263559		5.37084	8.08481	4.19677	3.45842	1.82669	NtGF_14226	F-box family protein IPR001810 Cyclin-like F-box	id:67,16, align: 405, eval: 0,0					IPR001810, IPR017451	F-box domain, F-box associated interaction domain	GO:0005515
Nitab4.5_0001127g0230	710.782	544.02	458.698	599.447	883.341	633.372	1.54888	1.38554	0.858731	0.476603	0.89011	1.19847	0.423732	-0.53994		571.167	705.387	1.26438	0.855061	1.82619	NtGF_11102	Cytochrome c oxidase subunit 1 IPR000883 Cytochrome c oxidase, subunit I	id:76,33, align: 431, eval: 0,0			Cytochrome c oxidase subunit 1 OS=Glycine max GN=COX1 PE=3 SV=2	id:76,54, align: 456, eval: 0,0	IPR023616, IPR023615, IPR000883	Cytochrome c oxidase, subunit I domain, Cytochrome c oxidase, subunit I, copper-binding site, Cytochrome c oxidase, subunit I	GO:0004129, GO:0055114, GO:0005506, GO:0009055, GO:0009060, GO:0016021, GO:0020037	KEGG:00190+1,9,3,1, MetaCyc:PWY-3781, MetaCyc:PWY-6692, MetaCyc:PWY-7279, UniPathway:UPA00705
Nitab4.5_0000129g0430	1.63148	1.39373	1.09912	1.66745	1.97763	2.86918	1.54888	1.00766	2.43307	1.03264	1.26099	2.02242	0.796463	-0.200181		1.37478	2.17142	1.66321	1.43868	1.82597	NtGF_10088	Unknown Protein	id:92,29, align: 454, eval: 0,0	unknown protein,	id:57,14, align: 469, eval: 3e-164	Uncharacterized protein At2g02148 OS=Arabidopsis thaliana GN=At2g02148 PE=2 SV=1	id:57,14, align: 469, eval: 3e-163
Nitab4.5_0000468g0170	5.9821	7.89782	4.03009	10.0047	4.61447	4.30377	4.20411	3.9047	4.43677	3.09792	2.00275	2.17223	0.181707	-0.775501		5.97	6.30764	4.18186	2.4243	1.82254	NtGF_11473	Legume lectin beta domain IPR010341 Protein of unknown function DUF936, plant	id:77,54, align: 610, eval: 0,0					IPR010341	Protein of unknown function DUF936, plant
Nitab4.5_0002795g0060	17.4025	19.9768	14.6549	24.178	33.6197	22.2362	12.3911	12.5328	11.9507	9.69092	12.1648	9.28815	0.749844	-0.230569		17.3447	26.6779	12.2915	10.3813	1.82112	NtGF_01537	Threonine synthase IPR004450 Threonine synthase	id:93,71, align: 525, eval: 0,0	MTO2, TS: Pyridoxal-5
Nitab4.5_0000079g0210	2.17531	3.25204	0.366372	5.00234	3.95526	2.86918	6.19554	6.36088	6.15424	9.53205	8.9011	10.4117	1.18035	0.633742	0.132616	1.93124	3.94226	6.23689	9.61495	1.32413	NtGF_01671	24-sterol C-methyltransferase IPR013705 Sterol methyltransferase C-terminal	id:70,51, align: 356, eval: 2e-179	SMT2, CVP1, FRL1: sterol methyltransferase 2	id:66,11, align: 357, eval: 7e-170	24-methylenesterol C-methyltransferase 2 OS=Arabidopsis thaliana GN=SMT2 PE=1 SV=2	id:66,11, align: 357, eval: 9e-169	IPR013216, IPR013705, IPR025769	Methyltransferase type 11, Sterol methyltransferase C-terminal, ERGosterol biosynthesis methyltransferase, plant	GO:0008152, GO:0008168, GO:0006694, GO:0008757
Nitab4.5_0002716g0080	337.173	352.614	362.708	451.044	421.235	469.111	174.692	172.814	168.741	135.117	110.67	115.727	0.463308	-0.501384		350.832	447.13	172.082	120.505	1.81998	NtGF_17226	COP1-interacting protein 7 (CIP7)-like	id:58,42, align: 647, eval: 0,0
Nitab4.5_0001860g0090	0.543827	0.929155	1.83186	3.33489	1.97763	5.73836	1.10635	1.5115	1.57434	2.06528	1.8544	1.6479	1.79501	0.401042	0.131969	1.10161	3.68363	1.39739	1.85586	2.5178	NtGF_12822	Heterogeneous nuclear ribonucleoprotein A3 IPR012677 Nucleotide-binding, alpha-beta plait	id:78,77, align: 391, eval: 2e-170	RNA-binding (RRM/RBD/RNP motifs) family protein	id:68,78, align: 221, eval: 1e-99	Heterogeneous nuclear ribonucleoprotein 1 OS=Arabidopsis thaliana GN=RNP1 PE=1 SV=1	id:42,78, align: 187, eval: 1e-46	IPR000504, IPR012677	RNA recognition motif domain, Nucleotide-binding, alpha-beta plait	GO:0003676, GO:0000166
Nitab4.5_0000779g0080	1.63148	6.96866	4.03009	6.66978	1.31842	5.02107	1.21698	1.76341	1.43122	0.63547	1.03846	0.823948	0.11746	-0.822393		4.21008	4.33642	1.47054	0.832627	1.81914	NtGF_00349	Zinc ion binding protein IPR001781 Zinc finger, LIM-type	id:79,11, align: 541, eval: 0,0	DAR2: DA1-related protein 2	id:64,44, align: 495, eval: 0,0	Protein DA1-related 2 OS=Arabidopsis thaliana GN=DAR2 PE=2 SV=1	id:64,44, align: 495, eval: 0,0	IPR001781, IPR022087	Zinc finger, LIM-type, Protein DA1 like	GO:0008270				Orphans	transcriptional regulator
Nitab4.5_0000435g0050	16.8586	15.3311	15.0213	21.6768	21.0947	16.4978	2.98713	2.33022	2.36151	2.46245	0.815934	2.02242	0.445022	-0.516234		15.737	19.7564	2.55962	1.76693	1.81862	NtGF_00089
Nitab4.5_0000319g0180	3.80679	0.929155	2.93098	5.00234	3.29605	6.45566	3.54031	3.33789	3.2918	2.46245	2.52198	4.19465	1.06019	-0.136548	0.131788	2.55564	4.91801	3.39	3.05969	2.13212		Arginine_serine-rich splicing factor IPR012677 Nucleotide-binding, alpha-beta plait	id:75,32, align: 235, eval: 1e-98	SRp34a, SR34a, At-SR34a: SER/ARG-rich protein 34A	id:77,09, align: 179, eval: 5e-92	Pre-mRNA-splicing factor SF2 OS=Arabidopsis thaliana GN=SF2 PE=1 SV=1	id:64,57, align: 175, eval: 6e-68	IPR000504, IPR012677	RNA recognition motif domain, Nucleotide-binding, alpha-beta plait	GO:0003676, GO:0000166
Nitab4.5_0002561g0040	3.80679	2.78746	4.76284	4.16862	1.97763	4.30377	2.5446	2.20427	2.0037	1.03264	1.11264	1.27337	-0.0312381	-0.961524		3.7857	3.48334	2.25086	1.13955	1.81746	NtGF_06534	Unknown Protein	id:68,95, align: 612, eval: 0,0
Nitab4.5_0002660g0030	16.3148	24.158	26.7452	18.3419	13.1842	12.9113	1.99142	1.13362	1.50278	0.714904	0.519231	0.449426	-0.503103	-1.42674		22.406	14.8125	1.54261	0.561187	1.81723	NtGF_06681	Polyphosphoinositide phosphatase IPR001202 WW_Rsp5_WWP	id:91,41, align: 768, eval: 0,0	SAC9: sacI homology domain-containing protein / WW domain-containing protein	id:71,15, align: 780, eval: 0,0	Probable phosphoinositide phosphatase SAC9 OS=Arabidopsis thaliana GN=SAC9 PE=2 SV=1	id:71,15, align: 780, eval: 0,0	IPR002013, IPR001202	Synaptojanin, N-terminal, WW domain	GO:0042578, GO:0005515
Nitab4.5_0000647g0230	4.35062	1.85831	5.86195	5.00234	5.27368	7.89025	4.75729	2.89704	2.71931	2.78018	2.37363	3.4456	0.69059	-0.233007		4.02363	6.05542	3.45788	2.86647	1.81547	NtGF_00349	Actin-binding LIM protein 1 IPR001781 Zinc finger, LIM-type	id:81,98, align: 494, eval: 0,0	DAR2: DA1-related protein 2	id:61,04, align: 498, eval: 0,0	Protein DA1-related 2 OS=Arabidopsis thaliana GN=DAR2 PE=2 SV=1	id:61,04, align: 498, eval: 0,0	IPR022087, IPR001781	Protein DA1 like, Zinc finger, LIM-type	GO:0008270				Orphans	transcriptional regulator
Nitab4.5_0000083g0150	359.47	283.392	267.452	511.906	458.81	537.971	490.775	482.042	475.808	451.422	442.83	428.753	0.845368	-0.118856		303.438	502.896	482.875	441.002	1.81469	NtGF_12615	WRKY transcription factor 78 IPR003657 DNA-binding WRKY	id:57,35, align: 422, eval: 3e-139					IPR003657	DNA-binding WRKY	GO:0003700, GO:0006355, GO:0043565				WRKY	TF
Nitab4.5_0000949g0060	1.63148	1.85831	1.46549	3.33489	2.63684	2.86918	1.21698	0.881706	1.14497	0.953205	1.11264	1.12357	0.949378	0.00167943		1.65176	2.94697	1.08122	1.06314	1.81449		Cellulose synthase-like D6 IPR005150 Cellulose synthase	id:55,45, align: 202, eval: 2e-60	ATCSLD5, CSLD5, SOS6: cellulose synthase-like D5	id:50,00, align: 202, eval: 7e-57	Cellulose synthase-like protein D5 OS=Arabidopsis thaliana GN=CSLD5 PE=2 SV=1	id:50,00, align: 202, eval: 9e-56	IPR005150	Cellulose synthase	GO:0016020, GO:0016760, GO:0030244
Nitab4.5_0000140g0050	13.0519	14.8665	21.9823	27.5129	23.0723	17.9324	3.65094	3.9047	3.93585	3.25678	2.22528	3.22089	0.550026	-0.395896		16.6336	22.8392	3.8305	2.90098	1.81303	NtGF_02268	Exocyst complex component 2	id:83,93, align: 977, eval: 0,0	SEC5A: exocyst complex component sec5	id:64,34, align: 976, eval: 0,0	Exocyst complex component SEC5A OS=Arabidopsis thaliana GN=SEC5A PE=1 SV=1	id:64,34, align: 976, eval: 0,0	IPR016159	Cullin repeat-like-containing domain
Nitab4.5_0003466g0060	5.43827	2.78746	2.93098	5.00234	3.95526	8.60754	2.76586	3.02299	2.79087	2.46245	2.89286	2.09732	0.790846	-0.193702		3.7189	5.85505	2.85991	2.48421	1.81251	NtGF_01032	Translation initiation factor 2 gamma subunit IPR015256 Initiation factor eIF2 gamma, C-terminal	id:98,71, align: 464, eval: 0,0	EIF2 GAMMA: eukaryotic translation initiation factor 2 gamma subunit	id:88,79, align: 464, eval: 0,0	Eukaryotic translation initiation factor 2 subunit 3 OS=Rattus norvegicus GN=Eif2s3 PE=1 SV=2	id:73,45, align: 452, eval: 0,0	IPR027417, IPR009001, IPR004161, IPR000795, IPR015256, IPR009000	P-loop containing nucleoside triphosphate hydrolase, Translation elongation factor EF1A/initiation factor IF2gamma, C-terminal, Translation elongation factor EFTu/EF1A, domain 2, Elongation factor, GTP-binding domain, Translation initiation factor 2, gamma subunit, C-terminal, Translation protein, beta-barrel domain	GO:0005525, GO:0003924
Nitab4.5_0000212g0230	23.9284	18.1185	25.2797	25.8454	15.1618	15.0632	11.3954	9.82473	9.37448	5.48093	3.78297	4.79388	-0.168106	-1.10549		22.4422	18.6901	10.1982	4.68593	1.81249	NtGF_08465	Splicing factor -like RNA-binding domain protein	id:83,81, align: 593, eval: 0,0	RIK: RS2-interacting KH protein	id:48,83, align: 598, eval: 8e-151	Protein RIK OS=Arabidopsis thaliana GN=RIK PE=1 SV=2	id:48,83, align: 598, eval: 1e-149
Nitab4.5_0000342g0250	91.9068	55.2847	47.6284	115.054	80.4236	67.4258	0.221269	0.314895	0.0715609	0.0794338	0.148352	0.224713	0.54971	-0.418931		64.94	87.6344	0.202575	0.150833	1.81239		Acetyl-coenzyme A carboxylase carboxyl transferase subunit beta IPR000438 Acetyl-CoA carboxylase carboxyl transferase, beta subunit	id:95,83, align: 72, eval: 6e-46			Acetyl-coenzyme A carboxylase carboxyl transferase subunit beta, chloroplastic OS=Nicotiana tabacum GN=accD PE=1 SV=2	id:95,83, align: 72, eval: 1e-44
Nitab4.5_0000227g0350	5.43827	6.50408	3.66372	8.33723	7.25131	5.73836	2.5446	2.45618	2.50463	1.19151	2.1511	2.32204	0.574716	-0.393107		5.20203	7.10897	2.5018	1.88821	1.81066		MRNA decapping enzyme IPR010334 Dcp1-like decapping	id:70,38, align: 341, eval: 2e-134	DCP1, ATDCP1: decapping 1	id:56,60, align: 341, eval: 1e-89	mRNA-decapping enzyme-like protein OS=Arabidopsis thaliana GN=At1g08370 PE=1 SV=2	id:56,60, align: 341, eval: 2e-88	IPR011993, IPR010334	Pleckstrin homology-like domain, Dcp1-like decapping		Reactome:REACT_21257
Nitab4.5_0000170g0070	4.35062	2.78746	4.03009	0.833723	5.93289	4.30377	0.553173	1.57448	0.930291	0.556036	0.519231	0.599235	0.140627	-0.896597		3.72273	3.69013	1.01931	0.558167	1.81019	NtGF_10589	Microtubule-associated protein TORTIFOLIA1 IPR011989 Armadillo-like helical	id:87,15, align: 778, eval: 0,0	ARM repeat superfamily protein	id:47,83, align: 784, eval: 0,0	Microtubule-associated protein TORTIFOLIA1 OS=Arabidopsis thaliana GN=TOR1 PE=1 SV=2	id:41,50, align: 294, eval: 2e-64	IPR016024, IPR026003, IPR011989	Armadillo-type fold, HEAT repeat associated with sister chromatid cohesion protein, Armadillo-like helical	GO:0005488
Nitab4.5_0001213g0080	2.17531	1.39373	1.46549	1.66745	5.27368	1.43459	4.53602	4.47151	3.72117	3.89225	4.52473	3.29579	0.892671	-0.102585		1.67818	2.7919	4.2429	3.90426	1.80795		Alcohol dehydrogenase zinc-binding domain protein IPR002085 Alcohol dehydrogenase superfamily, zinc-containing	id:79,31, align: 174, eval: 3e-92	AT-AER, AER: alkenal reductase	id:43,35, align: 173, eval: 4e-39	(+)-pulegone reductase OS=Mentha piperita PE=1 SV=1	id:44,91, align: 167, eval: 9e-39	IPR013149, IPR016040, IPR002085	Alcohol dehydrogenase, C-terminal, NAD(P)-binding domain, Alcohol dehydrogenase superfamily, zinc-type	GO:0008270, GO:0016491, GO:0055114
Nitab4.5_0000351g0020	0.543827	1.85831	1.09912	2.50117	2.63684	1.43459	0.995711	0.692769	1.07341	0.556036	1.33517	1.6479	1.00963	0.378215	0.129907	1.16708	2.19087	0.920631	1.1797	1.46497	NtGF_07015	Peroxisomal biogenesis factor 2 IPR006845 Pex, N-terminal	id:91,22, align: 353, eval: 0,0	TED3, PEX2, ATPEX2: Pex2/Pex12 N-terminal domain-containing protein / zinc finger (C3HC4-type RING finger) family protein	id:73,68, align: 323, eval: 1e-172	Peroxisome biogenesis protein 2 OS=Arabidopsis thaliana GN=PEX2 PE=1 SV=1	id:73,68, align: 323, eval: 2e-171	IPR001841, IPR017907, IPR013083, IPR006845, IPR018957	Zinc finger, RING-type, Zinc finger, RING-type, conserved site, Zinc finger, RING/FYVE/PHD-type, Pex, N-terminal, Zinc finger, C3HC4 RING-type	GO:0005515, GO:0008270, GO:0046872
Nitab4.5_0003274g0020	1.08765	0.464577	1.46549	1.66745	2.63684	1.43459	0.553173	0.755748	0.715609	0.794338	0.741758	0.749044	1.03285	0.167323	0.129383	1.00591	1.91296	0.674843	0.761713	1.68484	NtGF_00857	Ribosomal protein L3 IPR019926 Ribosomal protein L3, conserved site IPR000597 Ribosomal protein L3	id:82,79, align: 337, eval: 0,0	RPL3B, ARP2: R-protein L3 B	id:76,35, align: 334, eval: 2e-178	60S ribosomal protein L3 OS=Oryza sativa subsp, japonica GN=RPL3 PE=2 SV=2	id:76,85, align: 337, eval: 0,0	IPR009000, IPR000597	Translation protein, beta-barrel domain, Ribosomal protein L3	GO:0003735, GO:0005622, GO:0005840, GO:0006412
Nitab4.5_0000515g0110	0.543827	0.464577	0.366372	0.833723	1.31842	2.15189	0.442538	0.692769	0.214683	0.397169	0.667583	0.599235	1.79347	0.300683	0.124158	0.458259	1.43468	0.449997	0.554662	2.53994		CM0545,450,nc protein IPR004158 Protein of unknown function DUF247, plant	id:63,80, align: 221, eval: 8e-89					IPR004158	Protein of unknown function DUF247, plant
Nitab4.5_0002465g0080	2.17531	0.929155	2.93098	2.50117	2.63684	2.15189	0.663808	1.1966	1.00185	0.794338	0.445055	0.67414	0.370833	-0.599193		2.01181	2.42996	0.954087	0.637844	1.8067	NtGF_10265	Pentatricopeptide repeat-containing protein IPR002885 Pentatricopeptide repeat	id:79,82, align: 451, eval: 0,0	Tetratricopeptide repeat (TPR)-like superfamily protein	id:56,76, align: 451, eval: 0,0	Pentatricopeptide repeat-containing protein At3g14330 OS=Arabidopsis thaliana GN=PCMP-H57 PE=2 SV=2	id:56,76, align: 451, eval: 0,0	IPR002885, IPR011990	Pentatricopeptide repeat, Tetratricopeptide-like helical	GO:0005515
Nitab4.5_0004550g0090	0.543827	0.929155	1.09912	3.33489	1.97763	1.43459	0.774442	0.755748	0.78717	0.953205	0.519231	0.823948	1.45994	-0.00401266	0.123519	0.857366	2.24904	0.772453	0.765461	2.64715		Ribosomal RNA small subunit methyltransferase A IPR011530 rRNA adenine dimethylase	id:89,47, align: 133, eval: 2e-81	PFC1: Ribosomal RNA adenine dimethylase family protein	id:71,43, align: 133, eval: 1e-63	Ribosomal RNA small subunit methyltransferase A OS=Protochlamydia amoebophila (strain UWE25) GN=rsmA PE=3 SV=2	id:42,75, align: 131, eval: 8e-28	IPR001737, IPR023165	Ribosomal RNA adenine methylase transferase, rRNA adenine dimethylase-like	GO:0000154, GO:0000179, GO:0008649
Nitab4.5_0005041g0060	42.4185	25.5518	27.1115	37.5175	28.346	37.2994	18.476	18.2639	18.3911	11.2002	9.71704	12.2094	0.237579	-0.724759		31.6939	34.3876	18.377	11.0422	1.8057	NtGF_24917	PRLI-interacting factor A (Fragment)	id:55,71, align: 420, eval: 1e-101	PRLI-interacting factor, putative	id:65,81, align: 313, eval: 9e-117
Nitab4.5_0000121g0080	1.63148	0.929155	1.46549	4.16862	0.65921	0.717295	0.995711	1.38554	1.43122	1.19151	0.593407	1.12357	0.523217	-0.400646		1.34204	1.84837	1.27082	0.969493	1.80536	NtGF_10570	Deoxyribonuclease tatD IPR012278 Deoxyribonuclease, TatD Mg-dependent	id:79,54, align: 303, eval: 2e-166	TatD related DNase	id:69,74, align: 304, eval: 1e-145	Putative deoxyribonuclease TATDN1 OS=Xenopus laevis GN=tatdn1 PE=2 SV=1	id:44,25, align: 287, eval: 5e-73	IPR001130	TatD family	GO:0016888
Nitab4.5_0000131g0390	142.483	185.831	180.988	120.89	114.043	129.83	17.0377	16.6265	12.7378	5.95753	5.04396	7.41554	-0.369815	-1.32019		169.767	121.588	15.4673	6.13901	1.80449	NtGF_15056	Ubiquitin carboxyl-terminal hydrolase family protein IPR001394 Peptidase C19, ubiquitin carboxyl-terminal hydrolase 2	id:77,66, align: 761, eval: 0,0	UBP16: ubiquitin-specific protease 16	id:50,29, align: 350, eval: 2e-96	Ubiquitin carboxyl-terminal hydrolase 16 OS=Arabidopsis thaliana GN=UBP16 PE=1 SV=1	id:50,29, align: 350, eval: 2e-95	IPR001394, IPR018200, IPR002893	Ubiquitin carboxyl-terminal hydrolases family 2, Peptidase C19, ubiquitin carboxyl-terminal hydrolase 2, conserved site, Zinc finger, MYND-type	GO:0004221, GO:0006511
Nitab4.5_0000956g0100	27.7352	29.733	25.6461	41.6862	32.3013	51.6453	37.3945	32.8751	34.5639	30.582	26.7033	30.561	0.710388	-0.240275		27.7047	41.8776	34.9445	29.2821	1.80386	NtGF_06387	DUF803 domain membrane protein IPR008521 Protein of unknown function DUF803	id:81,18, align: 340, eval: 0,0	Protein of unknown function (DUF803)	id:64,63, align: 328, eval: 1e-147	Magnesium transporter NIPA2 OS=Pongo abelii GN=NIPA2 PE=2 SV=1	id:44,67, align: 291, eval: 3e-69	IPR008521	Magnesium transporter NIPA	GO:0015095, GO:0015693, GO:0016020
Nitab4.5_0003279g0020	22.2969	26.0163	23.4478	30.8478	26.3684	32.9956	8.07633	8.1243	7.15609	5.4015	5.26648	5.61783	0.441414	-0.507511		23.9204	30.0706	7.78557	5.4286	1.80292	NtGF_18829	Light-inducible protein CPRF2	id:74,69, align: 162, eval: 6e-60			Light-inducible protein CPRF2 OS=Petroselinum crispum GN=CPRF2 PE=2 SV=2	id:45,83, align: 168, eval: 4e-32
Nitab4.5_0000009g0300	1.63148	0.929155	2.19823	1.66745	0.65921	1.43459	2.32333	2.96001	2.0037	1.03264	0.964286	1.19847	-0.26216	-1.1855		1.58629	1.25375	2.42902	1.06513	1.80242	NtGF_00172	Endoglucanase 1 IPR008928 Six-hairpin glycosidase-like IPR012341 Six-hairpin glycosidase IPR018221 Glycoside hydrolase, family 9, active site IPR001701 Glycoside hydrolase, family 9	id:90,52, align: 485, eval: 0,0	ATGH9B3, ATCEL3, CEL3: cellulase 3	id:69,87, align: 478, eval: 0,0	Endoglucanase 9 OS=Arabidopsis thaliana GN=CEL3 PE=1 SV=1	id:69,87, align: 478, eval: 0,0	IPR001701, IPR018221, IPR008928, IPR012341	Glycoside hydrolase, family 9, Glycoside hydrolase, family 9, active site, Six-hairpin glycosidase-like, Six-hairpin glycosidase	GO:0004553, GO:0005975, GO:0003824	KEGG:00500+3,2,1,4, MetaCyc:PWY-6788, MetaCyc:PWY-6805
Nitab4.5_0002650g0120	3.26296	0.929155	1.46549	2.50117	3.95526	2.15189	1.43825	1.00766	0.78717	0.794338	1.26099	0.67414	0.762856	-0.201831		1.88587	2.86944	1.07769	0.909822	1.80229	NtGF_00078	Ulp1 protease family protein IPR015410 Region of unknown function DUF1985	id:44,03, align: 159, eval: 3e-37					IPR015410	Domain of unknown function DUF1985
Nitab4.5_0000568g0220	0.543827	0.464577	1.09912	1.66745	3.29605	1.43459	0.663808	0.377874	0.0715609	0.397169	0.370879	0.599235	1.69149	0.372074	0.123062	0.702507	2.1327	0.371081	0.455761	2.47178	NtGF_00656	Early-responsive to dehydration protein-like IPR003864 Protein of unknown function DUF221	id:80,67, align: 781, eval: 0,0	HYP1, ATHYP1: hypothetical protein 1	id:56,15, align: 764, eval: 0,0			IPR003864, IPR027815	Domain of unknown function DUF221, Domain of unknown function DUF4463	GO:0016020
Nitab4.5_0004734g0030	1.63148	0.464577	2.19823	1.66745	0.65921	3.58648	0.110635	0.251916	0.644048	0.397169	0.222528	0.149809	0.55009	-0.419006		1.43143	1.97104	0.335533	0.256502	1.80124	NtGF_02785	WPP domain-associated protein (Fragment)	id:80,00, align: 415, eval: 0,0			WPP domain-associated protein (Fragment) OS=Solanum lycopersicum GN=WAP PE=1 SV=1	id:54,83, align: 445, eval: 2e-134
Nitab4.5_0000441g0020	11.9642	11.1499	15.754	15.8407	13.8434	13.6286	3.42967	3.84172	2.43307	1.82698	1.63187	2.54675	0.257051	-0.682522		12.956	14.4376	3.23482	2.00186	1.80069	NtGF_01508	Pentatricopeptide repeat-containing protein IPR002885 Pentatricopeptide repeat	id:86,19, align: 789, eval: 0,0					IPR002885, IPR011990	Pentatricopeptide repeat, Tetratricopeptide-like helical	GO:0005515
Nitab4.5_0000495g0020	4.35062	6.96866	12.4567	6.66978	11.8658	10.7594	4.53602	4.09364	4.72302	3.17735	3.18956	2.77146	0.400083	-0.532546		7.92531	9.765	4.45089	3.04612	1.80034	NtGF_00495	MFS family major facilitator transporter D-xylose cation symporter IPR016196 Major facilitator superfamily, general substrate transporter	id:89,24, align: 725, eval: 0,0	TMT2: tonoplast monosaccharide transporter2	id:67,62, align: 735, eval: 0,0	Monosaccharide-sensing protein 2 OS=Arabidopsis thaliana GN=MSSP2 PE=2 SV=2	id:66,80, align: 729, eval: 0,0	IPR020846, IPR003663, IPR005828, IPR005829, IPR016196	Major facilitator superfamily domain, Sugar/inositol transporter, General substrate transporter, Sugar transporter, conserved site, Major facilitator superfamily domain, general substrate transporter	GO:0016020, GO:0022891, GO:0055085, GO:0016021, GO:0022857, GO:0005215, GO:0006810	Reactome:REACT_15518
Nitab4.5_0001515g0030	4.35062	3.25204	1.46549	5.00234	4.61447	5.02107	2.43396	2.20427	2.28995	2.85962	1.63187	1.7228	0.841338	-0.141266		3.02272	4.87929	2.30939	2.07143	1.79965		Mitogen-activated protein kinase kinase kinase 1 (Predicted) IPR007527 Zinc finger, SWIM-type	id:66,53, align: 242, eval: 1e-102					IPR001841, IPR007527, IPR013083	Zinc finger, RING-type, Zinc finger, SWIM-type, Zinc finger, RING/FYVE/PHD-type	GO:0005515, GO:0008270
Nitab4.5_0000799g0090	1.08765	1.85831	0.366372	1.66745	3.29605	2.15189	1.99142	1.5115	2.57619	2.14471	2.00275	3.67032	1.27	0.373029	0.122585	1.10411	2.37179	2.02637	2.60592	1.6704	NtGF_10767	Zinc finger protein IPR011016 Zinc finger, RING-CH-type	id:84,23, align: 260, eval: 3e-146	RING/U-box superfamily protein	id:64,00, align: 200, eval: 5e-76			IPR011016, IPR013083	Zinc finger, RING-CH-type, Zinc finger, RING/FYVE/PHD-type	GO:0008270	KEGG:00300+6,3,2,-, KEGG:00380+6,3,2,-, UniPathway:UPA00143
Nitab4.5_0001466g0090	0.543827	2.32289	1.09912	2.50117	2.63684	2.86918	3.54031	4.03066	4.79458	4.52772	4.0055	3.29579	1.12105	-0.0617484	0.119077	1.32194	2.66906	4.12185	3.943	2.11062	NtGF_02704	BAC19,4 IPR010608 Protein of unknown function DUF1195	id:74,38, align: 160, eval: 1e-84	Protein of unknown function (DUF1195)	id:62,94, align: 170, eval: 3e-70			IPR010608	Protein of unknown function DUF1195
Nitab4.5_0000762g0070	11.9642	4.1812	4.39647	5.00234	7.25131	7.89025	2.5446	2.33022	2.21839	1.03264	1.11264	1.7228	0.123893	-0.859877		6.84729	6.71463	2.3644	1.28936	1.79825	NtGF_00098
Nitab4.5_0000028g0080	2.17531	0.929155	2.19823	5.00234	0.65921	4.30377	2.21269	1.5115	2.14683	1.58868	2.22528	2.32204	0.990728	0.0900012		1.76757	3.32177	1.95701	2.04533	1.79814	NtGF_10113	RING finger protein IPR001607 Zinc finger, UBP-type	id:84,97, align: 479, eval: 0,0	BRIZ1: zinc finger (ubiquitin-hydrolase) domain-containing protein	id:51,53, align: 489, eval: 6e-170			IPR013083, IPR001607, IPR011422	Zinc finger, RING/FYVE/PHD-type, Zinc finger, UBP-type, BRCA1-associated 2	GO:0008270
Nitab4.5_0000508g0210	7.61358	6.03951	7.32744	14.1733	11.2066	7.89025	4.53602	4.40853	5.29551	3.33622	4.74725	4.49426	0.771771	-0.169453		6.99351	11.09	4.74669	4.19258	1.79534	NtGF_09317	Monooxygenase FAD-binding IPR003042 Aromatic-ring hydroxylase-like	id:88,70, align: 416, eval: 0,0	FAD/NAD(P)-binding oxidoreductase family protein	id:62,23, align: 413, eval: 0,0			IPR002938, IPR003042	Monooxygenase, FAD-binding, Aromatic-ring hydroxylase-like	GO:0008152, GO:0016491
Nitab4.5_0000131g0030	4.35062	2.78746	1.09912	5.00234	3.95526	6.45566	1.54888	1.88937	1.71746	1.58868	0.667583	1.19847	1.0624	-0.578665	0.118434	2.74573	5.13775	1.71857	1.15158	2.79248	NtGF_09941	Crt homolog 3	id:86,50, align: 437, eval: 0,0	CLT2: CRT (chloroquine-resistance transporter)-like transporter 2	id:63,59, align: 379, eval: 2e-148			IPR013936	Chloroquine resistance transporter-related
Nitab4.5_0000212g0150	3.26296	6.50408	4.76284	5.83606	7.25131	3.58648	2.76586	4.53449	2.64775	1.58868	2.1511	2.62165	0.311018	-0.650388		4.8433	5.55795	3.31604	2.12048	1.79457	NtGF_08625	Uncharacterized ACR COG1678 family protein IPR003774 Protein of unknown function DUF179	id:84,74, align: 308, eval: 0,0	Protein of unknown function (DUF179)	id:58,23, align: 316, eval: 2e-119			IPR003774	Protein of unknown function UPF0301
Nitab4.5_0001818g0020	0.543827	2.32289	1.09912	1.66745	1.97763	3.58648	3.98285	4.40853	3.64961	3.97169	4.37637	3.89503	0.979393	0.0334081		1.32194	2.41052	4.01366	4.08103	1.79336	NtGF_14716	Unknown Protein	id:76,77, align: 99, eval: 8e-52	unknown protein similar to AT3G60480,1	id:59,04, align: 83, eval: 6e-30
Nitab4.5_0000178g0080	21.7531	27.8746	28.9434	36.6838	34.2789	32.2783	21.2418	19.9644	19.8224	14.4569	15.2802	14.9809	0.499165	-0.434251		26.1904	34.4137	20.3429	14.906	1.79324	NtGF_00708	Tubby-like F-box protein 5 IPR000007 Tubby, C-terminal	id:74,71, align: 431, eval: 0,0	AtTLP2, TLP2: tubby like protein 2	id:53,95, align: 430, eval: 2e-143	Tubby-like F-box protein 5 OS=Oryza sativa subsp, japonica GN=TULP5 PE=2 SV=1	id:55,70, align: 447, eval: 4e-157	IPR018066, IPR000007, IPR001810, IPR025659	Tubby, C-terminal, conserved site, Tubby, C-terminal, F-box domain, Tubby C-terminal-like domain	GO:0005515				TUB	TF
Nitab4.5_0001342g0020	2.17531	2.32289	2.56461	3.33489	5.27368	7.17295	1.77015	2.96001	2.79087	2.30358	3.48626	3.4456	1.27928	0.280583	0.118308	2.35427	5.26051	2.50701	3.07848	1.81967	NtGF_06863	CDPK adapter protein 1	id:78,29, align: 350, eval: 0,0	Protein of unknown function (DUF1423)	id:47,11, align: 346, eval: 1e-91
Nitab4.5_0003364g0090	6.52593	3.25204	4.76284	2.50117	5.27368	1.43459	1.88079	2.26725	1.93214	0.953205	0.370879	0.823948	-0.513899	-1.50218		4.84694	3.06981	2.02673	0.716011	1.79275	NtGF_24909	Transposase (Fragment) IPR002559 Transposase, IS4-like	id:76,72, align: 116, eval: 4e-61					IPR026103, IPR024752	Harbinger transposase-derived nuclease, Myb/SANT-like domain
Nitab4.5_0000486g0110	23.3846	32.985	34.8054	25.8454	29.0052	30.8437	4.42538	3.40087	3.22024	2.06528	1.70604	2.02242	0.0201344	-0.906165		30.3916	28.5648	3.68216	1.93125	1.79202	NtGF_02584	Chromodomain helicase DNA binding protein 3 IPR000330 SNF2-related	id:87,44, align: 1011, eval: 0,0	PKL, GYM, CHD3, CHR6, SSL2	id:73,91, align: 1054, eval: 0,0	CHD3-type chromatin-remodeling factor PICKLE OS=Arabidopsis thaliana GN=PKL PE=1 SV=1	id:73,91, align: 1054, eval: 0,0	IPR027417, IPR019787, IPR009463, IPR013083, IPR011011, IPR000953, IPR016197, IPR001650, IPR019786, IPR023780, IPR014001, IPR009462, IPR000330, IPR001965	P-loop containing nucleoside triphosphate hydrolase, Zinc finger, PHD-finger, Domain of unknown function DUF1087, Zinc finger, RING/FYVE/PHD-type, Zinc finger, FYVE/PHD-type, Chromo domain/shadow, Chromo domain-like, Helicase, C-terminal, Zinc finger, PHD-type, conserved site, Chromo domain, Helicase, superfamily 1/2, ATP-binding domain, Domain of unknown function DUF1086, SNF2-related, Zinc fing…	GO:0005515, GO:0003676, GO:0004386, GO:0005524, GO:0003677, GO:0008270				PHD	transcriptional regulator
Nitab4.5_0003383g0010	0.543827	0.929155	1.09912	1.66745	0.65921	1.43459	0.995711	0.692769	0.357804	0.476603	0.519231	0.67414	0.618232	-0.247243		0.857366	1.25375	0.682095	0.556658	1.79185	NtGF_10849	Pseudouridine synthase family protein IPR006225 Pseudouridine synthase, RluC_RluD	id:92,69, align: 383, eval: 0,0	Pseudouridine synthase family protein	id:66,30, align: 362, eval: 5e-176	RNA pseudouridine synthase 7 OS=Oryza sativa subsp, japonica GN=Os02g0512300 PE=2 SV=2	id:69,95, align: 386, eval: 0,0	IPR020103, IPR006224, IPR006145, IPR002942, IPR006225	Pseudouridine synthase, catalytic domain, Pseudouridine synthase, RluC/RluD, conserved site, Pseudouridine synthase, RsuA/RluB/C/D/E/F, RNA-binding S4 domain, Pseudouridine synthase, RluC/RluD	GO:0001522, GO:0003723, GO:0009451, GO:0009982
Nitab4.5_0000188g0320	3.26296	9.75612	6.96107	5.83606	5.93289	6.45566	1.21698	1.1966	2.07527	0.794338	0.741758	0.749044	-0.0285351	-0.972867		6.66005	6.07487	1.49628	0.761713	1.79177	NtGF_16484	B3 domain-containing protein At3g18960 IPR003340 Transcriptional factor B3	id:45,20, align: 542, eval: 3e-118	VRN1, REM39: AP2/B3-like transcriptional factor family protein	id:46,51, align: 86, eval: 1e-19	B3 domain-containing transcription factor VRN1 OS=Arabidopsis thaliana GN=VRN1 PE=1 SV=1	id:46,51, align: 86, eval: 2e-18	IPR003340, IPR015300	B3 DNA binding domain, DNA-binding pseudobarrel domain	GO:0003677				ABI3VP1	TF
Nitab4.5_0000286g0060	1.08765	0.464577	0.732744	2.50117	3.95526	1.43459	0.885077	1.44852	1.35966	1.11207	2.1511	1.42318	1.93231	0.330752	0.117482	0.761659	2.63034	1.23108	1.56212	2.7216	NtGF_01078	Class II small heat shock protein Le-HSP17,6 IPR002068 Heat shock protein Hsp20	id:84,18, align: 158, eval: 3e-84	HSP17,6II: 17,6 kDa class II heat shock protein	id:65,10, align: 149, eval: 2e-54	17,9 kDa class II heat shock protein OS=Glycine max GN=HSP17,9-D PE=3 SV=1	id:77,99, align: 159, eval: 4e-79	IPR002068, IPR008978	Alpha crystallin/Hsp20 domain, HSP20-like chaperone
Nitab4.5_0000273g0140	0.543827	0.464577	0.366372	1.66745	1.97763	0.717295	1.10635	0.818727	0.930291	0.714904	0.741758	2.02242	1.80319	0.303907	0.116988	0.458259	1.45412	0.951788	1.15969	2.60428
Nitab4.5_0000073g0310	1756.02	1233.45	1205	1810.01	1591.99	1834.84	673.433	677.906	660.579	535.86	429.478	438.116	0.434537	-0.506152		1398.16	1745.62	670.639	467.818	1.7898	NtGF_01352	Receptor like kinase, RLK	id:80,91, align: 639, eval: 0,0	Leucine-rich repeat protein kinase family protein	id:52,30, align: 631, eval: 0,0	Probable inactive leucine-rich repeat receptor-like protein kinase At5g20690 OS=Arabidopsis thaliana GN=At5g20690 PE=2 SV=4	id:50,16, align: 632, eval: 0,0	IPR000719, IPR011009, IPR001611	Protein kinase domain, Protein kinase-like domain, Leucine-rich repeat	GO:0004672, GO:0005524, GO:0006468, GO:0016772, GO:0005515		PPC:1,13,4	Leucine Rich Repeat Kinase III
Nitab4.5_0000069g0570	112.028	130.082	152.044	137.564	112.066	134.852	17.7015	18.6418	17.8902	10.247	9.04945	10.2619	0.0710419	-0.867062		131.385	128.16	18.0779	9.85277	1.78977	NtGF_00771	Histone acetyltransferase IPR009255 Transcriptional coactivation	id:84,59, align: 1733, eval: 0,0	HAC1, PCAT2, ATHPCAT2, ATHAC1: histone acetyltransferase of the CBP family 1	id:57,28, align: 1772, eval: 0,0	Histone acetyltransferase HAC1 OS=Arabidopsis thaliana GN=HAC1 PE=1 SV=2	id:57,28, align: 1772, eval: 0,0	IPR000197, IPR000433, IPR019787, IPR011011, IPR013178, IPR019786, IPR013083	Zinc finger, TAZ-type, Zinc finger, ZZ-type, Zinc finger, PHD-finger, Zinc finger, FYVE/PHD-type, Histone H3-K56 acetyltransferase, RTT109, Zinc finger, PHD-type, conserved site, Zinc finger, RING/FYVE/PHD-type	GO:0003712, GO:0004402, GO:0005634, GO:0006355, GO:0008270, GO:0005515				PHD	transcriptional regulator
Nitab4.5_0002451g0040	40.787	34.8433	43.2319	45.021	45.4855	53.7971	24.6715	22.9873	24.6885	16.6017	15.0577	17.4527	0.393331	-0.546689		39.6208	48.1012	24.1158	16.3707	1.78841	NtGF_00123	ABC transporter G family member 15 IPR003439 ABC transporter-like	id:86,80, align: 674, eval: 0,0	ABC-2 type transporter family protein	id:62,23, align: 683, eval: 0,0	ABC transporter G family member 15 OS=Arabidopsis thaliana GN=ABCG15 PE=2 SV=2	id:62,23, align: 683, eval: 0,0	IPR003439, IPR017871, IPR013525, IPR003593, IPR027417	ABC transporter-like, ABC transporter, conserved site, ABC-2 type transporter, AAA+ ATPase domain, P-loop containing nucleoside triphosphate hydrolase	GO:0005524, GO:0016887, GO:0016020, GO:0000166, GO:0017111
Nitab4.5_0004201g0010	7.06976	5.57493	6.22833	5.83606	3.29605	7.17295	1.77015	1.25958	2.21839	1.19151	0.370879	0.973757	-0.103817	-1.03941		6.291	5.43502	1.74937	0.845381	1.78777	NtGF_10698	U11_U12 small nuclear ribonucleoprotein 48 kDa protein	id:75,32, align: 701, eval: 0,0			U11/U12 small nuclear ribonucleoprotein 48 kDa protein OS=Homo sapiens GN=SNRNP48 PE=1 SV=2	id:44,58, align: 83, eval: 2e-07
Nitab4.5_0000131g0170	2.17531	0.464577	0.732744	0.833723	1.31842	1.43459	1.21698	1.1966	1.2881	0.714904	1.03846	0.449426	0.255891	-0.733566		1.12421	1.19558	1.23389	0.734264	1.78713	NtGF_00352	Anthocyanidin 3-O-glucosyltransferase IPR002213 UDP-glucuronosyl_UDP-glucosyltransferase	id:49,40, align: 336, eval: 4e-77					IPR001810	F-box domain	GO:0005515
Nitab4.5_0001089g0070	14.1395	14.8665	11.7239	9.17095	22.4131	17.2151	4.75729	4.59747	4.36521	2.85962	2.89286	3.4456	0.401568	-0.563687		13.5766	16.2664	4.57332	3.06603	1.78713	NtGF_00219	Cc-nbs-lrr, resistance protein	id:77,34, align: 384, eval: 0,0	RPP13: NB-ARC domain-containing disease resistance protein	id:43,86, align: 383, eval: 1e-89	Disease resistance protein RPP13 OS=Arabidopsis thaliana GN=RPP13 PE=2 SV=2	id:43,86, align: 383, eval: 2e-88	IPR002182, IPR000767, IPR027417	NB-ARC, Disease resistance protein, P-loop containing nucleoside triphosphate hydrolase	GO:0043531, GO:0006952
Nitab4.5_0002256g0010	309.982	255.053	262.689	508.571	435.078	435.398	1363.46	1320.04	1414.26	1223.52	1268.18	1329.63	0.8509	-0.0906149		275.908	459.683	1365.92	1273.78	1.78659
Nitab4.5_0001769g0120	14.6833	12.5436	13.5558	14.1733	13.1842	13.6286	4.31475	4.66045	4.9377	2.46245	2.81868	2.54675	0.122328	-0.822802		13.5942	13.662	4.63763	2.60929	1.78622	NtGF_02240	WD-40 repeat protein IPR017986 WD40 repeat, region	id:84,38, align: 762, eval: 0,0	Transducin family protein / WD-40 repeat family protein	id:55,06, align: 810, eval: 0,0			IPR001680, IPR017986, IPR019775, IPR015943	WD40 repeat, WD40-repeat-containing domain, WD40 repeat, conserved site, WD40/YVTN repeat-like-containing domain	GO:0005515
Nitab4.5_0001365g0060	0.543827	0.929155	0.732744	1.66745	1.31842	2.86918	1.77015	1.5115	2.07527	1.82698	1.78022	2.92127	1.51318	0.295656	0.115422	0.735242	1.95168	1.78564	2.17616	2.17812	NtGF_06869	Multi-pass transmembrane protein IPR019328 GPI-GlcNAc transferase complex, PIG-H component	id:93,58, align: 187, eval: 6e-124	phosphatidylinositolglycan-related	id:53,16, align: 190, eval: 2e-60			IPR019328	GPI-GlcNAc transferase complex, PIG-H component, conserved domain	GO:0017176	KEGG:00563+2,4,1,198, UniPathway:UPA00196
Nitab4.5_0000167g0280	8.70124	8.82697	11.3575	10.0047	11.2066	15.7805	1.21698	0.881706	1.00185	1.03264	0.519231	0.67414	0.466776	-0.453177		9.62858	12.3306	1.03351	0.742003	1.78374	NtGF_12687	ATP-dependent DNA helicase MPH1 IPR001650 DNA_RNA helicase, C-terminal	id:80,74, align: 462, eval: 0,0	DEAD/DEAH box RNA helicase family protein	id:63,34, align: 431, eval: 3e-179	ATP-dependent DNA helicase MPH1 OS=Chaetomium globosum (strain ATCC 6205 / CBS 148,51 / DSM 1962 / NBRC 6347 / NRRL 1970) GN=MPH1 PE=3 SV=1	id:41,82, align: 330, eval: 8e-66	IPR027417, IPR001650	P-loop containing nucleoside triphosphate hydrolase, Helicase, C-terminal	GO:0003676, GO:0004386, GO:0005524
Nitab4.5_0001788g0300	16.3148	10.2207	10.2584	12.5058	12.525	22.2362	0.221269	0.314895	0.429365	0.397169	0.0741758	0.224713	0.492553	-0.489787		12.2646	15.7557	0.321843	0.232019	1.78198		30S ribosomal protein S12 IPR005679 Ribosomal protein S12, bacterial-type	id:88,89, align: 81, eval: 2e-44	Ribosomal protein S12/S23 family protein	id:87,65, align: 81, eval: 5e-45	Ribosomal protein S12, mitochondrial OS=Petunia parodii GN=RPS12 PE=3 SV=1	id:93,83, align: 81, eval: 1e-47	IPR006032, IPR012340, IPR005679	Ribosomal protein S12/S23, Nucleic acid-binding, OB-fold, Ribosomal protein S12, bacteria	GO:0003735, GO:0005622, GO:0005840, GO:0006412, GO:0015935
Nitab4.5_0002744g0020	3.80679	0.929155	2.93098	7.50351	3.29605	6.45566	1.10635	1.32256	1.07341	1.19151	0.964286	1.6479	1.27644	0.11989	0.113854	2.55564	5.75174	1.16744	1.2679	2.07229	NtGF_00030	Receptor-like protein kinase At3g21340 IPR002290 Serine_threonine protein kinase	id:56,77, align: 768, eval: 0,0					IPR000719, IPR025287, IPR018097, IPR011009, IPR001881, IPR002290, IPR013320	Protein kinase domain, Wall-associated receptor kinase galacturonan-binding domain, EGF-like calcium-binding, conserved site, Protein kinase-like domain, EGF-like calcium-binding domain, Serine/threonine- / dual specificity protein kinase, catalytic domain, Concanavalin A-like lectin/glucanase, subgroup	GO:0004672, GO:0005524, GO:0006468, GO:0030247, GO:0005509, GO:0016772		PPC:1,5,1	Wall Associated Kinase-like Kinase
Nitab4.5_0001756g0040	6.52593	6.03951	6.22833	7.50351	15.821	10.0421	8.07633	6.92769	7.51389	6.75187	7.78846	7.93987	0.962043	0.0159945		6.26459	11.1222	7.50597	7.4934	1.77839	NtGF_09683	3-beta hydroxysteroid dehydrogenase_isomerase family protein IPR002225 3-beta hydroxysteroid dehydrogenase_isomerase	id:87,66, align: 478, eval: 0,0	NAD(P)-binding Rossmann-fold superfamily protein	id:72,59, align: 478, eval: 0,0	Short-chain dehydrogenase/reductase family 42E member 1 OS=Danio rerio GN=sdr42e1 PE=2 SV=1	id:46,49, align: 370, eval: 6e-100	IPR016040, IPR002225, IPR028110	NAD(P)-binding domain, 3-beta hydroxysteroid dehydrogenase/isomerase, Protein of unknown function DUF4499	GO:0003854, GO:0006694, GO:0016616, GO:0055114
Nitab4.5_0001378g0020	1.63148	3.25204	2.19823	3.33489	5.93289	7.89025	1.99142	2.33022	2.71931	2.54188	2.59615	2.32204	1.39871	0.0829037	0.113094	2.36059	5.71934	2.34699	2.48669	2.28673	NtGF_11953	Pentatricopeptide repeat-containing protein IPR006649 Like-Sm ribonucleoprotein, eukaryotic and archaea-type, core	id:88,14, align: 447, eval: 0,0	Pentatricopeptide repeat (PPR-like) superfamily protein	id:56,76, align: 451, eval: 0,0	Putative pentatricopeptide repeat-containing protein At5g37570 OS=Arabidopsis thaliana GN=PCMP-E37 PE=3 SV=1	id:56,76, align: 451, eval: 0,0	IPR002885, IPR011990	Pentatricopeptide repeat, Tetratricopeptide-like helical	GO:0005515
Nitab4.5_0003522g0030	4.89445	2.32289	2.56461	4.16862	3.29605	4.30377	1.43825	1.88937	2.14683	0.873771	1.55769	1.27337	0.39876	-0.565692		3.26065	3.92281	1.82482	1.23495	1.77773		F-box IPR006527 F-box associated	id:42,59, align: 54, eval: 4e-06
Nitab4.5_0001600g0140	61.4525	68.2929	68.878	50.0234	40.2118	63.8393	20.6887	22.7984	18.4627	10.7236	9.04945	7.26573	-0.256219	-1.18455		66.2078	51.3582	20.6499	9.01291	1.77727	NtGF_01292	Hydroxyproline-rich glycoprotein family protein	id:72,94, align: 632, eval: 0,0	hydroxyproline-rich glycoprotein family protein	id:46,37, align: 634, eval: 4e-149	Uncharacterized protein At2g33490 OS=Arabidopsis thaliana GN=At2g33490 PE=1 SV=2	id:46,37, align: 634, eval: 5e-148	IPR027267	Arfaptin homology (AH) domain/BAR domain
Nitab4.5_0002015g0040	3.26296	6.50408	6.22833	8.33723	7.91052	6.45566	0.663808	1.63745	1.00185	0.476603	1.03846	1.12357	0.600576	-0.348091		5.33179	7.5678	1.10104	0.879543	1.77681	NtGF_00700	Genomic DNA chromosome 3 P1 clone MMP21	id:84,28, align: 477, eval: 0,0	Topoisomerase II-associated protein PAT1	id:51,74, align: 489, eval: 4e-141
Nitab4.5_0004290g0010	1.63148	1.39373	0.366372	1.66745	0.65921	0.717295	0.442538	0.314895	0.286244	0.0794338	0.0741758	0.374522	-0.0347141	-0.957684		1.13053	1.01465	0.347892	0.176044	1.77361	NtGF_00137	Cc-nbs-lrr, resistance protein	id:81,23, align: 879, eval: 0,0					IPR027417, IPR000767, IPR002182	P-loop containing nucleoside triphosphate hydrolase, Disease resistance protein, NB-ARC	GO:0006952, GO:0043531
Nitab4.5_0000343g0300	5.43827	6.50408	8.06019	9.17095	6.5921	7.89025	3.87221	2.77108	3.14868	1.90641	2.07692	2.54675	0.334822	-0.558126		6.66751	7.88443	3.26399	2.17669	1.7732	NtGF_11828	ATP-dependent DNA helicase IPR004589 DNA helicase, ATP-dependent, RecQ type	id:79,42, align: 685, eval: 0,0	RecQl3, ATRECQ3: DEAD/DEAH box RNA helicase family protein	id:60,31, align: 718, eval: 0,0	ATP-dependent DNA helicase Q-like 3 OS=Arabidopsis thaliana GN=RECQL3 PE=1 SV=1	id:60,31, align: 718, eval: 0,0	IPR014001, IPR001650, IPR027417, IPR011991, IPR011545, IPR004589	Helicase, superfamily 1/2, ATP-binding domain, Helicase, C-terminal, P-loop containing nucleoside triphosphate hydrolase, Winged helix-turn-helix DNA-binding domain, DNA/RNA helicase, DEAD/DEAH box type, N-terminal, DNA helicase, ATP-dependent, RecQ type	GO:0003676, GO:0004386, GO:0005524, GO:0008026, GO:0006310
Nitab4.5_0000786g0020	8.15741	9.75612	6.5947	5.83606	9.88815	10.7594	2.43396	2.45618	1.50278	1.50924	0.964286	1.42318	0.248541	-0.698318		8.16941	8.82788	2.13097	1.2989	1.77283	NtGF_04692	Fam91a1 protein	id:87,62, align: 969, eval: 0,0	unknown protein similar to AT1G35220,1	id:66,57, align: 984, eval: 0,0			IPR028091, IPR028093, IPR028097	FAM91, N-terminal domain, FAM91, FAM91, C-terminal domain
Nitab4.5_0002265g0140	5.9821	5.57493	3.29735	7.50351	11.2066	16.4978	6.30617	6.6128	7.94326	10.3264	17.2088	11.9847	1.39303	0.928503	0.110527	4.95146	11.736	6.95408	13.1733	1.25121	NtGF_06445	cDNA clone J023121M11 full insert sequence IPR007679 Protein of unknown function DUF569	id:83,69, align: 693, eval: 0,0	Actin cross-linking protein	id:45,40, align: 522, eval: 5e-150			IPR008999, IPR007679	Actin cross-linking, Protein of unknown function DUF569
Nitab4.5_0001424g0030	1.08765	0.464577	1.83186	2.50117	1.97763	1.43459	0.774442	0.692769	0.286244	0.317735	0.89011	0.524331	0.880054	0.0196733		1.12803	1.97113	0.584485	0.577392	1.76887	NtGF_00011	Receptor like kinase, RLK	id:61,55, align: 866, eval: 0,0					IPR011009, IPR000719, IPR002290, IPR001611, IPR001245, IPR008271, IPR017441, IPR003591	Protein kinase-like domain, Protein kinase domain, Serine/threonine- / dual specificity protein kinase, catalytic domain, Leucine-rich repeat, Serine-threonine/tyrosine-protein kinase catalytic domain, Serine/threonine-protein kinase, active site, Protein kinase, ATP binding site, Leucine-rich repeat, typical subtype	GO:0016772, GO:0004672, GO:0005524, GO:0006468, GO:0005515, GO:0004674		PPC:1,12,4	Leucine Rich Repeat Kinase XI & XII
Nitab4.5_0001930g0030	2.17531	0.929155	0.366372	1.66745	1.31842	1.43459	0.995711	0.62979	0.500926	0.63547	0.296703	0.599235	0.512917	-0.433562		1.15695	1.47349	0.708809	0.51047	1.76845	NtGF_10010
Nitab4.5_0006572g0010	6.52593	3.71662	6.5947	4.16862	3.29605	10.7594	1.65952	0.62979	0.429365	0.397169	0.519231	0.749044	0.228041	-0.637841		5.61242	6.0747	0.906225	0.555148	1.76686	NtGF_00012	Cc-nbs-lrr, resistance protein	id:61,30, align: 1328, eval: 0,0					IPR000767, IPR027417, IPR002182	Disease resistance protein, P-loop containing nucleoside triphosphate hydrolase, NB-ARC	GO:0006952, GO:0043531
Nitab4.5_0001468g0110	96.8013	124.507	144.717	106.717	113.384	103.291	14.6038	13.7294	12.9525	7.70507	6.37912	6.59159	-0.0684467	-0.983509		122.008	107.797	13.7619	6.89193	1.76423	NtGF_03920	Kinesin-like protein IPR001752 Kinesin, motor region	id:87,69, align: 601, eval: 0,0	KCA1, KAC1: kinesin like protein for actin based chloroplast movement 1	id:61,91, align: 940, eval: 0,0	Geminivirus Rep-interacting motor protein OS=Arabidopsis thaliana GN=GRIMP PE=1 SV=1	id:61,91, align: 940, eval: 0,0	IPR001752, IPR027417, IPR027640	Kinesin, motor domain, P-loop containing nucleoside triphosphate hydrolase, Kinesin-like protein	GO:0003777, GO:0005524, GO:0007018, GO:0008017, GO:0005871
Nitab4.5_0000040g0490	3.80679	1.85831	4.39647	3.33489	1.31842	7.89025	1.10635	1.07064	0.715609	0.476603	0.519231	1.04866	0.418501	-0.484261		3.35386	4.18119	0.964199	0.681498	1.76383	NtGF_04243	Genomic DNA chromosome 5 P1 clone MNF13	id:88,04, align: 736, eval: 0,0	unknown protein similar to AT5G40740,1	id:65,51, align: 748, eval: 0,0			IPR028163	HAUS augmin-like complex subunit 6, N-terminal
Nitab4.5_0000085g0030	34.2611	23.2289	21.9823	27.5129	11.2066	17.2151	2.65523	2.64512	1.78902	1.11207	0.593407	1.12357	-0.405594	-1.31251		26.4908	18.6448	2.36312	0.943015	1.76373	NtGF_00801
Nitab4.5_0000240g0030	41.3309	28.8038	23.8142	39.185	26.3684	30.1264	15.9314	14.6741	14.2406	10.247	7.49176	8.16458	0.144434	-0.777409		31.3163	31.8933	14.9487	8.63443	1.76319	NtGF_08289	DNA polymerase alpha subunit B family IPR016722 DNA polymerase alpha, subunit B	id:88,17, align: 617, eval: 0,0	POLA2: DNA polymerase alpha 2	id:53,87, align: 620, eval: 0,0			IPR016722, IPR007185, IPR013627	DNA polymerase alpha, subunit B, DNA polymerase alpha/epsilon, subunit B, DNA polymerase alpha, subunit B N-terminal	GO:0003677, GO:0003887, GO:0006260	Reactome:REACT_152, Reactome:REACT_22172, Reactome:REACT_383
Nitab4.5_0002494g0040	3.80679	0.929155	0.366372	2.50117	2.63684	2.15189	1.10635	0.818727	1.71746	0.714904	0.964286	1.27337	0.696616	-0.294238		1.70077	2.42996	1.21418	0.984188	1.76262	NtGF_06858	Os07g0202900 protein (Fragment) IPR019368 Ribosomal protein S23_S29, mitochondrial	id:76,98, align: 443, eval: 0,0	mitochondrial 28S ribosomal protein S29-related	id:59,80, align: 408, eval: 4e-164			IPR019368	Ribosomal protein S23/S29, mitochondrial
Nitab4.5_0000350g0090	21.7531	20.906	23.8142	20.8431	20.4355	16.4978	2.43396	4.47151	3.50648	2.30358	1.26099	1.57299	-0.0917627	-1.0308		22.1578	19.2588	3.47065	1.71252	1.76148	NtGF_05464	Pentatricopeptide repeat-containing protein IPR002885 Pentatricopeptide repeat	id:80,06, align: 627, eval: 0,0	Pentatricopeptide repeat (PPR) superfamily protein	id:47,99, align: 523, eval: 2e-159	Pentatricopeptide repeat-containing protein At1g22960, mitochondrial OS=Arabidopsis thaliana GN=At1g22960 PE=2 SV=1	id:47,99, align: 523, eval: 3e-158	IPR002885, IPR011990	Pentatricopeptide repeat, Tetratricopeptide-like helical	GO:0005515
Nitab4.5_0002567g0060	1.63148	0.929155	1.83186	3.33489	1.31842	2.15189	1.21698	1.44852	1.2881	0.873771	1.70604	0.898853	0.713611	-0.176587		1.46417	2.2684	1.31786	1.15956	1.76079	NtGF_13597	GDSL esterase_lipase At1g71250 IPR001087 Lipase, GDSL	id:85,37, align: 376, eval: 0,0					IPR013831, IPR001087	SGNH hydrolase-type esterase domain, Lipase, GDSL	GO:0016787, GO:0006629, GO:0016788
Nitab4.5_0000368g0330	5.43827	5.57493	5.86195	11.6721	3.95526	9.32484	2.32333	2.33022	2.21839	1.66811	1.70604	2.39694	0.654207	-0.241745		5.62505	8.31741	2.29065	1.9237	1.76069	NtGF_13446	Guanosine-5_apos-triphosphate 3_apos-diphosphate pyrophosphatase IPR003695 Ppx_GppA phosphatase	id:83,30, align: 563, eval: 0,0	FUNCTIONS IN: molecular_function unknown; INVOLVED IN: biological_process unknown; CONTAINS InterPro DOMAIN/s: Metal-dependent phosphohydrolase, HD subdomain (InterPro:IPR006674), Ppx/GppA phosphatase (InterPro:IPR003695),	id:50,27, align: 549, eval: 8e-165			IPR003695, IPR006674	Ppx/GppA phosphatase, HD domain	, GO:0008081, GO:0046872	KEGG:00230+3,6,1,40, UniPathway:UPA00908
Nitab4.5_0000375g0170	0.543827	0.929155	1.46549	0.833723	2.63684	1.43459	0.110635	0.314895	0.286244	0.0794338	0.370879	0.224713	0.845472	-0.10867		0.97949	1.63505	0.237258	0.225009	1.76016		Extensin-like protein Dif10 (Fragment)	id:57,09, align: 275, eval: 3e-51
Nitab4.5_0006089g0040	2.71914	0.929155	2.93098	2.50117	0.65921	5.02107	1.21698	1.70043	1.14497	0.63547	1.26099	0.973757	0.410444	-0.499057		2.19309	2.72715	1.35413	0.956739	1.76003	NtGF_12034	FolD bifunctional protein IPR000672 Tetrahydrofolate dehydrogenase_cyclohydrolase	id:76,52, align: 345, eval: 4e-179	Amino acid dehydrogenase family protein	id:68,22, align: 321, eval: 1e-157	Bifunctional protein FolD 1, mitochondrial OS=Arabidopsis thaliana GN=FOLD1 PE=1 SV=1	id:68,22, align: 321, eval: 2e-156	IPR000672, IPR020631, IPR020630, IPR016040, IPR020867	Tetrahydrofolate dehydrogenase/cyclohydrolase, Tetrahydrofolate dehydrogenase/cyclohydrolase, NAD(P)-binding domain, Tetrahydrofolate dehydrogenase/cyclohydrolase, catalytic domain, NAD(P)-binding domain, Tetrahydrofolate dehydrogenase/cyclohydrolase, conserved site	GO:0003824, GO:0004488, GO:0009396, GO:0055114	KEGG:00670+1,5,1,5+3,5,4,9, KEGG:00720+1,5,1,5+3,5,4,9, MetaCyc:PWY-1722, MetaCyc:PWY-2201, MetaCyc:PWY-3841, MetaCyc:PWY-5030, MetaCyc:PWY-5497, MetaCyc:PWY-6613, UniPathway:UPA00193
Nitab4.5_0000119g0100	12.508	13.9373	18.3186	15.007	17.7987	17.9324	5.86363	7.17961	5.86799	4.13056	3.70879	4.34446	0.288287	-0.631175		14.9213	16.9127	6.30375	4.06127	1.75931	NtGF_00014	Calcium dependent protein kinase 13 IPR002290 Serine_threonine protein kinase	id:84,69, align: 405, eval: 0,0	CPK13: calcium-dependent protein kinase 13	id:80,94, align: 404, eval: 0,0	Calcium-dependent protein kinase 13 OS=Arabidopsis thaliana GN=CPK13 PE=1 SV=2	id:80,94, align: 404, eval: 0,0	IPR011992, IPR002048, IPR000719, IPR018247, IPR011009, IPR002290, IPR008271	EF-hand domain pair, EF-hand domain, Protein kinase domain, EF-Hand 1, calcium-binding site, Protein kinase-like domain, Serine/threonine- / dual specificity protein kinase, catalytic domain, Serine/threonine-protein kinase, active site	GO:0005509, GO:0004672, GO:0005524, GO:0006468, GO:0016772, GO:0004674		PPC:4,2,1	Calcium Dependent Protein Kinase
Nitab4.5_0000154g0150	3.26296	5.11035	2.93098	4.16862	2.63684	4.30377	0.110635	0.944686	0.715609	0.317735	0.222528	0.449426	0.0852817	-0.890056		3.7681	3.70308	0.59031	0.329896	1.7585	NtGF_07077	Genomic DNA chromosome 5 TAC clone K15E6	id:90,41, align: 803, eval: 0,0	unknown protein similar to AT5G38880,1	id:69,54, align: 788, eval: 0,0
Nitab4.5_0000507g0090	16.8586	11.6144	11.7239	28.3466	19.1171	17.9324	17.4803	19.3975	16.9599	18.0315	16.5412	15.2805	0.817842	-0.101708		13.399	21.7987	17.9459	16.6177	1.75692	NtGF_00143	Receptor-like kinase IPR002290 Serine_threonine protein kinase	id:88,21, align: 492, eval: 0,0	BSK2: BR-signaling kinase 2	id:78,48, align: 488, eval: 0,0	Probable serine/threonine-protein kinase At4g35230 OS=Arabidopsis thaliana GN=At4g35230 PE=1 SV=1	id:64,55, align: 457, eval: 0,0	IPR001245, IPR011990, IPR011009, IPR000719	Serine-threonine/tyrosine-protein kinase catalytic domain, Tetratricopeptide-like helical, Protein kinase-like domain, Protein kinase domain	GO:0004672, GO:0006468, GO:0005515, GO:0016772, GO:0005524		PPC:1,16,1	Receptor Like Cytoplasmic Kinase II
Nitab4.5_0000023g0660	2.71914	4.1812	2.93098	4.16862	8.56973	7.17295	0.885077	0.440853	0.644048	0.476603	0.964286	0.599235	1.15015	0.10142	0.110005	3.2771	6.6371	0.656659	0.680041	1.95566		LRR receptor-like serine_threonine-protein kinase, RLP	id:40,21, align: 97, eval: 3e-12
Nitab4.5_0000723g0100	1.08765	0.929155	1.09912	1.66745	3.29605	2.15189	3.2084	4.03066	3.07712	3.49509	4.45055	4.64407	1.32143	0.289121	0.108124	1.03864	2.37179	3.43873	4.19657	1.87117	NtGF_09725	50S ribosomal protein L12-2 IPR015608 Ribosomal protein L12, chloroplast	id:86,73, align: 211, eval: 1e-113	Ribosomal protein L12 family protein	id:59,09, align: 154, eval: 3e-46	54S ribosomal protein L12, mitochondrial OS=Saccharomyces cerevisiae (strain ATCC 204508 / S288c) GN=MNP1 PE=1 SV=1	id:43,42, align: 152, eval: 3e-20	IPR008932, IPR015608, IPR014719, IPR000206, IPR013823	Ribosomal protein L7/L12, oligomerisation, Putative ribosomal protein L7/L12, plants, Ribosomal protein L7/L12, C-terminal/adaptor protein ClpS-like, Ribosomal protein L7/L12, Ribosomal protein L7/L12, C-terminal	GO:0003735, GO:0005622, GO:0005840, GO:0006412
Nitab4.5_0003295g0010	0.543827	1.39373	1.09912	1.66745	1.97763	0.717295	0.885077	0.566811	0.572487	0.238301	0.370879	1.04866	0.623009	-0.258782		1.01223	1.45412	0.674792	0.552614	1.75417	NtGF_03709	Phytochelatin synthase IPR015407 Phytochelatin synthase, C-terminal	id:90,62, align: 501, eval: 0,0	CAD1, ARA8, ATPCS1, PCS1: phytochelatin synthase 1 (PCS1)	id:62,53, align: 499, eval: 0,0	Glutathione gamma-glutamylcysteinyltransferase 1 OS=Lotus japonicus GN=PCS1 PE=2 SV=1	id:66,20, align: 497, eval: 0,0	IPR007719, IPR015407	Phytochelatin synthase, Phytochelatin synthase, C-terminal	GO:0010038, GO:0016756, GO:0046872, GO:0046938	MetaCyc:PWY-6745
Nitab4.5_0003155g0020	7.61358	4.64577	12.823	9.17095	6.5921	10.0421	1.32762	1.38554	1.57434	0.953205	1.11264	0.449426	0.129489	-0.758731		8.36079	8.60173	1.42916	0.838423	1.75371	NtGF_06702	Protein SMG8 IPR019354 Protein of unknown function DUF2146	id:80,08, align: 1295, eval: 0,0					IPR019354	Smg8/Smg9
Nitab4.5_0000080g0230	10.8765	14.8665	16.4867	15.8407	18.4579	10.7594	4.86792	4.34555	4.9377	3.01848	2.52198	3.07108	0.200248	-0.703209		14.0766	15.0193	4.71706	2.87051	1.75334		5_apos-3_apos exoribonuclease 2 IPR017151 5-3 exoribonuclease 2	id:90,28, align: 216, eval: 2e-131	AIN1, EIN5, XRN4, ATXRN4: exoribonuclease 4	id:68,64, align: 220, eval: 3e-97	5
Nitab4.5_0000617g0120	2.71914	5.57493	1.46549	9.17095	4.61447	7.17295	3.31904	4.72343	4.00741	6.27527	6.97253	4.64407	1.22484	0.567315	0.106345	3.25318	6.98612	4.01662	5.96396	1.44629	NtGF_29672	Fiber protein Fb15 (Fragment)	id:67,86, align: 56, eval: 6e-21	unknown protein similar to AT4G30010,1	id:51,04, align: 96, eval: 3e-24
Nitab4.5_0001863g0050	38.6117	37.6308	41.7664	50.0234	43.5078	30.8437	10.9528	12.3439	10.6626	8.34054	5.93407	6.14216	0.183293	-0.726217		39.3363	41.4583	11.3198	6.80559	1.75303	NtGF_21915	F-box family protein IPR001810 Cyclin-like F-box	id:72,58, align: 507, eval: 0,0					IPR001810, IPR017900	F-box domain, 4Fe-4S ferredoxin, iron-sulphur binding, conserved site	GO:0005515
Nitab4.5_0001860g0020	248.529	238.793	212.129	294.304	315.761	293.374	356.907	346.133	341.846	266.739	257.464	245.836	0.487459	-0.427929		233.15	301.146	348.295	256.68	1.75266	NtGF_00629	Glycosyl transferase family 17 protein IPR006813 Glycosyl transferase, family 17	id:92,53, align: 388, eval: 0,0	beta-1,4-N-acetylglucosaminyltransferase family protein	id:74,29, align: 385, eval: 0,0			IPR006813	Glycosyl transferase, family 17	GO:0003830, GO:0006487, GO:0016020	KEGG:00510+2,4,1,144, UniPathway:UPA00378
Nitab4.5_0000138g0080	16.3148	23.2289	24.9133	14.1733	9.22894	16.4978	1.43825	2.7081	1.43122	0.476603	0.370879	1.12357	-0.594223	-1.51162		21.4857	13.3	1.85919	0.657016	1.75166	NtGF_01125	Serine_threonine protein kinase IPR002290 Serine_threonine protein kinase	id:76,18, align: 1058, eval: 0,0					IPR000270	Phox/Bem1p	GO:0005515
Nitab4.5_0000909g0020	11.9642	6.50408	7.69382	9.17095	12.525	9.32484	4.53602	4.91236	5.08082	3.73339	3.41209	2.69656	0.382145	-0.554555		8.7207	10.3403	4.84307	3.28068	1.7504	NtGF_11436	Chaperone protein dnaJ 3 IPR003095 Heat shock protein DnaJ	id:91,07, align: 336, eval: 0,0	DNAJ heat shock family protein	id:61,65, align: 352, eval: 4e-148	DnaJ homolog subfamily B member 4 OS=Mus musculus GN=Dnajb4 PE=2 SV=1	id:40,28, align: 355, eval: 7e-76	IPR001623, IPR002939, IPR018253, IPR008971	DnaJ domain, Chaperone DnaJ, C-terminal, DnaJ domain, conserved site, HSP40/DnaJ peptide-binding	GO:0006457, GO:0051082
Nitab4.5_0000007g0260	1176.3	899.886	856.212	1337.29	1307.87	1443.2	1804.89	1748.8	1783.87	1526.32	1421.73	1306.03	0.59498	-0.314193		977.466	1362.79	1779.19	1418.03	1.7493		Pectinacetylesterase (Fragment) IPR004963 Pectinacetylesterase	id:68,47, align: 222, eval: 2e-106	Pectinacetylesterase family protein	id:57,73, align: 194, eval: 9e-77			IPR004963	Protein notum homologue		KEGG:00231+3,-,-,-, KEGG:00563+3,-,-,-, KEGG:00983+3,-,-,-
Nitab4.5_0000549g0080	19.034	26.0163	31.1416	16.6745	10.5474	10.0421	3.2084	4.03066	2.57619	1.03264	1.03846	0.67414	-0.942897	-1.83039		25.3973	12.4213	3.27175	0.91508	1.74864
Nitab4.5_0000859g0180	92.4506	72.0095	83.8992	119.222	99.5407	96.8349	8.07633	7.24259	7.08453	5.4015	5.26648	5.61783	0.458	-0.442873		82.7865	105.199	7.46781	5.4286	1.74807	NtGF_10779	Poly(A) RNA polymerase protein 1 IPR002934 Nucleotidyltransferase	id:82,85, align: 1551, eval: 0,0	MEE44: Nucleotidyltransferase family protein	id:63,87, align: 858, eval: 0,0			IPR002058, IPR002934	PAP/25A-associated, Nucleotidyl transferase domain	GO:0016779
Nitab4.5_0000232g0190	0.543827	0.929155	1.46549	3.33489	1.31842	0.717295	0.221269	0.503832	0.858731	0.317735	0.593407	0.749044	0.914795	0.0335327		0.97949	1.7902	0.527944	0.553395	1.74363
Nitab4.5_0000597g0030	1.63148	1.39373	2.19823	1.66745	0.65921	1.43459	0.221269	0.188937	0.143122	0.0794338	0.0741758	0.0749044	-0.394365	-1.25101		1.74115	1.25375	0.184443	0.0761713	1.74359	NtGF_04713	Mediator of RNA polymerase II transcription subunit 25	id:79,91, align: 458, eval: 0,0	PFT1: phytochrome and flowering time regulatory protein (PFT1)	id:49,89, align: 467, eval: 7e-117	Mediator of RNA polymerase II transcription subunit 25 OS=Arabidopsis thaliana GN=MED25 PE=1 SV=1	id:49,79, align: 466, eval: 4e-115	IPR021419	Mediator complex, subunit Med25, von Willebrand factor type A
Nitab4.5_0001196g0060	1.08765	0.464577	1.09912	0.833723	1.31842	2.15189	1.32762	0.818727	1.50278	0.794338	1.8544	0.749044	0.821488	-0.0739533		0.883783	1.43468	1.21637	1.13259	1.74342	NtGF_00021	Potassium transporter IPR018519 Potassium uptake protein, kup IPR003855 K+ potassium transporter	id:75,44, align: 798, eval: 0,0	HAK5, ATHAK5: high affinity K+ transporter 5	id:57,64, align: 779, eval: 0,0	Potassium transporter 5 OS=Arabidopsis thaliana GN=POT5 PE=1 SV=1	id:57,64, align: 779, eval: 0,0	IPR003855	K+ potassium transporter	GO:0015079, GO:0016020, GO:0071805
Nitab4.5_0000303g0050	1.63148	1.85831	0.732744	2.50117	1.97763	2.15189	1.88079	1.5115	2.07527	1.35037	1.8544	1.7228	0.788279	-0.132115		1.40751	2.21023	1.82252	1.64252	1.74239	NtGF_02794	C2-H2 zinc finger protein IPR007087 Zinc finger, C2H2-type	id:72,39, align: 431, eval: 0,0	STOP1: C2H2 and C2HC zinc fingers superfamily protein	id:56,98, align: 437, eval: 3e-165	Protein SENSITIVE TO PROTON RHIZOTOXICITY 1 OS=Arabidopsis thaliana GN=STOP1 PE=2 SV=1	id:56,98, align: 437, eval: 4e-164	IPR007087, IPR013087, IPR015880	Zinc finger, C2H2, Zinc finger C2H2-type/integrase DNA-binding domain, Zinc finger, C2H2-like	GO:0046872, GO:0003676				C2H2	TF
Nitab4.5_0008797g0020	1.08765	0.464577	0.732744	4.16862	3.29605	1.43459	2.43396	2.20427	1.93214	3.33622	4.15385	3.89503	2.08624	0.815345	0.105365	0.761659	2.96642	2.19012	3.79503	2.24763	NtGF_03447	Small nuclear ribonucleoprotein Sm D1 IPR006649 Like-Sm ribonucleoprotein, eukaryotic and archaea-type, core	id:98,25, align: 114, eval: 3e-75	Small nuclear ribonucleoprotein family protein	id:96,88, align: 96, eval: 1e-61	Small nuclear ribonucleoprotein Sm D1 OS=Mus musculus GN=Snrpd1 PE=1 SV=1	id:76,60, align: 94, eval: 4e-43	IPR010920, IPR006649, IPR027141, IPR001163	Like-Sm (LSM) domain, Ribonucleoprotein LSM domain, eukaryotic/archaea-type, U6 snRNA-associated Sm-like protein LSm4/Small nuclear ribonucleoprotein Sm D1/D3, Ribonucleoprotein LSM domain
Nitab4.5_0001840g0120	1.63148	0.929155	1.83186	5.83606	2.63684	3.58648	0.995711	1.88937	1.35966	1.82698	2.29945	2.02242	1.54151	0.513354	0.104937	1.46417	4.01979	1.41491	2.04962	1.89527	NtGF_24729	Genomic DNA chromosome 5 P1 clone MQD19	id:87,12, align: 132, eval: 4e-79	unknown protein; EXPRESSED IN: 21 plant structures; EXPRESSED DURING: 13 growth stages,	id:53,15, align: 111, eval: 3e-32
Nitab4.5_0000185g0240	9.24506	8.36239	12.0903	10.8384	11.2066	9.32484	14.4931	12.4698	13.3819	7.94338	7.78846	8.76381	0.184155	-0.70336		9.89925	10.4566	13.4483	8.16522	1.73975		Calcineurin B-like calcium binding protein IPR015757 Calcineurin B protein	id:89,29, align: 56, eval: 4e-25	CBL1, ATCBL1, SCABP5: calcineurin B-like protein 1	id:68,52, align: 54, eval: 3e-21	Calcineurin B-like protein 1 OS=Oryza sativa subsp, japonica GN=CBL1 PE=2 SV=2	id:72,22, align: 54, eval: 3e-20
[truncated: 9,325 more rows]
